# Supplementary material for: Multiple levels of transcriptional regulation control glycolate metabolism in Paracoccus denitrificans
Source: mBio. 2024 Jul 2;15(8):e01524-24. doi: 10.1128/mbio.01524-24 (PMC11323563; doi:10.1128/mbio.01524-24)
Supplement: Raw data — Proteomics raw data. [file mbio.01524-24-s0002.xlsx]

## Sheet: Data legend
	Proteomics raw data of P. denitrificans cceR KO vs P. denitrificans WT growing on glyoxylate. Given are protein name, protein description, ID score, ID q-value, number of peptides, accession numbers, intensity of the single replicates, median intensity of the two strains, cv of the two strains, log2 ratio comparing cceR KO vs. WT, p-value, and q-value (see following tab). This dataset is summariz…

## Sheet: P. denitrificans cceR KO vs WT
proteinName	proteinDescription	idScore	idQValue	nbPeptides	allAccessions	Intensity_1_WT_Glyoxylate	Intensity_2_WT_Glyoxylate	Intensity_3_WT_Glyoxylate	Intensity_4_WT_Glyoxylate	Intensity_1_cceR-KO_Glyoxylate	Intensity_2_cceR-KO_Glyoxylate	Intensity_3_cceR-KO_Glyoxylate	Median_Intensity_WT_Glyoxylate	Median_Intensity_cceR-KO_Glyoxylate	cv_WT_Glyoxylate	cv_cceR-KO_Glyoxylate	log2ratio_cceR-KO_vs_WT	pValue_cceR-KO_vs_WT	qValue_cceR-KO_vs_WT
WP_011748893.1;tr|A1B5A6|A1B5A6_PARDP	formyltetrahydrofolate deformylase [Paracoccus denitrificans]	1987.24	0	16	tr|A1B5A6|A1B5A6_PARDP;WP_011748893.1	6.17236e+07	7.89215e+07	7.09767e+07	7.67243e+07	9.06498e+07	9.80313e+07	1.02677e+08	7.38505e+07	9.80313e+07	0.106509	0.0624512	0.409728	0.0102241	0.0566793
WP_011750869.1;tr|A1BB16|A1BB16_PARDP	ABC transporter substrate-binding protein [Paracoccus denitrificans]	43.56	0.00177305	1	tr|A1BB16|A1BB16_PARDP;WP_011750869.1	236723	91562.2	151169	255646	147590	393416	529053	193946	393416	0.416016	0.542117	1.05638	0.147354	0.285324
WP_011750873.1	MurR/RpiR family transcriptional regulator [Paracoccus denitrificans]	307.3	0	4	tr|A1BB20|A1BB20_PARDP;WP_011750873.1	4.40877e+06	3.65781e+06	4.0263e+06	4.72052e+06	2.49537e+06	2.72171e+06	3.31571e+06	4.21754e+06	2.72171e+06	0.109765	0.148958	-0.630401	0.00658786	0.0442502
WP_011750874.1	class B acid phosphatase [Paracoccus denitrificans]	156.35	0	3	tr|A1BB21|A1BB21_PARDP;WP_011750874.1	277660	59871.4	174905	267089	260890	431361	394805	220997	394805	0.519025	0.247687	0.869193	0.0936867	0.212021
WP_011750876.1	two-component sensor histidine kinase [Paracoccus denitrificans]	59.31	0.000461681	1	tr|A1BB23|A1BB23_PARDP;WP_011750876.1	85866.5	35118.9	40208.1	46298.5	45119.6	11088.7	7504.54	43253.3	11088.7	0.445676	0.977507	-1.96014	0.038507	0.122059
WP_011750877.1;tr|A1BB24|A1BB24_PARDP	sigma-54-dependent Fis family transcriptional regulator [Paracoccus denitrificans]	219.6	0	3	tr|A1BB24|A1BB24_PARDP;WP_011750877.1	916905	713891	599872	693985	709945	768462	738293	703938	738293	0.182503	0.0396037	0.0688901	0.845978	0.904332
WP_011750878.1;tr|A1BB25|A1BB25_PARDP	extracellular solute-binding protein [Paracoccus denitrificans]	667.84	0	8	tr|A1BB25|A1BB25_PARDP;WP_011750878.1	8.50126e+06	4.3806e+06	8.0391e+06	9.33282e+06	4.06245e+06	6.39492e+06	7.27285e+06	8.27018e+06	6.39492e+06	0.289336	0.280742	-0.37043	0.327553	0.480062
WP_011750880.1;tr|A1BB27|A1BB27_PARDP	ABC transporter ATP-binding protein [Paracoccus denitrificans]	303.42	0	4	tr|A1BB27|A1BB27_PARDP;WP_011750880.1	1.47413e+06	969464	783772	899926	931687	933677	897207	934695	931687	0.295263	0.0222679	-0.00365166	0.593052	0.712954
WP_011750885.1;tr|A1BB32|A1BB32_PARDP	aldehyde dehydrogenase (NADP(+)) [Paracoccus denitrificans]	334.54	0	9	tr|A1BB32|A1BB32_PARDP;WP_011750885.1	4.479e+06	4.8758e+06	4.53232e+06	4.88045e+06	2.57633e+06	1.65704e+06	1.91135e+06	4.70406e+06	1.91135e+06	0.046069	0.231752	-1.29835	0.000169317	0.00517948
WP_011750886.1;tr|A1BB33|A1BB33_PARDP	dihydrodipicolinate synthase family protein [Paracoccus denitrificans]	120.03	0	3	tr|A1BB33|A1BB33_PARDP;WP_011750886.1	402384	156949	272795	338844	106774	158701	167031	305819	158701	0.358185	0.22648	-0.937904	0.0277257	0.103096
WP_011750887.1;tr|A1BB34|A1BB34_PARDP	transporter substrate-binding domain-containing protein [Paracoccus denitrificans]	552.4	0	7	tr|A1BB34|A1BB34_PARDP;WP_011750887.1	7.5891e+06	6.23908e+06	6.05054e+06	8.12627e+06	3.04561e+06	4.8847e+06	4.35159e+06	6.91409e+06	4.35159e+06	0.145099	0.231126	-0.66109	0.00609301	0.0417914
WP_011750892.1;tr|A1BB39|A1BB39_PARDP	FCD domain-containing protein [Paracoccus denitrificans]	65.52	0.00046729	1	tr|A1BB39|A1BB39_PARDP;WP_011750892.1	191175	220163	199525	185181	217021	124422	174558	195350	174558	0.0767749	0.269491	-0.162026	0.2553	0.409738
WP_011750893.1	flotillin family protein [Paracoccus denitrificans]	2424.54	0	22	tr|A1BB40|A1BB40_PARDP;WP_011750893.1	4.82166e+07	4.2678e+07	4.36007e+07	4.06575e+07	4.45587e+07	3.9027e+07	3.71988e+07	4.31394e+07	3.9027e+07	0.0730304	0.0951803	-0.144451	0.32128	0.475367
WP_011750894.1;tr|A1BB41|A1BB41_PARDP	DUF1449 family protein [Paracoccus denitrificans]	35.31	0.002574	2	tr|A1BB41|A1BB41_PARDP;WP_011750894.1	65669.2	341193	409766	320014	3.16876e+06	2.1991e+06	2.4277e+06	330604	2.4277e+06	0.53003	0.195071	2.87715	0.00114084	0.0174493
WP_011750903.1;tr|A1BB50|A1BB50_PARDP	CoA transferase subunit A [Paracoccus denitrificans]	658.01	0	8	tr|A1BB50|A1BB50_PARDP;WP_011750903.1	1.36538e+07	2.42942e+07	2.28919e+07	2.26399e+07	2.62802e+07	2.75759e+07	3.26754e+07	2.27659e+07	2.75759e+07	0.233135	0.117214	0.276554	0.0651706	0.168386
WP_011750904.1;tr|A1BB51|A1BB51_PARDP	CoA transferase subunit B [Paracoccus denitrificans]	715.11	0	5	tr|A1BB51|A1BB51_PARDP;WP_011750904.1	1.31875e+07	1.0935e+07	1.3212e+07	1.28823e+07	1.31491e+07	1.77937e+07	1.73405e+07	1.30349e+07	1.73405e+07	0.0868127	0.159108	0.411863	0.0510006	0.142119
WP_011750906.1;tr|A1BB53|A1BB53_PARDP	ABC transporter ATP-binding protein/permease [Paracoccus denitrificans]	39.87	0.00218245	1	tr|A1BB53|A1BB53_PARDP;WP_011750906.1	26898.7	32014.6	15773	30490.9	56002	21484.4	30525	28694.8	30525	0.278949	0.497147	0.0920333	0.347378	0.499713
WP_011750910.1	methyltransferase domain-containing protein [Paracoccus denitrificans]	685.33	0	12	tr|A1BB57|A1BB57_PARDP;WP_011750910.1	1.01975e+07	8.90226e+06	8.82883e+06	8.68775e+06	1.05461e+07	1.34536e+07	1.23753e+07	8.86554e+06	1.23753e+07	0.0766066	0.121225	0.481199	0.0157304	0.073962
WP_011750912.1;tr|A1BB59|A1BB59_PARDP	phosphatidylserine decarboxylase [Paracoccus denitrificans]	972.4	0	9	tr|A1BB59|A1BB59_PARDP;WP_011750912.1	1.46228e+07	1.39608e+07	1.34619e+07	1.42191e+07	1.49972e+07	2.17108e+07	2.1799e+07	1.40899e+07	2.17108e+07	0.0345699	0.200067	0.623804	0.0245481	0.0961297
WP_011750921.1;tr|A1BB68|A1BB68_PARDP	ArsR family transcriptional regulator [Paracoccus denitrificans]	395.96	0	4	tr|A1BB68|A1BB68_PARDP;WP_011750921.1	5.00408e+06	4.99905e+06	4.50905e+06	4.44208e+06	3.39355e+06	4.65064e+06	4.43984e+06	4.75405e+06	4.43984e+06	0.064349	0.161781	-0.0967318	0.203137	0.350424
WP_011750922.1;tr|A1BB69|A1BB69_PARDP	TIGR01244 family phosphatase [Paracoccus denitrificans]	100.88	0	2	tr|A1BB69|A1BB69_PARDP;WP_011750922.1	234048	199296	272434	219176	202498	285361	303158	226612	285361	0.133776	0.203742	0.333344	0.367548	0.52018
WP_011750925.1;tr|A1BB72|A1BB72_PARDP	DUF2892 domain-containing protein [Paracoccus denitrificans]	71.22	0.000475964	2	tr|A1BB72|A1BB72_PARDP;WP_011750925.1	65442.7	982781	819992	807099	467429	552825	627191	813545	552825	0.6132	0.145579	-0.557355	0.791947	0.869703
WP_011750928.1;tr|A1BB75|A1BB75_PARDP	lactoylglutathione lyase [Paracoccus denitrificans]	777.43	0	9	tr|A1BB75|A1BB75_PARDP;WP_011750928.1	3.54111e+07	2.12264e+07	2.47467e+07	2.44244e+07	2.90873e+07	4.38135e+07	4.63595e+07	2.45855e+07	4.38135e+07	0.233645	0.234558	0.833599	0.0443321	0.130472
WP_011750929.1;tr|A1BB76|A1BB76_PARDP	hypothetical protein [Paracoccus denitrificans]	721.07	0	8	tr|A1BB76|A1BB76_PARDP;WP_011750929.1	1.67054e+07	1.16893e+07	1.32634e+07	1.72447e+07	1.08738e+07	2.31872e+07	2.70442e+07	1.49844e+07	2.31872e+07	0.182311	0.414645	0.639442	0.290497	0.448509
WP_011750931.1;sp|A1BB78|MINE_PARDP	cell division topological specificity factor MinE [Paracoccus denitrificans]	129.17	0	1	sp|A1BB78|MINE_PARDP;WP_011750931.1	116379	88294.5	156183	158810	89947.9	121974	155958	136281	121974	0.260663	0.269191	-0.144457	0.783314	0.863959
WP_011750933.1;tr|A1BB80|A1BB80_PARDP	septum formation inhibitor MinC [Paracoccus denitrificans]	840.92	0	9	tr|A1BB80|A1BB80_PARDP;WP_011750933.1	1.56835e+07	1.19971e+07	1.06027e+07	1.05572e+07	9.43395e+06	1.16971e+07	1.26949e+07	1.12999e+07	1.16971e+07	0.197387	0.148189	0.0525906	0.583686	0.706347
WP_011750935.1;tr|A1BB82|A1BB82_PARDP	DctP family TRAP transporter solute-binding subunit [Paracoccus denitrificans]	1203.02	0	10	tr|A1BB82|A1BB82_PARDP;WP_011750935.1	2.73515e+07	1.21306e+07	1.81841e+07	2.38109e+07	1.4626e+07	2.82827e+07	3.03426e+07	2.09975e+07	2.82827e+07	0.327184	0.349823	0.442767	0.509987	0.641019
WP_011750936.1;tr|A1BB83|A1BB83_PARDP	TRAP transporter small permease [Paracoccus denitrificans]	43.83	0.00133097	1	tr|A1BB83|A1BB83_PARDP;WP_011750936.1	582.792	220212	307558	244132	9230.4	6735.36	3272.22	232172	6735.36	0.691509	0.466603	-5.10538	0.196282	0.343696
WP_011750937.1;tr|A1BB84|A1BB84_PARDP	TRAP transporter large permease [Paracoccus denitrificans]	59.61	0.000461894	1	tr|A1BB84|A1BB84_PARDP;WP_011750937.1	425952	471095	484371	390465	303268	147510	128884	448523	147510	0.0971107	0.495587	-1.60254	0.0036169	0.032702
WP_011750941.1	periplasmic nitrate reductase subunit alpha [Paracoccus denitrificans]	2504.21	0	25	tr|A1BB88|A1BB88_PARDP;WP_011750941.1	1.93689e+07	2.09924e+07	1.77187e+07	2.153e+07	3.77974e+07	2.80287e+07	2.61993e+07	2.01806e+07	2.80287e+07	0.0864954	0.203275	0.475102	0.00678648	0.0446959
WP_011750944.1	nucleoside diphosphate kinase regulator [Paracoccus denitrificans]	73	0.00047824	2	tr|A1BB91|A1BB91_PARDP;WP_011750944.1	902140	902915	647161	585689	566060	863312	1.29749e+06	774651	863312	0.21999	0.40469	0.176143	0.531533	0.659288
WP_011750947.1;tr|A1BB94|A1BB94_PARDP	PQQ-dependent sugar dehydrogenase [Paracoccus denitrificans]	145.23	0	2	tr|A1BB94|A1BB94_PARDP;WP_011750947.1	493877	333385	287020	321124	413043	554172	569435	327255	554172	0.256735	0.168338	0.760175	0.0487139	0.138493
WP_011750948.1	Mau operon transcriptional activator [Paracoccus denitrificans]	158.14	0	3	tr|A1BB95|A1BB95_PARDP;WP_011750948.1	64098.5	49057	69181	56344.2	26276	75288.5	35937.7	60221.3	35937.7	0.147936	0.566429	-0.741782	0.190425	0.335523
WP_011750963.1;tr|A1BBB0|A1BBB0_PARDP	peptidoglycan-binding protein [Paracoccus denitrificans]	476.6	0	9	tr|A1BBB0|A1BBB0_PARDP;WP_011750963.1	2.14353e+06	1.8688e+06	1.57605e+06	2.0999e+06	3.77137e+06	1.66333e+06	2.77708e+06	1.98435e+06	2.77708e+06	0.135415	0.38527	0.487352	0.162799	0.305799
WP_011750964.1;tr|A1BBB1|A1BBB1_PARDP	hypothetical protein [Paracoccus denitrificans]	134.73	0	2	tr|A1BBB1|A1BBB1_PARDP;WP_011750964.1	455991	194545	230874	357831	161912	345531	339886	294353	339886	0.387298	0.369707	0.241857	0.748722	0.838542
WP_011750965.1;tr|A1BBB2|A1BBB2_PARDP	Sel1 domain-containing protein [Paracoccus denitrificans]	1646.54	0	16	tr|A1BBB2|A1BBB2_PARDP;WP_011750965.1	3.88985e+07	4.18792e+07	4.31925e+07	3.97937e+07	3.13661e+07	2.30741e+07	2.39862e+07	4.08364e+07	2.39862e+07	0.0476923	0.173934	-0.767183	0.00205936	0.0232388
WP_011750969.1;tr|A1BBB6|A1BBB6_PARDP	glycine betaine ABC transporter substrate-binding protein [Paracoccus denitrificans]	136.34	0	4	tr|A1BBB6|A1BBB6_PARDP;WP_011750969.1	1.2066e+06	683162	999154	1.01227e+06	911252	1.07015e+06	1.10461e+06	1.00571e+06	1.07015e+06	0.222113	0.100263	0.0896228	0.636918	0.747981
WP_011750970.1;tr|A1BBB7|A1BBB7_PARDP	LysR family transcriptional regulator [Paracoccus denitrificans]	319.96	0	5	tr|A1BBB7|A1BBB7_PARDP;WP_011750970.1	554471	627574	619590	697241	543873	589593	531504	623582	543873	0.0934687	0.0551336	-0.197281	0.186951	0.332168
WP_011750972.1;tr|A1BBB9|A1BBB9_PARDP	aldehyde dehydrogenase [Paracoccus denitrificans]	111.71	0	2	tr|A1BBB9|A1BBB9_PARDP;WP_011750972.1	201735	323441	542622	353404	371232	209018	181808	338423	209018	0.397004	0.403185	-0.693786	0.263433	0.418276
WP_011750976.1;tr|A1BBC3|A1BBC3_PARDP	Lrp/AsnC family transcriptional regulator [Paracoccus denitrificans]	122.96	0	3	tr|A1BBC3|A1BBC3_PARDP;WP_011750976.1	1.57876e+06	819919	914262	1.78055e+06	836100	1.05984e+06	1.00574e+06	1.24651e+06	1.00574e+06	0.375277	0.120691	-0.256485	0.326372	0.479106
WP_011750977.1;tr|A1BBC4|A1BBC4_PARDP	3-methyl-2-oxobutanoate dehydrogenase (2-methylpropanoyl-transferring) subunit alpha [Paracoccus denitrificans]	886.46	0	14	tr|A1BBC4|A1BBC4_PARDP;WP_011750977.1	2.91422e+07	2.92655e+07	2.83516e+07	2.72833e+07	2.99101e+07	2.63407e+07	2.45986e+07	2.87469e+07	2.63407e+07	0.0320199	0.100469	-0.125977	0.448783	0.588564
WP_011750978.1;tr|A1BBC5|A1BBC5_PARDP	alpha-ketoacid dehydrogenase subunit beta [Paracoccus denitrificans]	479.92	0	6	tr|A1BBC5|A1BBC5_PARDP;WP_011750978.1	6.90462e+06	8.853e+06	6.55601e+06	7.96492e+06	7.82511e+06	8.22304e+06	8.4896e+06	7.43477e+06	8.22304e+06	0.137986	0.0408844	0.14906	0.396408	0.547893
WP_011750979.1;tr|A1BBC6|A1BBC6_PARDP	2-oxo acid dehydrogenase subunit E2 [Paracoccus denitrificans]	1063.61	0	12	tr|A1BBC6|A1BBC6_PARDP;WP_011750979.1	1.34916e+07	1.74752e+07	1.72353e+07	1.65086e+07	1.75629e+07	1.33501e+07	1.39789e+07	1.68719e+07	1.39789e+07	0.113569	0.151872	-0.27104	0.469342	0.606329
WP_011750980.1;tr|A1BBC7|A1BBC7_PARDP	dihydrolipoyl dehydrogenase [Paracoccus denitrificans]	1126.66	0	11	tr|A1BBC7|A1BBC7_PARDP;WP_011750980.1	1.52735e+07	1.78763e+07	1.69409e+07	1.69837e+07	1.82845e+07	1.60957e+07	1.28603e+07	1.69623e+07	1.60957e+07	0.064763	0.173298	-0.0756515	0.4994	0.634305
WP_011750982.1;tr|A1BBC9|A1BBC9_PARDP	hypothetical protein [Paracoccus denitrificans]	77.48	0.000483092	2	tr|A1BBC9|A1BBC9_PARDP;WP_011750982.1	319333	388419	266522	274902	200478	268391	260051	297118	260051	0.178648	0.152435	-0.188196	0.0890999	0.205659
WP_011750983.1;tr|A1BBD0|A1BBD0_PARDP	sigma-54-dependent Fis family transcriptional regulator [Paracoccus denitrificans]	427.46	0	10	tr|A1BBD0|A1BBD0_PARDP;WP_011750983.1	2.99448e+06	2.50172e+06	2.20873e+06	2.15911e+06	2.07898e+06	2.37193e+06	2.39299e+06	2.35522e+06	2.37193e+06	0.155465	0.0769438	0.0129947	0.507344	0.639597
WP_011750984.1;tr|A1BBD1|A1BBD1_PARDP	sensor histidine kinase [Paracoccus denitrificans]	486.29	0	11	tr|A1BBD1|A1BBD1_PARDP;WP_011750984.1	3.37046e+06	3.02665e+06	2.78776e+06	2.91042e+06	2.20545e+06	1.64921e+06	1.61524e+06	2.96853e+06	1.64921e+06	0.0829528	0.181753	-0.8477	0.00168744	0.0212115
WP_011750987.1;tr|A1BBD4|A1BBD4_PARDP	sugar phosphate isomerase/epimerase [Paracoccus denitrificans]	36.04	0.00258287	1	tr|A1BBD4|A1BBD4_PARDP;WP_011750987.1	19012.7	280915	524288	309152	313693	331376	407877	295034	331376	0.730708	0.142627	0.169245	0.385621	0.538258
WP_011750988.1;tr|A1BBD5|A1BBD5_PARDP	Gfo/Idh/MocA family oxidoreductase [Paracoccus denitrificans]	482.24	0	7	tr|A1BBD5|A1BBD5_PARDP;WP_011750988.1	1.89914e+06	1.90233e+06	1.90512e+06	1.74437e+06	1.888e+06	2.18924e+06	2.11837e+06	1.90073e+06	2.11837e+06	0.0423843	0.076263	0.156401	0.193761	0.339985
WP_011750989.1;tr|A1BBD6|A1BBD6_PARDP	sugar ABC transporter ATP-binding protein [Paracoccus denitrificans]	110.72	0	3	tr|A1BBD6|A1BBD6_PARDP;WP_011750989.1	507371	386228	336549	333648	454507	353923	425707	361389	425707	0.207904	0.125918	0.239725	0.651152	0.760476
WP_011750991.1;tr|A1BBD8|A1BBD8_PARDP	ABC transporter substrate-binding protein [Paracoccus denitrificans]	555.61	0	10	tr|A1BBD8|A1BBD8_PARDP;WP_011750991.1	5.91927e+06	4.74824e+06	5.88458e+06	5.92641e+06	3.48086e+06	1.0234e+07	1.06572e+07	5.90192e+06	1.0234e+07	0.103425	0.495649	0.794125	0.382919	0.536528
WP_011750992.1;tr|A1BBD9|A1BBD9_PARDP	sigma-70 family RNA polymerase sigma factor [Paracoccus denitrificans]	123.43	0	2	tr|A1BBD9|A1BBD9_PARDP;WP_011750992.1	207686	306866	179384	439740	111637	123162	99702.6	257276	111637	0.415211	0.105203	-1.17719	0.00561578	0.0408552
WP_011750994.1;tr|A1BBE1|A1BBE1_PARDP	alpha-D-ribose 1-methylphosphonate 5-triphosphate diphosphatase [Paracoccus denitrificans]	114.1	0	3	tr|A1BBE1|A1BBE1_PARDP;WP_011750994.1	215202	128661	163629	146243	170236	120589	119910	154936	120589	0.228521	0.210804	-0.359302	0.293187	0.450334
WP_011750995.1;tr|A1BBE2|A1BBE2_PARDP	DUF1045 domain-containing protein [Paracoccus denitrificans]	76.21	0.000481928	2	tr|A1BBE2|A1BBE2_PARDP;WP_011750995.1	149968	92453.9	63593.6	71760.9	78783.6	63181.9	122558	82107.4	78783.6	0.412495	0.349101	-0.0480719	0.844164	0.903978
WP_011751002.1;tr|A1BBE9|A1BBE9_PARDP	phosphonate C-P lyase system protein PhnG [Paracoccus denitrificans]	39.64	0.00218055	1	tr|A1BBE9|A1BBE9_PARDP;WP_011751002.1	1757.62	1438.29	4167.72	1523.43	11074.5	16936.7	23044.6	1640.52	16936.7	0.58706	0.351702	3.37161	0.000261889	0.00678505
WP_011751003.1;tr|A1BBF0|A1BBF0_PARDP	phosphonate metabolism transcriptional regulator PhnF [Paracoccus denitrificans]	123.65	0	3	tr|A1BBF0|A1BBF0_PARDP;WP_011751003.1	492335	373065	494966	430040	392613	540511	612737	461187	540511	0.129686	0.217761	0.232268	0.354692	0.507359
WP_011751006.1;tr|A1BBF3|A1BBF3_PARDP	phosphonate ABC transporter substrate-binding protein [Paracoccus denitrificans]	63.58	0.000465766	2	tr|A1BBF3|A1BBF3_PARDP;WP_011751006.1	4070.18	5503.15	5572.94	4466.54	6398.54	24692.3	14456.7	4984.85	14456.7	0.153214	0.603881	1.54396	0.0133778	0.0676484
WP_011751008.1;tr|A1BBF5|A1BBF5_PARDP	hypothetical protein [Paracoccus denitrificans]	14.34	0.00784476	1	tr|A1BBF5|A1BBF5_PARDP;WP_011751008.1	364730	312371	248278	245288	1104.98	5797.46	4786.1	280325	4786.1	0.195254	0.633845	-5.86261	1.14125e-05	0.000827898
WP_011751012.1	3-hydroxyacyl-CoA dehydrogenase [Paracoccus denitrificans]	1715.98	0	24	tr|A1BBF9|A1BBF9_PARDP;WP_011751012.1	1.52351e+07	1.59194e+07	1.56229e+07	1.53661e+07	9.39802e+06	6.66982e+06	6.85996e+06	1.54945e+07	6.85996e+06	0.0194527	0.199305	-1.17544	0.000198679	0.0060053
WP_011751013.1;tr|A1BBG0|A1BBG0_PARDP	ABC transporter ATP-binding protein [Paracoccus denitrificans]	159.86	0	3	tr|A1BBG0|A1BBG0_PARDP;WP_011751013.1	710052	1.65582e+06	1.446e+06	1.35613e+06	681999	853404	1.0211e+06	1.40107e+06	853404	0.31562	0.198965	-0.714481	0.124233	0.254232
WP_011751014.1	ABC transporter ATP-binding protein [Paracoccus denitrificans]	798.47	0	8	tr|A1BBG1|A1BBG1_PARDP;WP_011751014.1	5.99416e+06	5.60297e+06	5.28512e+06	4.99658e+06	2.41997e+06	3.13894e+06	3.13826e+06	5.44404e+06	3.13826e+06	0.0783332	0.143117	-0.794097	0.000308594	0.007607
WP_011751015.1;tr|A1BBG2|A1BBG2_PARDP	branched-chain amino acid ABC transporter permease [Paracoccus denitrificans]	157.43	0	1	tr|A1BBG2|A1BBG2_PARDP;WP_011751015.1	537277	633260	535137	489264	183775	24269.7	25652.1	536207	25652.1	0.110338	1.17709	-4.38564	0.00179988	0.0215561
WP_011751017.1;tr|A1BBG4|A1BBG4_PARDP	ABC transporter substrate-binding protein [Paracoccus denitrificans]	465.2	0	5	tr|A1BBG4|A1BBG4_PARDP;WP_011751017.1	7.71451e+06	3.59007e+06	5.55662e+06	7.2795e+06	2.04067e+06	5.3867e+06	6.23463e+06	6.41806e+06	5.3867e+06	0.311108	0.486938	-0.239621	0.308597	0.464175
WP_011751019.1;tr|A1BBG6|A1BBG6_PARDP	2-(1,2-epoxy-1,2-dihydrophenyl)acetyl-CoA isomerase [Paracoccus denitrificans]	169.14	0	4	tr|A1BBG6|A1BBG6_PARDP;WP_011751019.1	2.58369e+06	1.51813e+06	1.99239e+06	2.12904e+06	953517	1.31673e+06	1.54904e+06	2.06072e+06	1.31673e+06	0.213352	0.235763	-0.64539	0.0223165	0.0906584
WP_011751020.1;tr|A1BBG7|A1BBG7_PARDP	hydroxyphenylacetyl-CoA thioesterase PaaI [Paracoccus denitrificans]	222.47	0	3	tr|A1BBG7|A1BBG7_PARDP;WP_011751020.1	377939	350402	426481	313587	128310	167238	154799	364171	154799	0.129556	0.132443	-1.23318	7.5577e-05	0.00304587
WP_011751021.1;tr|A1BBG8|A1BBG8_PARDP	phenylacetate--CoA ligase [Paracoccus denitrificans]	1644.98	0	18	tr|A1BBG8|A1BBG8_PARDP;WP_011751021.1	2.76045e+07	3.03965e+07	2.85536e+07	2.86036e+07	1.91262e+07	2.03279e+07	1.9665e+07	2.85786e+07	1.9665e+07	0.040492	0.0305431	-0.539302	0.000646654	0.0125717
WP_011751022.1;tr|A1BBG9|A1BBG9_PARDP	TetR/AcrR family transcriptional regulator [Paracoccus denitrificans]	713.27	0	8	tr|A1BBG9|A1BBG9_PARDP;WP_011751022.1	5.36335e+06	4.26344e+06	3.85005e+06	3.90241e+06	5.4992e+06	7.05487e+06	6.76141e+06	4.08292e+06	6.76141e+06	0.161907	0.128381	0.729133	0.0102238	0.0566793
WP_011751024.1;tr|A1BBH1|A1BBH1_PARDP	phenylacetic acid degradation bifunctional protein PaaZ [Paracoccus denitrificans]	513.33	0	8	tr|A1BBH1|A1BBH1_PARDP;WP_011751024.1	2.74165e+06	3.61742e+06	4.48349e+06	4.22253e+06	3.07022e+06	1.64715e+06	1.95107e+06	3.91998e+06	1.95107e+06	0.205357	0.337161	-1.00227	0.0219783	0.0900049
WP_011751025.1;tr|A1BBH2|A1BBH2_PARDP	phenylacetic acid catabolic family protein [Paracoccus denitrificans]	69.52	0.000474158	4	tr|A1BBH2|A1BBH2_PARDP;WP_011751025.1	379985	431607	571302	569906	326176	341616	410340	500757	341616	0.19963	0.124674	-0.537845	0.0583071	0.156492
WP_011751026.1;tr|A1BBH3|A1BBH3_PARDP	phenylacetate-CoA oxygenase/reductase subunit PaaK [Paracoccus denitrificans]	481.95	0	7	tr|A1BBH3|A1BBH3_PARDP;WP_011751026.1	3.03871e+06	3.00705e+06	2.76085e+06	3.0709e+06	2.34838e+06	2.74451e+06	2.61932e+06	3.02288e+06	2.61932e+06	0.0476322	0.0787636	-0.206711	0.0845493	0.199323
WP_011751031.1;tr|A1BBH8|A1BBH8_PARDP	3-oxoadipyl-CoA thiolase [Paracoccus denitrificans]	538.49	0	8	tr|A1BBH8|A1BBH8_PARDP;WP_011751031.1	5.98657e+06	5.29513e+06	5.98402e+06	5.7115e+06	4.63603e+06	4.21434e+06	4.26277e+06	5.84776e+06	4.26277e+06	0.056766	0.0527917	-0.455701	0.00601965	0.0417202
WP_011751032.1	PaaX family transcriptional regulator [Paracoccus denitrificans]	194.46	0	5	tr|A1BBH9|A1BBH9_PARDP;WP_011751032.1	961521	660290	700216	608553	581607	628289	828797	680253	628289	0.21447	0.193256	-0.114022	0.628938	0.742042
WP_011751033.1;tr|A1BBI0|A1BBI0_PARDP	penicillin amidase [Paracoccus denitrificans]	151.42	0	5	tr|A1BBI0|A1BBI0_PARDP;WP_011751033.1	1.45164e+06	546270	633849	475688	250146	247178	249558	590060	249558	0.585019	0.00631384	-1.2375	0.00602867	0.0417202
WP_011751036.1;tr|A1BBI3|A1BBI3_PARDP	TRAP transporter large permease subunit [Paracoccus denitrificans]	760.72	0	7	tr|A1BBI3|A1BBI3_PARDP;WP_011751036.1	6.74866e+06	7.18046e+06	5.64152e+06	6.70941e+06	2.76789e+06	1.31365e+06	1.09978e+06	6.72903e+06	1.31365e+06	0.0996571	0.52554	-2.35681	0.000399017	0.00912707
WP_011751037.1;tr|A1BBI4|A1BBI4_PARDP	TRAP transporter substrate-binding protein [Paracoccus denitrificans]	1030.04	0	13	tr|A1BBI4|A1BBI4_PARDP;WP_011751037.1	1.8332e+07	4.67997e+06	1.01423e+07	1.70912e+07	4.5779e+06	1.34714e+07	1.54392e+07	1.36167e+07	1.34714e+07	0.507231	0.518414	0.0330795	0.795387	0.872583
WP_011751038.1	IclR family transcriptional regulator [Paracoccus denitrificans]	622.03	0	8	tr|A1BBI5|A1BBI5_PARDP;WP_011751038.1	5.46893e+06	5.81342e+06	5.51634e+06	6.26659e+06	3.04101e+06	3.76154e+06	3.98428e+06	5.66488e+06	3.76154e+06	0.0635937	0.137123	-0.590225	0.00120901	0.0177696
WP_011751039.1;tr|A1BBI6|A1BBI6_PARDP	thiolase domain-containing protein [Paracoccus denitrificans]	203.68	0	6	tr|A1BBI6|A1BBI6_PARDP;WP_011751039.1	4.8438e+06	3.29753e+06	3.50617e+06	4.66387e+06	2.56449e+06	2.95331e+06	3.11078e+06	4.08502e+06	2.95331e+06	0.193393	0.0977662	-0.453379	0.0295989	0.106598
WP_011751040.1;tr|A1BBI7|A1BBI7_PARDP	acyl-CoA synthetase [Paracoccus denitrificans]	1391.26	0	18	tr|A1BBI7|A1BBI7_PARDP;WP_011751040.1	2.02405e+07	2.03709e+07	2.11223e+07	2.21729e+07	1.22242e+07	9.49326e+06	1.03967e+07	2.07466e+07	1.03967e+07	0.0422925	0.129969	-0.996505	9.23715e-05	0.0035535
WP_011751041.1;tr|A1BBI8|A1BBI8_PARDP	DUF296 domain-containing protein [Paracoccus denitrificans]	180.86	0	2	tr|A1BBI8|A1BBI8_PARDP;WP_011751041.1	763181	581381	704371	761214	371541	822136	816912	732793	816912	0.121346	0.385941	0.157861	0.635897	0.747128
WP_011751042.1;tr|A1BBI9|A1BBI9_PARDP	SDR family oxidoreductase [Paracoccus denitrificans]	1263.39	0	9	tr|A1BBI9|A1BBI9_PARDP;WP_011751042.1	4.98021e+07	5.10085e+07	4.84238e+07	5.22196e+07	3.3255e+07	3.94231e+07	4.13029e+07	5.04053e+07	3.94231e+07	0.0322997	0.11081	-0.354432	0.00823518	0.0501986
WP_011751044.1	phosphomannomutase [Paracoccus denitrificans]	957.96	0	16	tr|A1BBJ1|A1BBJ1_PARDP;WP_011751044.1	7.69185e+06	8.03289e+06	8.15651e+06	7.68192e+06	1.35347e+07	1.30438e+07	1.37502e+07	7.86237e+06	1.35347e+07	0.030521	0.0269304	0.783962	7.01124e-05	0.00287122
WP_011751048.1;tr|A1BBJ5|A1BBJ5_PARDP	ABC transporter ATP-binding protein [Paracoccus denitrificans]	129.99	0	3	tr|A1BBJ5|A1BBJ5_PARDP;WP_011751048.1	294350	688337	655064	549192	366159	452352	511082	602128	452352	0.326319	0.164472	-0.407029	0.468712	0.605937
WP_011751049.1;tr|A1BBJ6|A1BBJ6_PARDP	ABC transporter substrate-binding protein [Paracoccus denitrificans]	227.87	0	5	tr|A1BBJ6|A1BBJ6_PARDP;WP_011751049.1	3.1233e+06	3.29879e+06	3.00109e+06	3.01483e+06	2.26067e+06	2.81188e+06	3.26191e+06	3.06906e+06	2.81188e+06	0.0442272	0.180507	-0.126036	0.255865	0.410387
WP_011751058.1;tr|A1BBK5|A1BBK5_PARDP	HAD family hydrolase [Paracoccus denitrificans]	157.24	0	1	tr|A1BBK5|A1BBK5_PARDP;WP_011751058.1	229328	106412	126544	100871	120151	94138.2	120462	116478	120151	0.426514	0.135406	0.0502091	0.416804	0.563207
WP_011751060.1;tr|A1BBK7|A1BBK7_PARDP	L-iditol 2-dehydrogenase [Paracoccus denitrificans]	239.51	0	3	tr|A1BBK7|A1BBK7_PARDP;WP_011751060.1	1.04176e+06	981673	1.20234e+06	1.34263e+06	1.033e+06	1.39734e+06	1.18469e+06	1.12205e+06	1.18469e+06	0.142664	0.15188	0.0820678	0.648686	0.758293
WP_011751065.1;tr|A1BBL2|A1BBL2_PARDP	LacI family transcriptional regulator [Paracoccus denitrificans]	642.17	0	9	tr|A1BBL2|A1BBL2_PARDP;WP_011751065.1	7.40275e+06	7.41638e+06	5.33605e+06	6.31713e+06	6.33513e+06	8.05192e+06	7.74031e+06	6.85994e+06	7.74031e+06	0.150778	0.124001	0.178727	0.354583	0.507359
WP_011751069.1	sugar ABC transporter ATP-binding protein [Paracoccus denitrificans]	4.8	0.00864553	2	WP_011751069.1	747038	14255.3	27417.7	31205.1	85421.2	215333	203467	29311.4	203467	1.76333	0.427341	2.79828	0.302726	0.459407
WP_011751071.1;tr|A1BBL8|A1BBL8_PARDP	peptidase C14, caspase catalytic subunit p20 [Paracoccus denitrificans]	54.44	0.000456204	2	tr|A1BBL8|A1BBL8_PARDP;WP_011751071.1	451041	352775	332526	230425	290272	278278	277958	342651	278278	0.264717	0.0248743	-0.299584	0.322827	0.476545
WP_011751078.1;sp|A1BBM5|4HYPE_PARDP	4-hydroxyproline epimerase [Paracoccus denitrificans]	165.51	0	5	sp|A1BBM5|4HYPE_PARDP;WP_011751078.1	985516	792616	519065	666855	925670	1.13052e+06	1.18244e+06	729735	1.13052e+06	0.266739	0.125759	0.636921	0.0427507	0.12828
WP_011751079.1;tr|A1BBM6|A1BBM6_PARDP	FAD-dependent oxidoreductase [Paracoccus denitrificans]	178.39	0	2	tr|A1BBM6|A1BBM6_PARDP;WP_011751079.1	210724	54482.8	234457	57490	254970	131430	349298	134107	254970	0.694124	0.445535	1.21196	0.168068	0.31252
WP_011751080.1;tr|A1BBM7|A1BBM7_PARDP	MULTISPECIES: amino acid ABC transporter ATP-binding protein [Paracoccus]	538.2	0	7	tr|A1BBM7|A1BBM7_PARDP;WP_011751080.1	1.95846e+06	1.48393e+06	1.58879e+06	1.31169e+06	1.79178e+06	2.14123e+06	2.60847e+06	1.53636e+06	2.14123e+06	0.172476	0.18792	0.479762	0.0458258	0.133125
WP_011751083.1	transporter substrate-binding domain-containing protein [Paracoccus denitrificans]	161.49	0	3	tr|A1BBN0|A1BBN0_PARDP;WP_011751083.1	1.8422e+06	681184	1.14711e+06	1.63013e+06	849056	2.87433e+06	2.55561e+06	1.38862e+06	2.55561e+06	0.391327	0.520311	0.902169	0.314578	0.469646
WP_011751084.1;tr|A1BBN1|A1BBN1_PARDP	aldehyde dehydrogenase (NADP(+)) [Paracoccus denitrificans]	110.28	0	3	tr|A1BBN1|A1BBN1_PARDP;WP_011751084.1	105709	93469.1	97722.6	67821.9	346863	125215	162757	95595.8	162757	0.179625	0.560582	0.768058	0.019533	0.0837741
WP_011751086.1;tr|A1BBN3|A1BBN3_PARDP	dihydrodipicolinate synthase family protein [Paracoccus denitrificans]	707.35	0	9	tr|A1BBN3|A1BBN3_PARDP;WP_011751086.1	7.4215e+06	1.35357e+07	1.68033e+07	9.62315e+06	5.89742e+06	6.46282e+06	6.65445e+06	1.15794e+07	6.46282e+06	0.35128	0.0620983	-0.820438	0.0219663	0.0900049
WP_011751087.1;tr|A1BBN4|A1BBN4_PARDP	GntR family transcriptional regulator [Paracoccus denitrificans]	352.7	0	7	tr|A1BBN4|A1BBN4_PARDP;WP_011751087.1	3.68652e+06	3.39327e+06	2.80254e+06	2.66849e+06	2.5255e+06	3.36488e+06	3.54905e+06	3.0979e+06	3.36488e+06	0.153839	0.173403	0.12585	0.994574	0.996143
WP_011751089.1;tr|A1BBN6|A1BBN6_PARDP	MULTISPECIES: XRE family transcriptional regulator [Paracoccus]	571.04	0	6	tr|A1BBN6|A1BBN6_PARDP;WP_011751089.1	4.29599e+06	2.74833e+06	2.3233e+06	2.79231e+06	2.78189e+06	4.16403e+06	3.84931e+06	2.77032e+06	3.84931e+06	0.284091	0.201318	0.474591	0.325724	0.47885
WP_011751092.1	ABC transporter substrate-binding protein [Paracoccus denitrificans]	131.25	0	2	tr|A1BBN9|A1BBN9_PARDP;WP_011751092.1	541210	286130	288585	452186	405985	847309	883497	370386	847309	0.321948	0.373263	1.22993	0.0568289	0.153432
WP_011751093.1;tr|A1BBP0|A1BBP0_PARDP	ABC transporter ATP-binding protein [Paracoccus denitrificans]	99.51	0	2	tr|A1BBP0|A1BBP0_PARDP;WP_011751093.1	71914.9	108874	63246.7	85674	84642.2	79938.6	105759	78794.4	84642.2	0.241461	0.152611	0.108803	0.507704	0.639732
WP_011751097.1;tr|A1BBP4|A1BBP4_PARDP	hydroxymethylglutaryl-CoA lyase [Paracoccus denitrificans]	41.25	0.0021901	2	tr|A1BBP4|A1BBP4_PARDP;WP_011751097.1	37948.1	13616.5	24241	13699.5	28149.5	17619.6	13860.8	18970.3	17619.6	0.514732	0.372642	-0.0486031	0.827102	0.893226
WP_011751098.1;tr|A1BBP5|A1BBP5_PARDP	CoA transferase [Paracoccus denitrificans]	38.87	0.00217297	1	tr|A1BBP5|A1BBP5_PARDP;WP_011751098.1	47385.9	82552.6	62282.3	75480.3	68772.9	44294	58176	68881.3	58176	0.231601	0.215065	-0.237036	0.388031	0.540434
WP_011751099.1;tr|A1BBP6|A1BBP6_PARDP	LysR family transcriptional regulator [Paracoccus denitrificans]	225.83	0	6	tr|A1BBP6|A1BBP6_PARDP;WP_011751099.1	964653	709634	610585	677354	724860	1.04602e+06	1.03715e+06	693494	1.03715e+06	0.209284	0.195421	0.58106	0.1507	0.289362
WP_011751100.1;tr|A1BBP7|A1BBP7_PARDP	transporter substrate-binding domain-containing protein [Paracoccus denitrificans]	347.67	0	8	tr|A1BBP7|A1BBP7_PARDP;WP_011751100.1	2.7441e+06	1.57287e+06	1.85997e+06	2.15125e+06	1.90232e+06	2.67591e+06	3.04592e+06	2.00561e+06	2.67591e+06	0.240416	0.229617	0.419798	0.270231	0.425573
WP_011751102.1;tr|A1BBP9|A1BBP9_PARDP	ABC transporter ATP-binding protein [Paracoccus denitrificans]	162.36	0	3	tr|A1BBP9|A1BBP9_PARDP;WP_011751102.1	267333	145397	167428	144949	209272	176249	149910	156412	176249	0.321732	0.166652	0.175849	0.960237	0.977513
WP_011751105.1;tr|A1BBQ2|A1BBQ2_PARDP	ATP-binding cassette domain-containing protein [Paracoccus denitrificans]	77.76	0.000483559	1	tr|A1BBQ2|A1BBQ2_PARDP;WP_011751105.1	211612	167767	147861	156758	107267	81691.9	74974.5	162263	81691.9	0.16534	0.193679	-0.989234	0.00128927	0.018555
WP_011751107.1;tr|A1BBQ4|A1BBQ4_PARDP	glycine betaine ABC transporter substrate-binding protein [Paracoccus denitrificans]	81.6	0	1	tr|A1BBQ4|A1BBQ4_PARDP;WP_011751107.1	232562	112540	118353	265271	147145	257389	360054	175457	257389	0.42948	0.41778	0.633599	0.291509	0.448857
WP_011751112.1	GlxA family transcriptional regulator [Paracoccus denitrificans]	131.32	0	2	tr|A1BBQ9|A1BBQ9_PARDP;WP_011751112.1	985102	1.07995e+06	624031	779959	713888	1.01214e+06	856542	882531	856542	0.236218	0.173286	-0.0333112	0.977379	0.986847
WP_041530709.1;tr|A1BB52|A1BB52_PARDP	HlyD family efflux transporter periplasmic adaptor subunit [Paracoccus denitrificans]	735.84	0	6	tr|A1BB52|A1BB52_PARDP;WP_041530709.1	6.45945e+06	5.57149e+06	5.18081e+06	4.86834e+06	7.31252e+06	7.642e+06	8.14053e+06	5.37615e+06	7.642e+06	0.124852	0.0541509	0.508331	0.00704528	0.0457493
WP_041530712.1	MBL fold metallo-hydrolase [Paracoccus denitrificans]	264.9	0	8	WP_041530712.1	2.10996e+06	1.35146e+06	2.07325e+06	1.963e+06	1.12516e+06	1.37301e+06	1.42437e+06	2.01812e+06	1.37301e+06	0.188958	0.122369	-0.555132	0.0350619	0.116065
WP_041530713.1	septum site-determining protein MinD [Paracoccus denitrificans]	1349.37	0	15	tr|A1BB79|A1BB79_PARDP;WP_041530713.1	3.89155e+07	4.11511e+07	4.1265e+07	3.93284e+07	4.13914e+07	4.6978e+07	5.07452e+07	4.02398e+07	4.6978e+07	0.0303012	0.10149	0.223734	0.102089	0.223394
WP_041530714.1;tr|A1BBA6|A1BBA6_PARDP	alkylphosphonate utilization protein [Paracoccus denitrificans]	88.5	0.000496278	3	tr|A1BBA6|A1BBA6_PARDP;WP_041530714.1	559884	1.23581e+06	1.04435e+06	969985	846225	1.07672e+06	865522	1.00717e+06	865522	0.29889	0.137571	-0.217678	0.961315	0.977513
WP_041530718.1;tr|A1BBC0|A1BBC0_PARDP	dihydrodipicolinate synthase family protein [Paracoccus denitrificans]	7.91	0.00824063	1	tr|A1BBC0|A1BBC0_PARDP;WP_041530718.1	146271	156611	138577	178144	43495.7	129.079	17385.6	151441	17385.6	0.110825	1.07359	-3.12195	0.0321699	0.110701
WP_041530719.1	3-deoxy-7-phosphoheptulonate synthase [Paracoccus denitrificans]	2154.71	0	19	tr|A1BBF8|A1BBF8_PARDP;WP_041530719.1	7.60086e+07	7.10621e+07	8.995e+07	7.96317e+07	7.59627e+07	8.10518e+07	8.79247e+07	7.78202e+07	8.10518e+07	0.101098	0.0735258	0.0590915	0.705675	0.805721
WP_041530791.1;tr|A1BB77|A1BB77_PARDP	GMC family oxidoreductase [Paracoccus denitrificans]	4411.75	0	27	tr|A1BB77|A1BB77_PARDP;WP_041530791.1	2.11491e+08	2.59846e+08	2.49196e+08	2.667e+08	3.29568e+08	3.27371e+08	3.0999e+08	2.54521e+08	3.27371e+08	0.0997607	0.0332766	0.363456	0.0127115	0.0653329
WP_041530813.1;tr|A1BBM2|A1BBM2_PARDP	TRAP transporter substrate-binding protein [Paracoccus denitrificans]	271.61	0	5	tr|A1BBM2|A1BBM2_PARDP;WP_041530813.1	1.16588e+06	1.03771e+06	1.13057e+06	1.00424e+06	857715	849204	1.26533e+06	1.08414e+06	857715	0.0701671	0.240053	-0.336658	0.393786	0.544862
WP_074810269.1;sp|A1B5A7|FOLD1_PARDP	bifunctional methylenetetrahydrofolate dehydrogenase/methenyltetrahydrofolate cyclohydrolase FolD [Paracoccus denitrificans]	922.6	0	7	sp|A1B5A7|FOLD1_PARDP;WP_074810269.1	1.26388e+07	9.29886e+06	9.56656e+06	9.59591e+06	1.01239e+07	1.21319e+07	1.34048e+07	9.58124e+06	1.21319e+07	0.153916	0.139155	0.340519	0.228502	0.379441
sp|A1AXX6|MNME_PARDP	tRNA modification GTPase MnmE OS=Paracoccus denitrificans (strain Pd 1222) GN=mnmE PE=3 SV=1	445.62	0	9	sp|A1AXX6|MNME_PARDP	1.65974e+06	1.81839e+06	2.01677e+06	1.62719e+06	1.48798e+06	1.228e+06	1.41065e+06	1.73907e+06	1.41065e+06	0.100126	0.0970519	-0.30045	0.022558	0.091057
sp|A1AXX7|MNMG_PARDP	tRNA uridine 5-carboxymethylaminomethyl modification enzyme MnmG OS=Paracoccus denitrificans (strain Pd 1222) GN=mnmG PE=3 SV=1	733.77	0	10	sp|A1AXX7|MNMG_PARDP	1.53064e+06	2.48754e+06	2.14824e+06	2.06453e+06	1.72052e+06	1.29926e+06	1.13083e+06	2.10638e+06	1.29926e+06	0.192517	0.219539	-0.696795	0.0331055	0.112073
sp|A1AXY8|GFA_PARDP	Glutathione-dependent formaldehyde-activating enzyme OS=Paracoccus denitrificans (strain Pd 1222) GN=gfa PE=3 SV=1	813.93	0	7	sp|A1AXY8|GFA_PARDP	3.81465e+06	3.20683e+06	3.82606e+06	4.42433e+06	3.28148e+06	4.88781e+06	5.81062e+06	3.82035e+06	4.88781e+06	0.130192	0.274652	0.355483	0.277851	0.433597
sp|A1AXZ2|SFGH_PARDP	S-formylglutathione hydrolase OS=Paracoccus denitrificans (strain Pd 1222) GN=fghA PE=1 SV=1	1094.63	0	12	sp|A1AXZ2|SFGH_PARDP	1.67099e+07	1.18246e+07	1.45644e+07	1.79405e+07	1.72025e+07	2.48939e+07	2.56973e+07	1.56372e+07	2.48939e+07	0.175729	0.207532	0.674213	0.0319361	0.110701
sp|A1AY12|THIG_PARDP	Thiazole synthase OS=Paracoccus denitrificans (strain Pd 1222) GN=thiG PE=3 SV=1	564.52	0	8	sp|A1AY12|THIG_PARDP	4.27705e+06	3.16391e+06	4.03235e+06	6.38763e+06	2.61101e+06	7.45178e+06	8.46312e+06	4.1547e+06	7.45178e+06	0.306301	0.50652	0.843467	0.472321	0.609362
sp|A1AY28|RL36_PARDP	50S ribosomal protein L36 OS=Paracoccus denitrificans (strain Pd 1222) GN=rpmJ PE=3 SV=1	35.2	0.00943396	1	sp|A1AY28|RL36_PARDP	90489.8	119732	88678.7	104342	108307	167582	92005.4	97415.9	108307	0.143085	0.324326	0.156548	0.32004	0.474533
sp|A1AYS1|SELA_PARDP	L-seryl-tRNA(Sec) selenium transferase OS=Paracoccus denitrificans (strain Pd 1222) GN=selA PE=3 SV=1	653.38	0	12	sp|A1AYS1|SELA_PARDP	4.03513e+06	4.20651e+06	4.18675e+06	3.82548e+06	3.16956e+06	3.52358e+06	2.97924e+06	4.11094e+06	3.16956e+06	0.0433534	0.0856787	-0.374942	0.0151685	0.0726611
sp|A1AYV3|TRPA_PARDP	Tryptophan synthase alpha chain OS=Paracoccus denitrificans (strain Pd 1222) GN=trpA PE=3 SV=1	338.91	0	6	sp|A1AYV3|TRPA_PARDP	5.26761e+06	6.45044e+06	6.54173e+06	7.27038e+06	4.36908e+06	5.78098e+06	5.67272e+06	6.49609e+06	5.67272e+06	0.129872	0.148984	-0.195494	0.129962	0.260848
sp|A1AZ41|ACPS_PARDP	Holo-[acyl-carrier-protein] synthase OS=Paracoccus denitrificans (strain Pd 1222) GN=acpS PE=3 SV=1	60.34	0.000462535	1	sp|A1AZ41|ACPS_PARDP	237958	356248	250581	217825	139407	268744	230382	244269	230382	0.232954	0.312099	-0.083961	0.24728	0.40302
sp|A1AZ43|ISPE_PARDP	4-diphosphocytidyl-2-C-methyl-D-erythritol kinase OS=Paracoccus denitrificans (strain Pd 1222) GN=ispE PE=3 SV=1	144.72	0	2	sp|A1AZ43|ISPE_PARDP	94227.2	123608	106890	98803.8	56733.7	43671.7	101185	102847	56733.7	0.12207	0.448691	-0.857105	0.0369992	0.119833
sp|A1AZ46|GREA_PARDP	Transcription elongation factor GreA OS=Paracoccus denitrificans (strain Pd 1222) GN=greA PE=3 SV=1	301.99	0	6	sp|A1AZ46|GREA_PARDP	2.7991e+06	1.6844e+06	2.09784e+06	2.03268e+06	991279	1.84037e+06	1.77225e+06	2.06526e+06	1.77225e+06	0.216903	0.307428	-0.22056	0.100806	0.221982
sp|A1AZA9|UPPP_PARDP	Undecaprenyl-diphosphatase OS=Paracoccus denitrificans (strain Pd 1222) GN=uppP PE=3 SV=1	150.18	0	2	sp|A1AZA9|UPPP_PARDP	81313.4	73150.1	96729.8	92700.6	88725	33293.5	36657.6	87007	36657.6	0.125114	0.587571	-1.24392	0.0474287	0.136223
sp|A1AZB7|ASSY_PARDP	Argininosuccinate synthase OS=Paracoccus denitrificans (strain Pd 1222) GN=argG PE=3 SV=1	6154.69	0	33	sp|A1AZB7|ASSY_PARDP	3.34303e+08	3.0211e+08	2.89077e+08	2.7341e+08	3.48112e+08	3.56588e+08	3.72012e+08	2.95593e+08	3.56588e+08	0.0862999	0.033761	0.270997	0.0450279	0.132016
sp|A1AZC8|YQGF_PARDP	Putative pre-16S rRNA nuclease OS=Paracoccus denitrificans (strain Pd 1222) GN=Pden_0510 PE=3 SV=1	239.05	0	3	sp|A1AZC8|YQGF_PARDP	704737	656859	537761	560951	649741	1.1557e+06	1.15002e+06	608905	1.15002e+06	0.128333	0.294868	0.921859	0.031188	0.109072
sp|A1AZF2|TRUA_PARDP	tRNA pseudouridine synthase A OS=Paracoccus denitrificans (strain Pd 1222) GN=truA PE=3 SV=1	261.28	0	5	sp|A1AZF2|TRUA_PARDP	2.72315e+06	2.49121e+06	2.24564e+06	2.25028e+06	1.98883e+06	2.46941e+06	2.49263e+06	2.37074e+06	2.46941e+06	0.0939193	0.122749	0.0606914	0.61423	0.731144
sp|A1AZF6|SYGA_PARDP	Glycine--tRNA ligase alpha subunit OS=Paracoccus denitrificans (strain Pd 1222) GN=glyQ PE=3 SV=1	523.55	0	7	sp|A1AZF6|SYGA_PARDP	5.38491e+06	4.73026e+06	5.89391e+06	5.03927e+06	5.49799e+06	4.87395e+06	6.02821e+06	5.21209e+06	5.49799e+06	0.0948149	0.105688	0.077835	0.681029	0.783476
sp|A1AZF8|SYGB_PARDP	Glycine--tRNA ligase beta subunit OS=Paracoccus denitrificans (strain Pd 1222) GN=glyS PE=3 SV=1	2996.61	0	28	sp|A1AZF8|SYGB_PARDP	6.975e+07	6.31735e+07	6.60559e+07	6.14312e+07	7.0894e+07	5.29304e+07	5.32541e+07	6.46147e+07	5.32541e+07	0.0558825	0.174145	-0.27861	0.302349	0.459129
sp|A1AZG3|GLMM_PARDP	Phosphoglucosamine mutase OS=Paracoccus denitrificans (strain Pd 1222) GN=glmM PE=3 SV=1	1035.33	0	15	sp|A1AZG3|GLMM_PARDP	2.16903e+07	1.83588e+07	2.02286e+07	1.77936e+07	1.77786e+07	1.77607e+07	1.78729e+07	1.92937e+07	1.77786e+07	0.0913717	0.00338713	-0.116293	0.275031	0.430521
sp|A1AZH7|SUCC_PARDP	Succinyl-CoA ligase [ADP-forming] subunit beta OS=Paracoccus denitrificans (strain Pd 1222) GN=sucC PE=3 SV=1	2752.39	0	27	sp|A1AZH7|SUCC_PARDP	4.49571e+08	3.81504e+08	4.11261e+08	3.64633e+08	4.36343e+08	4.20572e+08	4.77524e+08	3.96382e+08	4.36343e+08	0.0927457	0.0661077	0.139588	0.23708	0.390809
sp|A1AZK1|RSMH_PARDP	Ribosomal RNA small subunit methyltransferase H OS=Paracoccus denitrificans (strain Pd 1222) GN=rsmH PE=3 SV=1	907.78	0	11	sp|A1AZK1|RSMH_PARDP	1.57548e+07	1.36146e+07	1.39192e+07	1.48414e+07	1.42956e+07	1.50781e+07	1.58155e+07	1.43803e+07	1.50781e+07	0.0665725	0.0504616	0.0691045	0.621601	0.737842
sp|A1AZK6|MRAY_PARDP	Phospho-N-acetylmuramoyl-pentapeptide-transferase OS=Paracoccus denitrificans (strain Pd 1222) GN=mraY PE=3 SV=1	60.19	0.000462321	2	sp|A1AZK6|MRAY_PARDP	401971	77443	68391.8	66050.8	204361	33857.6	73001.3	72917.4	73001.3	1.08002	0.860914	0.00444168	0.610057	0.727574
sp|A1AZK7|MURD_PARDP	UDP-N-acetylmuramoylalanine--D-glutamate ligase OS=Paracoccus denitrificans (strain Pd 1222) GN=murD PE=3 SV=1	1064.08	0	14	sp|A1AZK7|MURD_PARDP	1.53175e+07	1.45315e+07	1.3631e+07	1.35373e+07	1.38466e+07	1.19534e+07	1.02229e+07	1.40813e+07	1.19534e+07	0.0588324	0.15094	-0.235617	0.0937417	0.212021
sp|A1AZL6|SYA_PARDP	Alanine--tRNA ligase OS=Paracoccus denitrificans (strain Pd 1222) GN=alaS PE=3 SV=1	5851.59	0	49	sp|A1AZL6|SYA_PARDP	1.19858e+08	1.20152e+08	1.11166e+08	1.1344e+08	1.17943e+08	8.14983e+07	7.89283e+07	1.16649e+08	8.14983e+07	0.0391228	0.235167	-0.516791	0.069157	0.175239
sp|A1AZM1|PURA_PARDP	Adenylosuccinate synthetase OS=Paracoccus denitrificans (strain Pd 1222) GN=purA PE=3 SV=1	1875.43	0	24	sp|A1AZM1|PURA_PARDP	1.05739e+08	1.10366e+08	1.04391e+08	1.03206e+08	1.22243e+08	1.15617e+08	1.16073e+08	1.05065e+08	1.16073e+08	0.029603	0.0313684	0.143778	0.127265	0.257882
sp|A1AZN6|GLMU_PARDP	Bifunctional protein GlmU OS=Paracoccus denitrificans (strain Pd 1222) GN=glmU PE=3 SV=1	1114.66	0	13	sp|A1AZN6|GLMU_PARDP	1.17791e+07	1.16994e+07	1.24916e+07	1.27633e+07	1.40129e+07	1.29597e+07	1.36094e+07	1.21353e+07	1.36094e+07	0.0431448	0.0392786	0.166017	0.151519	0.290126
sp|A1AZQ0|SSRP_PARDP	SsrA-binding protein OS=Paracoccus denitrificans (strain Pd 1222) GN=smpB PE=3 SV=1	158.8	0	3	sp|A1AZQ0|SSRP_PARDP	2.40528e+06	2.54862e+06	2.89086e+06	3.03119e+06	2.09384e+06	1.46085e+06	1.27404e+06	2.71974e+06	1.46085e+06	0.10711	0.266942	-0.893803	0.00521457	0.0395932
sp|A1AZR0|FMT_PARDP	Methionyl-tRNA formyltransferase OS=Paracoccus denitrificans (strain Pd 1222) GN=fmt PE=3 SV=1	1155.28	0	12	sp|A1AZR0|FMT_PARDP	1.01468e+07	1.09846e+07	1.07176e+07	1.099e+07	1.18387e+07	1.26936e+07	1.19395e+07	1.08511e+07	1.19395e+07	0.037001	0.0384295	0.138004	0.0886433	0.205164
sp|A1AZW1|RUVB_PARDP	Holliday junction ATP-dependent DNA helicase RuvB OS=Paracoccus denitrificans (strain Pd 1222) GN=ruvB PE=3 SV=1	463.37	0	9	sp|A1AZW1|RUVB_PARDP	3.28843e+06	2.75768e+06	2.43355e+06	2.73747e+06	2.25588e+06	2.51712e+06	2.72082e+06	2.74757e+06	2.51712e+06	0.126659	0.0933018	-0.126375	0.274385	0.429773
sp|A1AZW2|HTPX_PARDP	Protease HtpX homolog OS=Paracoccus denitrificans (strain Pd 1222) GN=htpX PE=3 SV=1	814.33	0	8	sp|A1AZW2|HTPX_PARDP	6.12608e+06	5.59894e+06	4.83044e+06	4.89821e+06	5.14351e+06	7.0768e+06	6.31566e+06	5.24857e+06	6.31566e+06	0.114813	0.157624	0.27023	0.237915	0.391488
sp|A1AZW3|RUVA_PARDP	Holliday junction ATP-dependent DNA helicase RuvA OS=Paracoccus denitrificans (strain Pd 1222) GN=ruvA PE=3 SV=1	933.82	0	10	sp|A1AZW3|RUVA_PARDP	5.74745e+06	4.99312e+06	4.50283e+06	4.87982e+06	4.98316e+06	5.45795e+06	5.62609e+06	4.93647e+06	5.45795e+06	0.103704	0.0622572	0.144975	0.456736	0.594999
sp|A1AZX8|HUTI_PARDP	Imidazolonepropionase OS=Paracoccus denitrificans (strain Pd 1222) GN=hutI PE=3 SV=1	44.69	0.00133452	1	sp|A1AZX8|HUTI_PARDP	35025.4	93843.1	132784	130605	172204	148383	169658	112224	169658	0.465672	0.0800431	0.615861	0.0967876	0.216514
sp|A1AZX9|HUTH_PARDP	Histidine ammonia-lyase OS=Paracoccus denitrificans (strain Pd 1222) GN=hutH PE=3 SV=1	245.87	0	4	sp|A1AZX9|HUTH_PARDP	457704	676435	641826	782457	891031	330092	467038	659130	467038	0.211417	0.519715	-0.496525	0.452876	0.591391
sp|A1B002|EFTU_PARDP	Elongation factor Tu OS=Paracoccus denitrificans (strain Pd 1222) GN=tuf1 PE=3 SV=1	10147.3	0	43	sp|A1B002|EFTU_PARDP	2.8212e+09	2.94301e+09	2.98868e+09	2.80079e+09	2.8484e+09	2.0709e+09	2.27211e+09	2.8821e+09	2.27211e+09	0.0317497	0.168345	-0.342765	0.0717889	0.179755
sp|A1B011|RL11_PARDP	50S ribosomal protein L11 OS=Paracoccus denitrificans (strain Pd 1222) GN=rplK PE=3 SV=1	1929.83	0	6	sp|A1B011|RL11_PARDP	2.59517e+08	2.09917e+08	1.94849e+08	2.102e+08	1.42568e+08	2.92836e+08	2.53208e+08	2.10059e+08	2.53208e+08	0.128952	0.339293	0.269533	0.958391	0.977513
sp|A1B012|RL1_PARDP	50S ribosomal protein L1 OS=Paracoccus denitrificans (strain Pd 1222) GN=rplA PE=3 SV=1	2213.66	0	14	sp|A1B012|RL1_PARDP	2.60376e+08	2.2838e+08	2.53859e+08	2.30234e+08	1.76492e+08	2.87397e+08	2.79142e+08	2.42047e+08	2.79142e+08	0.0669899	0.249462	0.207431	0.978913	0.987469
sp|A1B013|RL10_PARDP	50S ribosomal protein L10 OS=Paracoccus denitrificans (strain Pd 1222) GN=rplJ PE=3 SV=1	1643.33	0	6	sp|A1B013|RL10_PARDP	5.39479e+07	6.9065e+07	8.83314e+07	8.39932e+07	5.34182e+07	8.35044e+07	8.77455e+07	7.65291e+07	8.35044e+07	0.211501	0.249903	0.132738	0.960688	0.977513
sp|A1B014|RL7_PARDP	50S ribosomal protein L7/L12 OS=Paracoccus denitrificans (strain Pd 1222) GN=rplL PE=3 SV=1	388.54	0	4	sp|A1B014|RL7_PARDP	7.86631e+06	5.62675e+06	8.30114e+06	9.74678e+06	3.26399e+06	4.29173e+06	5.98596e+06	8.08373e+06	4.29173e+06	0.216454	0.304509	-0.912938	0.0176438	0.0787303
sp|A1B015|RPOB_PARDP	DNA-directed RNA polymerase subunit beta OS=Paracoccus denitrificans (strain Pd 1222) GN=rpoB PE=3 SV=1	12734.1	0	89	sp|A1B015|RPOB_PARDP	8.03249e+08	7.82133e+08	7.48132e+08	7.55263e+08	6.80736e+08	4.49252e+08	4.3924e+08	7.68698e+08	4.49252e+08	0.0328365	0.261203	-0.774671	0.0115869	0.0615463
sp|A1B017|RPOC_PARDP	DNA-directed RNA polymerase subunit beta' OS=Paracoccus denitrificans (strain Pd 1222) GN=rpoC PE=3 SV=1	14517	0	93	sp|A1B017|RPOC_PARDP	5.94455e+08	6.15641e+08	5.8898e+08	5.75475e+08	5.46507e+08	3.82524e+08	3.71938e+08	5.91717e+08	3.82524e+08	0.0281269	0.225697	-0.629343	0.0192812	0.0831153
sp|A1B021|RS12_PARDP	30S ribosomal protein S12 OS=Paracoccus denitrificans (strain Pd 1222) GN=rpsL PE=3 SV=1	1104.31	0	8	sp|A1B021|RS12_PARDP	2.32546e+08	1.73556e+08	1.86442e+08	1.64473e+08	1.3306e+08	2.25943e+08	2.20859e+08	1.79999e+08	2.20859e+08	0.159762	0.270169	0.296061	0.989841	0.994095
sp|A1B022|RS7_PARDP	30S ribosomal protein S7 OS=Paracoccus denitrificans (strain Pd 1222) GN=rpsG PE=3 SV=1	2310.31	0	15	sp|A1B022|RS7_PARDP	4.53537e+08	3.25398e+08	3.72903e+08	3.47008e+08	2.76523e+08	4.53923e+08	4.55504e+08	3.59955e+08	4.53923e+08	0.149512	0.26025	0.335565	0.821382	0.889714
sp|A1B023|EFG_PARDP	Elongation factor G OS=Paracoccus denitrificans (strain Pd 1222) GN=fusA PE=3 SV=1	11381.5	0	54	sp|A1B023|EFG_PARDP	8.66265e+08	1.07653e+09	9.71188e+08	1.03446e+09	9.03646e+08	6.30427e+08	6.12145e+08	1.00282e+09	6.30427e+08	0.0926532	0.228229	-0.668947	0.0261864	0.0995094
sp|A1B026|RS10_PARDP	30S ribosomal protein S10 OS=Paracoccus denitrificans (strain Pd 1222) GN=rpsJ PE=3 SV=1	1091.95	0	9	sp|A1B026|RS10_PARDP	1.82949e+08	1.43507e+08	1.46753e+08	1.4887e+08	1.05476e+08	1.68509e+08	1.64472e+08	1.47811e+08	1.64472e+08	0.118435	0.241422	0.154119	0.582581	0.705713
sp|A1B027|RL3_PARDP	50S ribosomal protein L3 OS=Paracoccus denitrificans (strain Pd 1222) GN=rplC PE=3 SV=1	1802.34	0	12	sp|A1B027|RL3_PARDP	4.87901e+08	4.91471e+08	4.94153e+08	4.77363e+08	3.2646e+08	4.63632e+08	4.7248e+08	4.89686e+08	4.63632e+08	0.0151018	0.194532	-0.0788672	0.170101	0.314556
sp|A1B028|RL4_PARDP	50S ribosomal protein L4 OS=Paracoccus denitrificans (strain Pd 1222) GN=rplD PE=3 SV=1	2265.13	0	12	sp|A1B028|RL4_PARDP	5.90869e+08	4.46062e+08	4.46292e+08	4.2832e+08	3.59808e+08	5.68903e+08	5.42314e+08	4.46177e+08	5.42314e+08	0.158597	0.232134	0.281511	0.922615	0.952631
sp|A1B029|RL23_PARDP	50S ribosomal protein L23 OS=Paracoccus denitrificans (strain Pd 1222) GN=rplW PE=3 SV=1	955.17	0	4	sp|A1B029|RL23_PARDP	1.14957e+08	7.11148e+07	8.50008e+07	8.12501e+07	6.85653e+07	1.28773e+08	1.28302e+08	8.31255e+07	1.28302e+08	0.214045	0.318994	0.626553	0.370279	0.522589
sp|A1B030|RL2_PARDP	50S ribosomal protein L2 OS=Paracoccus denitrificans (strain Pd 1222) GN=rplB PE=3 SV=1	2764.81	0	26	sp|A1B030|RL2_PARDP	3.20421e+08	3.03282e+08	3.27311e+08	2.95155e+08	2.6416e+08	2.67136e+08	2.64944e+08	3.11852e+08	2.64944e+08	0.0477635	0.00581095	-0.234629	0.0419786	0.12734
sp|A1B031|RS19_PARDP	30S ribosomal protein S19 OS=Paracoccus denitrificans (strain Pd 1222) GN=rpsS PE=3 SV=1	1094.73	0	5	sp|A1B031|RS19_PARDP	1.59408e+08	1.41137e+08	1.14004e+08	1.21219e+08	9.3032e+07	1.76821e+08	1.69898e+08	1.31178e+08	1.69898e+08	0.152988	0.317265	0.377304	0.750854	0.839832
sp|A1B032|RL22_PARDP	50S ribosomal protein L22 OS=Paracoccus denitrificans (strain Pd 1222) GN=rplV PE=3 SV=1	823.26	0	7	sp|A1B032|RL22_PARDP	9.2291e+07	7.06602e+07	6.21845e+07	6.09407e+07	4.32714e+07	9.84197e+07	9.37724e+07	6.64224e+07	9.37724e+07	0.202823	0.3897	0.500437	0.851151	0.906092
sp|A1B033|RS3_PARDP	30S ribosomal protein S3 OS=Paracoccus denitrificans (strain Pd 1222) GN=rpsC PE=3 SV=1	3168.71	0	18	sp|A1B033|RS3_PARDP	6.15852e+08	4.85702e+08	5.23226e+08	4.75741e+08	4.0872e+08	4.43702e+08	4.44712e+08	5.04464e+08	4.43702e+08	0.121577	0.0474002	-0.184161	0.0647466	0.167769
sp|A1B034|RL16_PARDP	50S ribosomal protein L16 OS=Paracoccus denitrificans (strain Pd 1222) GN=rplP PE=3 SV=1	1044.92	0	9	sp|A1B034|RL16_PARDP	3.25269e+08	2.48831e+08	2.3294e+08	2.22333e+08	1.60811e+08	3.1857e+08	2.89647e+08	2.40885e+08	2.89647e+08	0.180983	0.327637	0.266736	0.85712	0.908728
sp|A1B036|RS17_PARDP	30S ribosomal protein S17 OS=Paracoccus denitrificans (strain Pd 1222) GN=rpsQ PE=3 SV=1	897.56	0	7	sp|A1B036|RS17_PARDP	7.33761e+07	8.7211e+07	9.73074e+07	9.56417e+07	7.59602e+07	9.68602e+07	9.8738e+07	9.14264e+07	9.68602e+07	0.123754	0.139678	0.0848281	0.836141	0.899162
sp|A1B037|RL14_PARDP	50S ribosomal protein L14 OS=Paracoccus denitrificans (strain Pd 1222) GN=rplN PE=3 SV=1	2100.05	0	10	sp|A1B037|RL14_PARDP	2.55207e+08	2.13254e+08	2.10221e+08	2.07118e+08	1.69655e+08	2.31138e+08	2.28107e+08	2.11737e+08	2.28107e+08	0.102252	0.165315	0.107474	0.583716	0.706347
sp|A1B038|RL24_PARDP	50S ribosomal protein L24 OS=Paracoccus denitrificans (strain Pd 1222) GN=rplX PE=3 SV=1	594.01	0	5	sp|A1B038|RL24_PARDP	9.74027e+07	6.83859e+07	7.43528e+07	7.04352e+07	4.39869e+07	9.41263e+07	9.97066e+07	7.2394e+07	9.41263e+07	0.17262	0.387091	0.379256	0.887522	0.927333
sp|A1B039|RL5_PARDP	50S ribosomal protein L5 OS=Paracoccus denitrificans (strain Pd 1222) GN=rplE PE=3 SV=1	2782.48	0	23	sp|A1B039|RL5_PARDP	3.16118e+08	2.58469e+08	2.3992e+08	2.23541e+08	1.73915e+08	3.00714e+08	2.79233e+08	2.49194e+08	2.79233e+08	0.155464	0.270056	0.1652	0.753376	0.840335
sp|A1B040|RS14_PARDP	30S ribosomal protein S14 OS=Paracoccus denitrificans (strain Pd 1222) GN=rpsN PE=3 SV=1	1031.9	0	7	sp|A1B040|RS14_PARDP	2.88103e+08	1.93055e+08	1.88062e+08	1.72639e+08	1.61874e+08	2.84435e+08	2.59683e+08	1.90558e+08	2.59683e+08	0.249369	0.275392	0.446643	0.585733	0.707842
sp|A1B041|RS8_PARDP	30S ribosomal protein S8 OS=Paracoccus denitrificans (strain Pd 1222) GN=rpsH PE=3 SV=1	1780.37	0	11	sp|A1B041|RS8_PARDP	2.80577e+08	2.33467e+08	2.23461e+08	2.04686e+08	1.70896e+08	2.79786e+08	2.65233e+08	2.28464e+08	2.65233e+08	0.137142	0.247722	0.21564	0.982619	0.990048
sp|A1B042|RL6_PARDP	50S ribosomal protein L6 OS=Paracoccus denitrificans (strain Pd 1222) GN=rplF PE=3 SV=1	1413.69	0	10	sp|A1B042|RL6_PARDP	3.53655e+08	2.98855e+08	3.00692e+08	2.89986e+08	2.22001e+08	3.76995e+08	3.7699e+08	2.99774e+08	3.7699e+08	0.0931535	0.275058	0.33066	0.897769	0.933812
sp|A1B043|RL18_PARDP	50S ribosomal protein L18 OS=Paracoccus denitrificans (strain Pd 1222) GN=rplR PE=3 SV=1	2022.91	0	11	sp|A1B043|RL18_PARDP	2.05542e+08	1.38133e+08	1.40138e+08	1.28351e+08	1.34188e+08	1.93454e+08	1.67257e+08	1.39135e+08	1.67257e+08	0.231162	0.180032	0.26561	0.590808	0.711267
sp|A1B044|RS5_PARDP	30S ribosomal protein S5 OS=Paracoccus denitrificans (strain Pd 1222) GN=rpsE PE=3 SV=1	1814.81	0	13	sp|A1B044|RS5_PARDP	5.07461e+08	3.78986e+08	3.98046e+08	3.59764e+08	2.51105e+08	5.64256e+08	5.38043e+08	3.88516e+08	5.38043e+08	0.160894	0.385087	0.470182	0.856183	0.90842
sp|A1B045|RL30_PARDP	50S ribosomal protein L30 OS=Paracoccus denitrificans (strain Pd 1222) GN=rpmD PE=3 SV=1	630.52	0	5	sp|A1B045|RL30_PARDP	1.42958e+07	1.18439e+07	1.81572e+07	1.17759e+07	1.06121e+07	1.45479e+07	1.54832e+07	1.30699e+07	1.45479e+07	0.213865	0.190806	0.160937	0.837541	0.899162
sp|A1B047|RL15_PARDP	50S ribosomal protein L15 OS=Paracoccus denitrificans (strain Pd 1222) GN=rplO PE=3 SV=1	1609.17	0	9	sp|A1B047|RL15_PARDP	3.01457e+08	2.13327e+08	2.38039e+08	2.20864e+08	1.74086e+08	2.79322e+08	2.68509e+08	2.29451e+08	2.68509e+08	0.164524	0.240566	0.227793	0.876501	0.921506
sp|A1B049|KAD_PARDP	Adenylate kinase OS=Paracoccus denitrificans (strain Pd 1222) GN=adk PE=3 SV=1	1241.65	0	15	sp|A1B049|KAD_PARDP	4.72433e+07	3.55547e+07	4.34673e+07	4.13193e+07	3.49123e+07	5.24041e+07	5.54376e+07	4.23933e+07	5.24041e+07	0.116612	0.232825	0.306306	0.432919	0.576695
sp|A1B050|RS13_PARDP	30S ribosomal protein S13 OS=Paracoccus denitrificans (strain Pd 1222) GN=rpsM PE=3 SV=2	2143.19	0	11	sp|A1B050|RS13_PARDP	3.48738e+08	2.82614e+08	2.58482e+08	2.33312e+08	2.03504e+08	3.4445e+08	3.39513e+08	2.70548e+08	3.39513e+08	0.176547	0.270391	0.329018	0.834985	0.898316
sp|A1B051|RS11_PARDP	30S ribosomal protein S11 OS=Paracoccus denitrificans (strain Pd 1222) GN=rpsK PE=3 SV=1	4423.13	0	12	sp|A1B051|RS11_PARDP	2.04833e+08	1.89826e+08	2.13901e+08	1.93028e+08	1.58145e+08	2.44688e+08	2.31397e+08	1.98931e+08	2.31397e+08	0.0552723	0.220448	0.218741	0.765742	0.849459
sp|A1B052|RPOA_PARDP	DNA-directed RNA polymerase subunit alpha OS=Paracoccus denitrificans (strain Pd 1222) GN=rpoA PE=3 SV=1	1706.37	0	18	sp|A1B052|RPOA_PARDP	1.06704e+08	7.08022e+07	9.02347e+07	9.41788e+07	6.62986e+07	7.71413e+07	9.18401e+07	9.22068e+07	7.71413e+07	0.164448	0.163455	-0.25704	0.298852	0.455423
sp|A1B053|RL17_PARDP	50S ribosomal protein L17 OS=Paracoccus denitrificans (strain Pd 1222) GN=rplQ PE=3 SV=1	1649.61	0	11	sp|A1B053|RL17_PARDP	2.35644e+08	1.71903e+08	1.56824e+08	1.69289e+08	1.30633e+08	2.29348e+08	2.1459e+08	1.70596e+08	2.1459e+08	0.193197	0.278015	0.331044	0.879531	0.922045
sp|A1B095|MUTS_PARDP	DNA mismatch repair protein MutS OS=Paracoccus denitrificans (strain Pd 1222) GN=mutS PE=3 SV=1	1784.58	0	22	sp|A1B095|MUTS_PARDP	1.37715e+07	1.32051e+07	1.20669e+07	1.27592e+07	1.2257e+07	9.77519e+06	9.22318e+06	1.29821e+07	9.77519e+06	0.0556128	0.155106	-0.409119	0.043548	0.129169
sp|A1B0C6|PDXH_PARDP	Pyridoxine/pyridoxamine 5'-phosphate oxidase OS=Paracoccus denitrificans (strain Pd 1222) GN=pdxH PE=3 SV=1	715.2	0	11	sp|A1B0C6|PDXH_PARDP	1.07662e+07	1.18125e+07	1.10632e+07	1.06575e+07	1.18487e+07	1.50136e+07	1.38499e+07	1.09147e+07	1.38499e+07	0.0470253	0.11796	0.343735	0.0441933	0.130472
sp|A1B0E2|TTCA_PARDP	tRNA 2-thiocytidine biosynthesis protein TtcA OS=Paracoccus denitrificans (strain Pd 1222) GN=ttcA PE=3 SV=1	228.77	0	6	sp|A1B0E2|TTCA_PARDP	1.08354e+06	683254	797698	743862	786215	936313	844743	770780	844743	0.214296	0.0884043	0.133073	0.713627	0.812147
sp|A1B0E4|YIDC_PARDP	Membrane protein insertase YidC OS=Paracoccus denitrificans (strain Pd 1222) GN=yidC PE=3 SV=1	1725.73	0	19	sp|A1B0E4|YIDC_PARDP	3.25813e+07	4.87369e+07	4.58164e+07	4.81749e+07	3.28597e+07	1.85043e+07	1.64588e+07	4.69957e+07	1.85043e+07	0.173485	0.395322	-1.34421	0.00883517	0.0516624
sp|A1B0E7|ARGB_PARDP	Acetylglutamate kinase OS=Paracoccus denitrificans (strain Pd 1222) GN=argB PE=3 SV=1	1077.79	0	14	sp|A1B0E7|ARGB_PARDP	2.79649e+07	2.82898e+07	2.83515e+07	2.82041e+07	2.60941e+07	2.94493e+07	3.03645e+07	2.82469e+07	2.94493e+07	0.00601364	0.0785165	0.0601424	0.851491	0.906092
sp|A1B0F1|SYE1_PARDP	Glutamate--tRNA ligase 1 OS=Paracoccus denitrificans (strain Pd 1222) GN=gltX1 PE=3 SV=1	2688.56	0	27	sp|A1B0F1|SYE1_PARDP	9.0838e+07	7.58039e+07	7.41776e+07	7.33913e+07	7.179e+07	6.2273e+07	6.74536e+07	7.49908e+07	6.74536e+07	0.105045	0.0709331	-0.152733	0.108196	0.231823
sp|A1B0F4|TIG_PARDP	Trigger factor OS=Paracoccus denitrificans (strain Pd 1222) GN=tig PE=3 SV=2	2145.46	0	24	sp|A1B0F4|TIG_PARDP	5.41126e+07	4.52859e+07	4.8792e+07	4.99271e+07	3.63455e+07	4.06127e+07	4.23717e+07	4.93595e+07	4.06127e+07	0.0734602	0.077907	-0.281303	0.0258011	0.0987131
sp|A1B0F6|RL9_PARDP	50S ribosomal protein L9 OS=Paracoccus denitrificans (strain Pd 1222) GN=rplI PE=3 SV=1	2381.2	0	15	sp|A1B0F6|RL9_PARDP	1.56249e+08	1.33228e+08	1.50066e+08	1.24656e+08	1.03989e+08	1.24641e+08	1.18942e+08	1.41647e+08	1.18942e+08	0.103733	0.0920619	-0.249495	0.0640806	0.166701
sp|A1B0F7|RS18_PARDP	30S ribosomal protein S18 OS=Paracoccus denitrificans (strain Pd 1222) GN=rpsR PE=3 SV=1	931.62	0	6	sp|A1B0F7|RS18_PARDP	7.05191e+07	1.17456e+08	1.17435e+08	1.09559e+08	9.35938e+07	2.08368e+08	1.73637e+08	1.13497e+08	1.73637e+08	0.216484	0.371272	0.614297	0.124488	0.254232
sp|A1B0F8|RS6_PARDP	30S ribosomal protein S6 OS=Paracoccus denitrificans (strain Pd 1222) GN=rpsF PE=3 SV=1	2005.01	0	6	sp|A1B0F8|RS6_PARDP	3.20381e+08	2.40809e+08	2.56452e+08	2.42647e+08	2.20377e+08	3.07932e+08	3.00503e+08	2.4955e+08	3.00503e+08	0.141575	0.175726	0.268605	0.763761	0.848059
sp|A1B0G1|RF1_PARDP	Peptide chain release factor 1 OS=Paracoccus denitrificans (strain Pd 1222) GN=prfA PE=3 SV=1	570.55	0	9	sp|A1B0G1|RF1_PARDP	7.76003e+06	7.83359e+06	9.20318e+06	7.73812e+06	7.24007e+06	7.21962e+06	7.32424e+06	7.79681e+06	7.24007e+06	0.0877992	0.00763659	-0.106864	0.173938	0.317719
sp|A1B0G4|RSMA_PARDP	Ribosomal RNA small subunit methyltransferase A OS=Paracoccus denitrificans (strain Pd 1222) GN=rsmA PE=3 SV=1	945.64	0	10	sp|A1B0G4|RSMA_PARDP	1.30678e+07	9.0154e+06	1.01572e+07	9.29621e+06	1.02695e+07	1.24277e+07	1.30208e+07	9.7267e+06	1.24277e+07	0.17853	0.121615	0.354953	0.261517	0.416295
sp|A1B0I7|GLYA_PARDP	Serine hydroxymethyltransferase OS=Paracoccus denitrificans (strain Pd 1222) GN=glyA PE=3 SV=1	2781.9	0	28	sp|A1B0I7|GLYA_PARDP	1.08865e+08	1.19782e+08	1.17874e+08	1.17025e+08	1.40589e+08	1.23357e+08	1.32245e+08	1.1745e+08	1.32245e+08	0.0416029	0.0652522	0.171177	0.100283	0.2216
sp|A1B0J4|DGTL1_PARDP	Deoxyguanosinetriphosphate triphosphohydrolase-like protein OS=Paracoccus denitrificans (strain Pd 1222) GN=Pden_0927 PE=3 SV=1	1201.79	0	15	sp|A1B0J4|DGTL1_PARDP	1.85449e+07	1.6088e+07	1.6531e+07	1.60114e+07	1.93329e+07	2.04649e+07	2.15223e+07	1.63095e+07	2.04649e+07	0.0708381	0.0535672	0.327571	0.0299146	0.107273
sp|A1B0M2|SYT_PARDP	Threonine--tRNA ligase OS=Paracoccus denitrificans (strain Pd 1222) GN=thrS PE=3 SV=1	3970.91	0	38	sp|A1B0M2|SYT_PARDP	6.41648e+07	7.24944e+07	7.06253e+07	6.53861e+07	6.03416e+07	3.92065e+07	3.97117e+07	6.80057e+07	3.97117e+07	0.0589962	0.259784	-0.775021	0.0134551	0.0676484
sp|A1B195|T3HPD_PARDP	Trans-3-hydroxy-L-proline dehydratase OS=Paracoccus denitrificans (strain Pd 1222) GN=Pden_1184 PE=1 SV=1	20.56	0.00582121	2	sp|A1B195|T3HPD_PARDP	3.94959e+06	892170	969896	967593	950669	1.67755e+06	1.94749e+06	968745	1.67755e+06	0.887189	0.338027	0.792169	0.850605	0.906092
sp|A1B196|PY2CR_PARDP	Delta(1)-pyrroline-2-carboxylate reductase OS=Paracoccus denitrificans (strain Pd 1222) GN=Pden_1185 PE=1 SV=1	188.6	0	3	sp|A1B196|PY2CR_PARDP	905522	751004	599331	537140	397552	461054	546454	675167	461054	0.236032	0.159536	-0.54115	0.0360132	0.117832
sp|A1B1F2|LPXD_PARDP	UDP-3-O-acylglucosamine N-acyltransferase OS=Paracoccus denitrificans (strain Pd 1222) GN=lpxD PE=3 SV=1	976.08	0	12	sp|A1B1F2|LPXD_PARDP	3.67571e+07	4.86519e+07	3.70547e+07	4.45778e+07	4.39317e+07	4.90303e+07	4.73808e+07	4.08162e+07	4.73808e+07	0.140044	0.0556151	0.221313	0.249059	0.403889
sp|A1B1H5|PTH_PARDP	Peptidyl-tRNA hydrolase OS=Paracoccus denitrificans (strain Pd 1222) GN=pth PE=3 SV=1	814.4	0	9	sp|A1B1H5|PTH_PARDP	1.51621e+07	1.00397e+07	1.19594e+07	1.09931e+07	1.08371e+07	1.14409e+07	1.31693e+07	1.14762e+07	1.14409e+07	0.184818	0.102447	-0.00316999	0.933416	0.959491
sp|A1B1H7|CLPX_PARDP	ATP-dependent Clp protease ATP-binding subunit ClpX OS=Paracoccus denitrificans (strain Pd 1222) GN=clpX PE=3 SV=1	2028.93	0	21	sp|A1B1H7|CLPX_PARDP	5.33922e+07	7.24509e+07	7.26644e+07	6.47958e+07	5.75295e+07	5.08855e+07	5.31066e+07	6.86233e+07	5.31066e+07	0.137654	0.0628196	-0.36756	0.0883288	0.20481
sp|A1B1I1|LFTR_PARDP	Leucyl/phenylalanyl-tRNA--protein transferase OS=Paracoccus denitrificans (strain Pd 1222) GN=aat PE=3 SV=1	177.04	0	4	sp|A1B1I1|LFTR_PARDP	361750	192375	203535	233756	339186	419907	500869	218646	419907	0.314367	0.192485	0.944931	0.0182828	0.0807305
sp|A1B1J4|AROB_PARDP	3-dehydroquinate synthase OS=Paracoccus denitrificans (strain Pd 1222) GN=aroB PE=3 SV=1	1625.89	0	15	sp|A1B1J4|AROB_PARDP	1.71577e+07	1.64209e+07	1.66107e+07	1.5768e+07	1.43129e+07	1.36157e+07	1.50362e+07	1.65158e+07	1.43129e+07	0.0347769	0.0495968	-0.206504	0.0668829	0.170156
sp|A1B1L0|SYP_PARDP	Proline--tRNA ligase OS=Paracoccus denitrificans (strain Pd 1222) GN=proS PE=3 SV=1	4132.84	0	32	sp|A1B1L0|SYP_PARDP	1.1667e+08	1.09738e+08	9.2939e+07	9.99555e+07	9.09757e+07	8.56377e+07	8.33463e+07	1.04847e+08	8.56377e+07	0.0999653	0.0451772	-0.290391	0.0533869	0.146066
sp|A1B1M8|FTHS_PARDP	Formate--tetrahydrofolate ligase OS=Paracoccus denitrificans (strain Pd 1222) GN=fhs1 PE=3 SV=1	2116.24	0	17	sp|A1B1M8|FTHS_PARDP	4.78677e+07	5.37589e+07	4.98864e+07	5.05384e+07	3.95243e+07	3.42717e+07	3.39305e+07	5.02124e+07	3.42717e+07	0.0483942	0.0873261	-0.550997	0.0024338	0.0254297
sp|A1B1T3|LIPA_PARDP	Lipoyl synthase OS=Paracoccus denitrificans (strain Pd 1222) GN=lipA PE=3 SV=1	565.32	0	7	sp|A1B1T3|LIPA_PARDP	8.90437e+06	7.97503e+06	7.92999e+06	7.30749e+06	7.68969e+06	8.66938e+06	9.2357e+06	7.95251e+06	8.66938e+06	0.0819719	0.0916784	0.124525	0.484751	0.61973
sp|A1B1Z0|BIOB1_PARDP	Biotin synthase 1 OS=Paracoccus denitrificans (strain Pd 1222) GN=bioB1 PE=3 SV=1	25.37	0.00461409	1	sp|A1B1Z0|BIOB1_PARDP	19.4921	17083.3	21376	18898.3	11660.5	10926	13260.7	17990.8	11660.5	0.676966	0.0999088	-0.623788	0.499902	0.634626
sp|A1B2B8|NRDR_PARDP	Transcriptional repressor NrdR OS=Paracoccus denitrificans (strain Pd 1222) GN=nrdR PE=3 SV=1	894.47	0	14	sp|A1B2B8|NRDR_PARDP	3.44659e+07	3.33697e+07	3.48273e+07	2.96707e+07	3.25255e+07	4.56497e+07	4.57259e+07	3.39178e+07	4.56497e+07	0.0712764	0.184002	0.428751	0.0909994	0.207963
sp|A1B2K9|ARGC_PARDP	N-acetyl-gamma-glutamyl-phosphate reductase OS=Paracoccus denitrificans (strain Pd 1222) GN=argC PE=3 SV=1	555.87	0	10	sp|A1B2K9|ARGC_PARDP	5.01196e+06	4.6202e+06	4.80822e+06	4.87786e+06	4.81789e+06	6.2737e+06	7.37172e+06	4.84304e+06	6.2737e+06	0.0337894	0.208157	0.37344	0.0750794	0.185796
sp|A1B2L0|PANB_PARDP	3-methyl-2-oxobutanoate hydroxymethyltransferase OS=Paracoccus denitrificans (strain Pd 1222) GN=panB PE=3 SV=1	1004.2	0	8	sp|A1B2L0|PANB_PARDP	7.52456e+06	9.43638e+06	1.03017e+07	9.25686e+06	1.45018e+07	1.80555e+07	2.09418e+07	9.34662e+06	1.80555e+07	0.127424	0.180886	0.949987	0.000908092	0.015371
sp|A1B2L1|PANC_PARDP	Pantothenate synthetase OS=Paracoccus denitrificans (strain Pd 1222) GN=panC PE=3 SV=1	858.35	0	11	sp|A1B2L1|PANC_PARDP	4.19319e+06	4.88453e+06	4.12557e+06	4.25857e+06	7.46321e+06	8.16488e+06	8.01531e+06	4.22588e+06	8.01531e+06	0.0802387	0.0468946	0.923549	0.000106735	0.00392753
sp|A1B2N1|IOLG_PARDP	Inositol 2-dehydrogenase OS=Paracoccus denitrificans (strain Pd 1222) GN=iolG PE=3 SV=1	2360.16	0	20	sp|A1B2N1|IOLG_PARDP	6.24086e+07	5.23974e+07	4.88942e+07	4.94474e+07	6.81953e+06	6.81945e+06	6.79057e+06	5.09224e+07	6.81945e+06	0.117713	0.00245192	-2.89997	6.81201e-08	1.72198e-05
sp|A1B2P8|F16PA_PARDP	Fructose-1,6-bisphosphatase class 1 OS=Paracoccus denitrificans (strain Pd 1222) GN=fbp PE=3 SV=1	1384.51	0	12	sp|A1B2P8|F16PA_PARDP	4.06758e+06	5.38996e+06	4.92371e+06	4.92911e+06	5.68152e+06	5.97596e+06	5.78764e+06	4.92641e+06	5.78764e+06	0.114299	0.0256439	0.232439	0.0607632	0.16149
sp|A1B2Q2|RBL_PARDP	Ribulose bisphosphate carboxylase large chain OS=Paracoccus denitrificans (strain Pd 1222) GN=cbbL PE=3 SV=1	5115.96	0	33	sp|A1B2Q2|RBL_PARDP	4.4543e+07	5.17956e+07	4.97576e+07	4.37361e+07	4.15875e+07	4.75336e+07	5.11353e+07	4.71503e+07	4.75336e+07	0.0829149	0.103132	0.0138883	0.854966	0.907888
sp|A1B2U5|DTD_PARDP	D-aminoacyl-tRNA deacylase OS=Paracoccus denitrificans (strain Pd 1222) GN=dtd PE=3 SV=1	396.28	0	3	sp|A1B2U5|DTD_PARDP	1.45544e+06	1.95461e+06	1.69223e+06	1.63223e+06	1.50349e+06	1.85007e+06	1.88279e+06	1.66223e+06	1.85007e+06	0.122792	0.120415	0.154692	0.725961	0.821232
sp|A1B2U9|NDK_PARDP	Nucleoside diphosphate kinase OS=Paracoccus denitrificans (strain Pd 1222) GN=ndk PE=3 SV=1	2588.5	0	11	sp|A1B2U9|NDK_PARDP	6.83923e+07	6.13715e+07	7.51419e+07	7.44935e+07	5.61821e+07	7.15714e+07	8.52013e+07	7.14429e+07	7.15714e+07	0.0918841	0.204529	0.00390842	0.966516	0.980809
sp|A1B2W3|ILVC_PARDP	Ketol-acid reductoisomerase OS=Paracoccus denitrificans (strain Pd 1222) GN=ilvC PE=3 SV=1	3862.61	0	27	sp|A1B2W3|ILVC_PARDP	1.98708e+08	3.35842e+08	3.2749e+08	3.28615e+08	2.41583e+08	2.6108e+08	2.81884e+08	3.28053e+08	2.6108e+08	0.221977	0.0770656	-0.329433	0.480115	0.615796
sp|A1B2X1|ACP_PARDP	Acyl carrier protein OS=Paracoccus denitrificans (strain Pd 1222) GN=acpP PE=3 SV=1	176.6	0	2	sp|A1B2X1|ACP_PARDP	372184	118122	173601	291110	162732	136241	331990	232355	162732	0.479641	0.50493	-0.466168	0.751578	0.839879
sp|A1B2Z3|IF1_PARDP	Translation initiation factor IF-1 OS=Paracoccus denitrificans (strain Pd 1222) GN=infA PE=3 SV=1	1677.27	0	7	sp|A1B2Z3|IF1_PARDP	5.93541e+07	4.895e+07	4.52208e+07	4.36626e+07	3.48021e+07	5.03995e+07	5.30175e+07	4.70854e+07	5.03995e+07	0.14326	0.213754	0.0992637	0.578527	0.702141
sp|A1B316|PSUG_PARDP	Pseudouridine-5'-phosphate glycosidase OS=Paracoccus denitrificans (strain Pd 1222) GN=psuG PE=3 SV=1	37.59	0.00216732	1	sp|A1B316|PSUG_PARDP	85773.1	50074	64420.6	64754.4	43772.4	118096	116473	64587.5	116473	0.22189	0.457532	0.850678	0.36504	0.517496
sp|A1B323|ISPG_PARDP	4-hydroxy-3-methylbut-2-en-1-yl diphosphate synthase (flavodoxin) OS=Paracoccus denitrificans (strain Pd 1222) GN=ispG PE=3 SV=1	1350.94	0	16	sp|A1B323|ISPG_PARDP	7.31308e+06	8.55011e+06	8.74417e+06	8.53486e+06	8.91705e+06	7.97932e+06	8.44128e+06	8.54248e+06	8.44128e+06	0.0790872	0.055516	-0.0171934	0.793797	0.871358
sp|A1B362|RL32_PARDP	50S ribosomal protein L32 OS=Paracoccus denitrificans (strain Pd 1222) GN=rpmF PE=3 SV=1	420.72	0	3	sp|A1B362|RL32_PARDP	242138	3.54438e+06	4.33103e+06	3.59285e+06	4.98197e+06	4.65048e+06	4.36899e+06	3.56862e+06	4.65048e+06	0.623765	0.0657426	0.382048	0.24914	0.403889
sp|A1B363|PLSX_PARDP	Phosphate acyltransferase OS=Paracoccus denitrificans (strain Pd 1222) GN=plsX PE=3 SV=1	1330.78	0	15	sp|A1B363|PLSX_PARDP	1.63762e+07	1.63534e+07	1.75632e+07	1.63155e+07	1.62787e+07	1.48354e+07	1.96173e+07	1.63648e+07	1.62787e+07	0.036508	0.145042	-0.00760617	0.918665	0.949711
sp|A1B364|FABH_PARDP	3-oxoacyl-[acyl-carrier-protein] synthase 3 OS=Paracoccus denitrificans (strain Pd 1222) GN=fabH PE=3 SV=1	477.24	0	8	sp|A1B364|FABH_PARDP	1.04618e+07	6.62166e+06	8.60913e+06	7.34377e+06	6.92868e+06	8.74157e+06	8.53533e+06	7.97645e+06	8.53533e+06	0.203728	0.12301	0.102253	0.919444	0.95013
sp|A1B366|IHFA_PARDP	Integration host factor subunit alpha OS=Paracoccus denitrificans (strain Pd 1222) GN=ihfA PE=3 SV=1	824.92	0	5	sp|A1B366|IHFA_PARDP	2.85307e+07	4.06078e+07	3.53913e+07	3.73355e+07	2.54444e+07	4.00428e+07	3.91692e+07	3.63634e+07	3.91692e+07	0.143805	0.234707	0.107749	0.846625	0.904332
sp|A1B373|SYR_PARDP	Arginine--tRNA ligase OS=Paracoccus denitrificans (strain Pd 1222) GN=argS PE=3 SV=1	3368.38	0	38	sp|A1B373|SYR_PARDP	1.24496e+08	1.12258e+08	1.10982e+08	1.05273e+08	8.17462e+07	6.51178e+07	6.21842e+07	1.1162e+08	6.51178e+07	0.0714122	0.151397	-0.777447	0.00121077	0.0177696
sp|A1B374|METK_PARDP	S-adenosylmethionine synthase OS=Paracoccus denitrificans (strain Pd 1222) GN=metK PE=3 SV=1	2237.96	0	25	sp|A1B374|METK_PARDP	4.53573e+07	5.31783e+07	4.66275e+07	5.50775e+07	8.40312e+07	8.97516e+07	8.88256e+07	4.99029e+07	8.88256e+07	0.0956605	0.0350763	0.834967	0.00020843	0.00610869
sp|A1B384|HIS7_PARDP	Imidazoleglycerol-phosphate dehydratase OS=Paracoccus denitrificans (strain Pd 1222) GN=hisB PE=3 SV=1	507.23	0	8	sp|A1B384|HIS7_PARDP	7.0345e+06	5.31031e+06	5.15627e+06	5.74057e+06	5.94482e+06	1.09876e+07	1.06907e+07	5.52544e+06	1.06907e+07	0.146753	0.307313	0.953295	0.0414999	0.126706
sp|A1B387|HIS4_PARDP	1-(5-phosphoribosyl)-5-[(5-phosphoribosylamino)methylideneamino] imidazole-4-carboxamide isomerase OS=Paracoccus denitrificans (strain Pd 1222) GN=hisA PE=3 SV=1	211.83	0	4	sp|A1B387|HIS4_PARDP	1.07518e+06	245057	636266	1.04694e+06	625057	2.01999e+06	2.16359e+06	841604	2.01999e+06	0.522534	0.530207	1.30741	0.13991	0.274947
sp|A1B388|HIS6_PARDP	Imidazole glycerol phosphate synthase subunit HisF OS=Paracoccus denitrificans (strain Pd 1222) GN=hisF PE=3 SV=1	3.89	0.00863487	1	sp|A1B388|HIS6_PARDP	40015.9	2972.5	27198.5	25635.8	17875.7	25193.8	29004.1	26417.1	25193.8	0.642892	0.235408	-0.0677738	0.609595	0.727574
sp|A1B3A6|Y1905_PARDP	Probable transcriptional regulatory protein Pden_1905 OS=Paracoccus denitrificans (strain Pd 1222) GN=Pden_1905 PE=3 SV=1	768.53	0	6	sp|A1B3A6|Y1905_PARDP	2.32659e+07	1.84123e+07	1.97224e+07	2.01665e+07	2.64157e+07	4.10025e+07	3.9904e+07	1.99444e+07	3.9904e+07	0.100812	0.227069	1.00064	0.00409475	0.0343121
sp|A1B3B3|SYY_PARDP	Tyrosine--tRNA ligase OS=Paracoccus denitrificans (strain Pd 1222) GN=tyrS PE=3 SV=1	1057.37	0	10	sp|A1B3B3|SYY_PARDP	1.49807e+07	1.86644e+07	1.89272e+07	1.76831e+07	1.52868e+07	1.61512e+07	1.60295e+07	1.81738e+07	1.60295e+07	0.102677	0.0295728	-0.180607	0.257251	0.411829
sp|A1B3C5|SYH_PARDP	Histidine--tRNA ligase OS=Paracoccus denitrificans (strain Pd 1222) GN=hisS PE=3 SV=1	1613.78	0	19	sp|A1B3C5|SYH_PARDP	3.09655e+07	2.83186e+07	2.77874e+07	2.6878e+07	2.80191e+07	2.12811e+07	2.0166e+07	2.8053e+07	2.12811e+07	0.0616382	0.183493	-0.398517	0.0663483	0.169542
sp|A1B3D5|LIPB_PARDP	Octanoyltransferase OS=Paracoccus denitrificans (strain Pd 1222) GN=lipB PE=3 SV=1	235.68	0	4	sp|A1B3D5|LIPB_PARDP	3.50318e+06	2.20485e+06	1.55498e+06	2.54763e+06	1.91139e+06	3.2247e+06	2.70695e+06	2.37624e+06	2.70695e+06	0.331222	0.25304	0.191751	0.708559	0.807827
sp|A1B3F6|Y1958_PARDP	UPF0262 protein Pden_1958 OS=Paracoccus denitrificans (strain Pd 1222) GN=Pden_1958 PE=3 SV=1	263.68	0	6	sp|A1B3F6|Y1958_PARDP	1.16797e+06	2.26126e+06	1.30231e+06	1.16858e+06	862159	1.50681e+06	1.50277e+06	1.23544e+06	1.50277e+06	0.357925	0.287491	0.284715	0.584917	0.707192
sp|A1B3F9|MURA_PARDP	UDP-N-acetylglucosamine 1-carboxyvinyltransferase OS=Paracoccus denitrificans (strain Pd 1222) GN=murA PE=3 SV=1	1191.07	0	14	sp|A1B3F9|MURA_PARDP	1.13197e+07	1.97252e+07	2.08269e+07	1.83767e+07	1.55948e+07	1.61384e+07	1.67632e+07	1.9051e+07	1.61384e+07	0.243737	0.0361694	-0.238464	0.726462	0.821232
sp|A1B3I3|PHS_PARDP	Putative pterin-4-alpha-carbinolamine dehydratase OS=Paracoccus denitrificans (strain Pd 1222) GN=Pden_1985 PE=3 SV=1	36.21	0.00258509	1	sp|A1B3I3|PHS_PARDP	66547.1	18860.5	42223.7	28633.5	74978.3	62699.8	49113.3	35428.6	62699.8	0.529212	0.207793	0.850582	0.101257	0.222398
sp|A1B3J7|GPDA_PARDP	Glycerol-3-phosphate dehydrogenase [NAD(P)+] OS=Paracoccus denitrificans (strain Pd 1222) GN=gpsA PE=3 SV=1	144.54	0	3	sp|A1B3J7|GPDA_PARDP	617414	251485	407208	379452	305314	302534	313732	393330	305314	0.366495	0.0189811	-0.364549	0.249259	0.403889
sp|A1B3K8|RIMO_PARDP	Ribosomal protein S12 methylthiotransferase RimO OS=Paracoccus denitrificans (strain Pd 1222) GN=rimO PE=3 SV=1	41.1	0.00218818	1	sp|A1B3K8|RIMO_PARDP	163878	135258	160148	154558	143614	141890	139969	157353	141890	0.0829192	0.0128542	-0.149007	0.335098	0.487014
sp|A1B3M0|ARLY_PARDP	Argininosuccinate lyase OS=Paracoccus denitrificans (strain Pd 1222) GN=argH PE=3 SV=1	1786.86	0	20	sp|A1B3M0|ARLY_PARDP	2.49332e+07	3.18095e+07	2.89839e+07	3.07645e+07	3.51512e+07	3.15709e+07	2.89955e+07	2.98742e+07	3.15709e+07	0.103935	0.096893	0.0803363	0.339409	0.491218
sp|A1B3N7|OTC_PARDP	Ornithine carbamoyltransferase OS=Paracoccus denitrificans (strain Pd 1222) GN=argF PE=3 SV=1	1121.56	0	12	sp|A1B3N7|OTC_PARDP	1.54516e+07	1.6601e+07	2.05165e+07	1.77798e+07	1.1609e+07	1.05497e+07	1.06418e+07	1.71904e+07	1.06418e+07	0.123495	0.0536714	-0.691009	0.00119897	0.0177696
sp|A1B3P3|SYM_PARDP	Methionine--tRNA ligase OS=Paracoccus denitrificans (strain Pd 1222) GN=metG PE=3 SV=1	3615.36	0	35	sp|A1B3P3|SYM_PARDP	7.32377e+07	7.55935e+07	6.84324e+07	7.03604e+07	6.60701e+07	5.26107e+07	5.27191e+07	7.1799e+07	5.27191e+07	0.0438501	0.135467	-0.445348	0.026565	0.0999446
sp|A1B3U2|LPXK_PARDP	Tetraacyldisaccharide 4'-kinase OS=Paracoccus denitrificans (strain Pd 1222) GN=lpxK PE=3 SV=1	1103.5	0	14	sp|A1B3U2|LPXK_PARDP	6.6797e+06	6.23924e+06	5.65235e+06	6.18425e+06	8.11941e+06	8.87945e+06	9.12066e+06	6.21174e+06	8.87945e+06	0.0680003	0.0600184	0.515488	0.00247392	0.0256379
sp|A1B3V0|RNH2_PARDP	Ribonuclease HII OS=Paracoccus denitrificans (strain Pd 1222) GN=rnhB PE=3 SV=1	53.03	0.000454959	1	sp|A1B3V0|RNH2_PARDP	136967	185960	171180	135712	117603	74342	99085.4	154074	99085.4	0.159553	0.223741	-0.627928	0.0100546	0.0561069
sp|A1B3Y5|TRPD_PARDP	Anthranilate phosphoribosyltransferase OS=Paracoccus denitrificans (strain Pd 1222) GN=trpD PE=3 SV=1	607.74	0	7	sp|A1B3Y5|TRPD_PARDP	1.04119e+07	9.7642e+06	9.34726e+06	1.11924e+07	1.05176e+07	1.18829e+07	1.22851e+07	1.00881e+07	1.18829e+07	0.0791048	0.0801292	0.236977	0.151303	0.290126
sp|A1B3Z0|LEXA_PARDP	LexA repressor OS=Paracoccus denitrificans (strain Pd 1222) GN=lexA PE=3 SV=1	1661.76	0	14	sp|A1B3Z0|LEXA_PARDP;tr|Q5K6M9|Q5K6M9_PARDE	5.90507e+07	4.19293e+07	3.73974e+07	3.99226e+07	3.77331e+07	5.67025e+07	5.67014e+07	4.09259e+07	5.67014e+07	0.220459	0.217385	0.470804	0.458598	0.596812
sp|A1B416|ATE_PARDP	Putative arginyl-tRNA--protein transferase OS=Paracoccus denitrificans (strain Pd 1222) GN=ate PE=3 SV=1	25.24	0.00461216	1	sp|A1B416|ATE_PARDP	317358	317556	441149	330615	406800	370601	481282	324086	406800	0.170543	0.134506	0.328239	0.159624	0.302001
sp|A1B422|Y2174_PARDP	UPF0235 protein Pden_2174 OS=Paracoccus denitrificans (strain Pd 1222) GN=Pden_2174 PE=3 SV=1	13.56	0.00783828	1	sp|A1B422|Y2174_PARDP	99707.6	61560.5	80491.7	67673.5	47855.7	65701.4	92137.8	74082.6	65701.4	0.217933	0.32494	-0.167791	0.474422	0.610905
sp|A1B431|SYDND_PARDP	Aspartate--tRNA(Asp/Asn) ligase OS=Paracoccus denitrificans (strain Pd 1222) GN=aspS PE=3 SV=1	4156.25	0	34	sp|A1B431|SYDND_PARDP	1.10247e+08	1.01393e+08	9.31155e+07	9.37537e+07	8.72121e+07	6.55828e+07	6.42601e+07	9.75733e+07	6.55828e+07	0.0804644	0.178109	-0.572062	0.014733	0.0714121
sp|A1B467|UPP_PARDP	Uracil phosphoribosyltransferase OS=Paracoccus denitrificans (strain Pd 1222) GN=upp PE=3 SV=1	1189.96	0	11	sp|A1B467|UPP_PARDP	1.04219e+07	1.31338e+07	1.35926e+07	1.37715e+07	9.52387e+06	1.50924e+07	1.51603e+07	1.33632e+07	1.50924e+07	0.1227	0.24397	0.175762	0.868803	0.915994
sp|A1B474|AROA_PARDP	3-phosphoshikimate 1-carboxyvinyltransferase OS=Paracoccus denitrificans (strain Pd 1222) GN=aroA PE=3 SV=1	1443.18	0	20	tr|A0A0H3WJP9|A0A0H3WJP9_PARDE;sp|A1B474|AROA_PARDP	1.10529e+07	1.31057e+07	1.45746e+07	1.42023e+07	1.98233e+07	1.40158e+07	1.36592e+07	1.3654e+07	1.40158e+07	0.119544	0.218567	0.0388992	0.208961	0.357535
sp|A1B475|TRMB_PARDP	tRNA (guanine-N(7)-)-methyltransferase OS=Paracoccus denitrificans (strain Pd 1222) GN=trmB PE=3 SV=1	749.81	0	9	sp|A1B475|TRMB_PARDP	6.41226e+06	7.86025e+06	7.59095e+06	7.35312e+06	6.97154e+06	1.06172e+07	9.9488e+06	7.47204e+06	9.9488e+06	0.0862041	0.211441	0.413204	0.117783	0.245124
sp|A1B477|COAX_PARDP	Type III pantothenate kinase OS=Paracoccus denitrificans (strain Pd 1222) GN=coaX PE=3 SV=1	185.29	0	2	sp|A1B477|COAX_PARDP	1.31821e+06	1.58866e+06	1.69534e+06	1.53192e+06	1.6464e+06	2.43306e+06	2.58957e+06	1.56029e+06	2.43306e+06	0.103508	0.227375	0.641202	0.0297684	0.106905
sp|A1B479|NUON_PARDP	NADH-quinone oxidoreductase subunit N OS=Paracoccus denitrificans (strain Pd 1222) GN=nuoN PE=1 SV=1	382.78	0	3	sp|A1B479|NUON_PARDP	1.53601e+07	1.6277e+07	1.56012e+07	1.54691e+07	1.77753e+07	8.61863e+06	8.55524e+06	1.55352e+07	8.61863e+06	0.0262869	0.455377	-0.849994	0.0947915	0.213365
sp|A1B482|NUOK_PARDP	NADH-quinone oxidoreductase subunit K OS=Paracoccus denitrificans (strain Pd 1222) GN=nuoK PE=1 SV=1	62.27	0.000464684	1	sp|A1B482|NUOK_PARDP	1.64013e+06	1.20909e+06	1.30554e+06	1.10435e+06	912261	1.23474e+06	790166	1.25732e+06	912261	0.176408	0.234605	-0.461767	0.0713403	0.17934
sp|A1B486|NUOI_PARDP	NADH-quinone oxidoreductase subunit I OS=Paracoccus denitrificans (strain Pd 1222) GN=nuoI PE=1 SV=1	349.92	0	5	sp|A1B486|NUOI_PARDP	1.69107e+06	4.0558e+06	4.04433e+06	4.23932e+06	4.13997e+06	5.91164e+06	5.82891e+06	4.05006e+06	5.82891e+06	0.346197	0.188881	0.525283	0.107516	0.230951
sp|A1B487|NUOH_PARDP	NADH-quinone oxidoreductase subunit H OS=Paracoccus denitrificans (strain Pd 1222) GN=nuoH PE=1 SV=1	379.95	0	4	sp|A1B487|NUOH_PARDP	3.99016e+06	3.89438e+06	4.566e+06	3.77811e+06	3.25805e+06	1.69385e+06	1.56216e+06	3.94227e+06	1.69385e+06	0.086299	0.43448	-1.21861	0.00799319	0.0491724
sp|A1B495|NUOD_PARDP	NADH-quinone oxidoreductase subunit D OS=Paracoccus denitrificans (strain Pd 1222) GN=nuoD PE=1 SV=1	3045.97	0	25	sp|A1B495|NUOD_PARDP	9.71495e+07	9.82283e+07	1.0529e+08	9.72041e+07	1.12912e+08	1.10362e+08	1.2186e+08	9.77162e+07	1.12912e+08	0.0393411	0.0524866	0.208555	0.0640316	0.166701
sp|A1B4A2|MOAA_PARDP	Cyclic pyranopterin monophosphate synthase OS=Paracoccus denitrificans (strain Pd 1222) GN=moaA PE=3 SV=1	274.4	0	5	sp|A1B4A2|MOAA_PARDP	1.85328e+06	1.67517e+06	1.65479e+06	1.46882e+06	1.35056e+06	2.03322e+06	1.96572e+06	1.66498e+06	1.96572e+06	0.0945229	0.210953	0.239581	0.654854	0.763201
sp|A1B4B3|MSCL_PARDP	Large-conductance mechanosensitive channel OS=Paracoccus denitrificans (strain Pd 1222) GN=mscL PE=3 SV=1	383.24	0	4	sp|A1B4B3|MSCL_PARDP	4.86716e+07	3.78572e+07	4.1454e+07	4.10571e+07	4.17548e+07	5.57566e+07	6.27126e+07	4.12555e+07	5.57566e+07	0.108085	0.199866	0.43457	0.100735	0.221982
sp|A1B4B5|RS21_PARDP	30S ribosomal protein S21 OS=Paracoccus denitrificans (strain Pd 1222) GN=rpsU PE=3 SV=1	149.1	0	3	sp|A1B4B5|RS21_PARDP	2.88209e+07	2.59984e+07	2.98653e+07	2.52117e+07	2.37041e+07	3.23725e+07	2.85876e+07	2.74097e+07	2.85876e+07	0.0809212	0.15399	0.0626209	0.833576	0.89718
sp|A1B4B8|SYFA_PARDP	Phenylalanine--tRNA ligase alpha subunit OS=Paracoccus denitrificans (strain Pd 1222) GN=pheS PE=3 SV=1	564.28	0	9	sp|A1B4B8|SYFA_PARDP	7.49714e+06	6.40036e+06	7.44569e+06	6.74007e+06	5.98061e+06	8.48072e+06	7.72745e+06	7.09288e+06	7.72745e+06	0.0767551	0.173404	0.125408	0.685305	0.787682
sp|A1B4C1|RL20_PARDP	50S ribosomal protein L20 OS=Paracoccus denitrificans (strain Pd 1222) GN=rplT PE=3 SV=1	1203.61	0	4	sp|A1B4C1|RL20_PARDP	1.15459e+08	1.0988e+08	1.41341e+08	1.07847e+08	8.03162e+07	1.62581e+08	1.51782e+08	1.12669e+08	1.51782e+08	0.13047	0.339811	0.430346	0.741093	0.831741
sp|A1B4C2|RL35_PARDP	50S ribosomal protein L35 OS=Paracoccus denitrificans (strain Pd 1222) GN=rpmI PE=3 SV=1	445.25	0	2	sp|A1B4C2|RL35_PARDP	9.30915e+07	6.09771e+07	5.92592e+07	5.26811e+07	5.02098e+07	8.62669e+07	8.07497e+07	6.01182e+07	8.07497e+07	0.271918	0.268224	0.425803	0.67165	0.77735
sp|A1B4E9|DNAK_PARDP	Chaperone protein DnaK OS=Paracoccus denitrificans (strain Pd 1222) GN=dnaK PE=3 SV=1	5502.8	0	41	sp|A1B4E9|DNAK_PARDP	1.96387e+08	2.03522e+08	2.07408e+08	1.84293e+08	1.62314e+08	1.18265e+08	1.31292e+08	1.99955e+08	1.31292e+08	0.0513208	0.164827	-0.606662	0.00551993	0.0402733
sp|A1B4F0|DNAJ_PARDP	Chaperone protein DnaJ OS=Paracoccus denitrificans (strain Pd 1222) GN=dnaJ PE=3 SV=1	513.39	0	9	sp|A1B4F0|DNAJ_PARDP	8.28594e+06	7.45651e+06	7.58022e+06	6.46331e+06	5.49865e+06	6.99595e+06	6.60653e+06	7.51837e+06	6.60653e+06	0.100772	0.122011	-0.186477	0.14052	0.275506
sp|A1B4I6|ACCA_PARDP	Acetyl-coenzyme A carboxylase carboxyl transferase subunit alpha OS=Paracoccus denitrificans (strain Pd 1222) GN=accA PE=3 SV=1	2145.56	0	18	sp|A1B4I6|ACCA_PARDP	2.40118e+07	2.1966e+07	2.47988e+07	2.32355e+07	2.50858e+07	2.89667e+07	2.92697e+07	2.36236e+07	2.89667e+07	0.051363	0.0839992	0.294359	0.0610073	0.16152
sp|A1B4S0|DER_PARDP	GTPase Der OS=Paracoccus denitrificans (strain Pd 1222) GN=der PE=3 SV=1	1494.27	0	13	sp|A1B4S0|DER_PARDP	1.95801e+07	1.96205e+07	1.90039e+07	1.82928e+07	1.81563e+07	1.44619e+07	1.48456e+07	1.9292e+07	1.48456e+07	0.0325128	0.12839	-0.377803	0.046836	0.134979
sp|A1B4S2|SYS_PARDP	Serine--tRNA ligase OS=Paracoccus denitrificans (strain Pd 1222) GN=serS PE=3 SV=1	2057.83	0	23	sp|A1B4S2|SYS_PARDP	4.83145e+07	4.87774e+07	4.35513e+07	4.34213e+07	4.04314e+07	3.16516e+07	3.34849e+07	4.59329e+07	3.34849e+07	0.0636252	0.131614	-0.454075	0.0163829	0.0753863
sp|A1B4S6|RL28_PARDP	50S ribosomal protein L28 OS=Paracoccus denitrificans (strain Pd 1222) GN=rpmB PE=3 SV=1	617.29	0	4	sp|A1B4S6|RL28_PARDP	1.20886e+08	1.02088e+08	1.22555e+08	1.00268e+08	7.32346e+07	1.67343e+08	1.65572e+08	1.11487e+08	1.65572e+08	0.106802	0.397609	0.575726	0.556405	0.681828
sp|A1B4Z0|KATG_PARDP	Catalase-peroxidase OS=Paracoccus denitrificans (strain Pd 1222) GN=katG PE=3 SV=1	4481.8	0	35	sp|A1B4Z0|KATG_PARDP	1.34024e+08	1.49651e+08	1.47456e+08	1.48167e+08	1.48059e+08	1.05827e+08	1.03877e+08	1.47812e+08	1.05827e+08	0.0501169	0.209339	-0.482053	0.0908939	0.20791
sp|A1B4Z2|TAL_PARDP	Probable transaldolase OS=Paracoccus denitrificans (strain Pd 1222) GN=tal PE=3 SV=1	1222.4	0	11	sp|A1B4Z2|TAL_PARDP	3.9709e+07	3.70477e+07	4.59193e+07	4.78221e+07	5.73682e+07	1.03899e+08	1.08596e+08	4.28141e+07	1.03899e+08	0.11922	0.314804	1.28283	0.00453621	0.036797
sp|A1B4Z8|RLMN_PARDP	Dual-specificity RNA methyltransferase RlmN OS=Paracoccus denitrificans (strain Pd 1222) GN=rlmN PE=3 SV=1	1714.09	0	15	sp|A1B4Z8|RLMN_PARDP	9.69276e+06	1.06095e+07	1.00938e+07	9.59044e+06	7.20672e+06	6.46474e+06	7.058e+06	9.8933e+06	7.058e+06	0.0462883	0.0568118	-0.486897	0.00106704	0.0168274
sp|A1B4Z9|GPMI_PARDP	2,3-bisphosphoglycerate-independent phosphoglycerate mutase OS=Paracoccus denitrificans (strain Pd 1222) GN=gpmI PE=3 SV=1	1062.77	0	13	sp|A1B4Z9|GPMI_PARDP	9.2147e+06	1.07593e+07	1.20797e+07	1.21338e+07	1.04343e+07	1.16495e+07	1.08301e+07	1.14195e+07	1.08301e+07	0.124644	0.0564922	-0.0740315	0.984904	0.991269
sp|A1B502|RPPH_PARDP	RNA pyrophosphohydrolase OS=Paracoccus denitrificans (strain Pd 1222) GN=rppH PE=3 SV=1	43.18	0.00176757	1	sp|A1B502|RPPH_PARDP	69657.5	38693.7	35939.2	60065.5	28241.1	95101.5	104382	49379.6	95101.5	0.321336	0.547253	0.980149	0.440991	0.582861
sp|A1B507|DAPD_PARDP	2,3,4,5-tetrahydropyridine-2,6-dicarboxylate N-succinyltransferase OS=Paracoccus denitrificans (strain Pd 1222) GN=dapD PE=3 SV=1	1593.91	0	18	sp|A1B507|DAPD_PARDP	6.27631e+07	7.09857e+07	5.69752e+07	6.11001e+07	6.08438e+07	5.08551e+07	5.24985e+07	6.19316e+07	5.24985e+07	0.0934006	0.0978573	-0.238271	0.145366	0.281959
sp|A1B510|RLMH_PARDP	Ribosomal RNA large subunit methyltransferase H OS=Paracoccus denitrificans (strain Pd 1222) GN=rlmH PE=3 SV=1	32.13	0.00255211	1	sp|A1B510|RLMH_PARDP	110366	23006.6	35899.3	28190.8	84352.2	127638	135642	32045.1	127638	0.830746	0.238125	2.0044	0.029146	0.105415
sp|A1B513|LEUC_PARDP	3-isopropylmalate dehydratase large subunit OS=Paracoccus denitrificans (strain Pd 1222) GN=leuC PE=3 SV=1	3073.75	0	24	sp|A1B513|LEUC_PARDP	6.18349e+07	8.07755e+07	7.5796e+07	7.34219e+07	6.70709e+07	5.41396e+07	5.32447e+07	7.4609e+07	5.41396e+07	0.109969	0.133052	-0.462483	0.0555169	0.150435
sp|A1B515|LEUD_PARDP	3-isopropylmalate dehydratase small subunit OS=Paracoccus denitrificans (strain Pd 1222) GN=leuD PE=3 SV=1	600.68	0	6	sp|A1B515|LEUD_PARDP	1.72666e+06	963946	1.49431e+06	2.17867e+06	1.03346e+06	3.08777e+06	3.06114e+06	1.61049e+06	3.06114e+06	0.317686	0.492223	0.930336	0.328825	0.480373
sp|A1B548|PYRB_PARDP	Aspartate carbamoyltransferase OS=Paracoccus denitrificans (strain Pd 1222) GN=pyrB PE=3 SV=1	1104.38	0	15	sp|A1B548|PYRB_PARDP	1.21763e+07	1.23283e+07	1.33895e+07	1.21219e+07	1.44437e+07	1.66121e+07	1.63634e+07	1.22523e+07	1.63634e+07	0.0477257	0.0750764	0.417444	0.0141125	0.0691673
sp|A1B584|RIMP_PARDP	Ribosome maturation factor RimP OS=Paracoccus denitrificans (strain Pd 1222) GN=rimP PE=3 SV=1	404.66	0	4	sp|A1B584|RIMP_PARDP	1.61464e+06	929476	1.75851e+06	1.94133e+06	868701	1.42967e+06	1.75573e+06	1.68657e+06	1.42967e+06	0.282977	0.332012	-0.237104	0.544973	0.670391
sp|A1B587|IF2_PARDP	Translation initiation factor IF-2 OS=Paracoccus denitrificans (strain Pd 1222) GN=infB PE=3 SV=1	5352.48	0	36	sp|A1B587|IF2_PARDP	2.26227e+08	2.45908e+08	2.38989e+08	2.25885e+08	1.94431e+08	1.45462e+08	1.35157e+08	2.32608e+08	1.45462e+08	0.0421681	0.199992	-0.676713	0.00579176	0.0417202
sp|A1B592|SECA_PARDP	Protein translocase subunit SecA OS=Paracoccus denitrificans (strain Pd 1222) GN=secA PE=3 SV=2	5060.69	0	51	sp|A1B592|SECA_PARDP	1.12908e+08	1.06162e+08	1.08266e+08	1.01625e+08	1.19353e+08	8.46343e+07	8.45324e+07	1.07214e+08	8.46343e+07	0.043696	0.208733	-0.341104	0.28065	0.437159
sp|A1B5K8|PUR9_PARDP	Bifunctional purine biosynthesis protein PurH OS=Paracoccus denitrificans (strain Pd 1222) GN=purH PE=3 SV=1	2295.92	0	19	sp|A1B5K8|PUR9_PARDP	6.56542e+07	5.70471e+07	6.18762e+07	5.79627e+07	7.10196e+07	5.69835e+07	5.82373e+07	5.99194e+07	5.82373e+07	0.0651015	0.125115	-0.0403115	0.818191	0.888472
sp|A1B5M0|PIMT_PARDP	Protein-L-isoaspartate O-methyltransferase OS=Paracoccus denitrificans (strain Pd 1222) GN=pcm PE=3 SV=1	116.82	0	2	sp|A1B5M0|PIMT_PARDP	409748	304764	436303	413629	445719	593367	681862	411688	593367	0.150197	0.207967	0.527387	0.0284681	0.104281
sp|A1B5P9|PNP_PARDP	Polyribonucleotide nucleotidyltransferase OS=Paracoccus denitrificans (strain Pd 1222) GN=pnp PE=3 SV=2	8503.25	0	48	sp|A1B5P9|PNP_PARDP	6.74151e+08	6.66737e+08	6.60541e+08	6.1663e+08	4.49822e+08	4.01667e+08	4.03206e+08	6.63639e+08	4.03206e+08	0.0395137	0.0654393	-0.718865	0.000350303	0.00823536
sp|A1B5Q0|RS15_PARDP	30S ribosomal protein S15 OS=Paracoccus denitrificans (strain Pd 1222) GN=rpsO PE=3 SV=1	647.47	0	6	sp|A1B5Q0|RS15_PARDP	1.88342e+08	1.47548e+08	1.35874e+08	1.31861e+08	1.11189e+08	1.81048e+08	1.72202e+08	1.41711e+08	1.72202e+08	0.171158	0.245699	0.282373	0.933322	0.959491
sp|A1B5Q5|SYL_PARDP	Leucine--tRNA ligase OS=Paracoccus denitrificans (strain Pd 1222) GN=leuS PE=3 SV=1	4370.84	0	48	sp|A1B5Q5|SYL_PARDP	1.15398e+08	1.18265e+08	1.14674e+08	1.10884e+08	1.0523e+08	7.35909e+07	7.04629e+07	1.15036e+08	7.35909e+07	0.0264763	0.231464	-0.644477	0.0182213	0.080599
sp|A1B5S4|SECB_PARDP	Protein-export protein SecB OS=Paracoccus denitrificans (strain Pd 1222) GN=secB PE=3 SV=1	859.64	0	8	sp|A1B5S4|SECB_PARDP	1.3438e+07	6.62183e+06	1.03881e+07	9.63875e+06	8.20348e+06	1.41003e+07	1.45191e+07	1.00134e+07	1.41003e+07	0.27934	0.287728	0.4948	0.367361	0.52018
sp|A1B5T0|HSLU_PARDP	ATP-dependent protease ATPase subunit HslU OS=Paracoccus denitrificans (strain Pd 1222) GN=hslU PE=3 SV=1	1230.59	0	19	sp|A1B5T0|HSLU_PARDP	3.0233e+07	2.12159e+07	2.20961e+07	2.20954e+07	2.15142e+07	1.7419e+07	1.77042e+07	2.20957e+07	1.77042e+07	0.177147	0.121112	-0.319678	0.0836588	0.197774
sp|A1B5T1|HSLV_PARDP	ATP-dependent protease subunit HslV OS=Paracoccus denitrificans (strain Pd 1222) GN=hslV PE=3 SV=1	432.72	0	5	sp|A1B5T1|HSLV_PARDP	7.11728e+06	4.64258e+06	1.03813e+07	5.19318e+06	4.96569e+06	5.32399e+06	7.07403e+06	6.15523e+06	5.32399e+06	0.37933	0.194912	-0.191466	0.560429	0.685742
sp|A1B5U1|TRUB_PARDP	tRNA pseudouridine synthase B OS=Paracoccus denitrificans (strain Pd 1222) GN=truB PE=3 SV=1	383.88	0	8	sp|A1B5U1|TRUB_PARDP	2.1425e+06	2.26942e+06	2.46999e+06	2.12904e+06	1.57462e+06	1.90836e+06	2.35029e+06	2.20596e+06	1.90836e+06	0.070154	0.200108	-0.20848	0.186113	0.331142
sp|A1B5V3|AROE_PARDP	Shikimate dehydrogenase (NADP(+)) OS=Paracoccus denitrificans (strain Pd 1222) GN=aroE PE=3 SV=1	503.49	0	6	sp|A1B5V3|AROE_PARDP	2.80598e+06	2.78656e+06	2.71023e+06	2.72667e+06	2.7472e+06	3.99556e+06	3.88339e+06	2.75661e+06	3.88339e+06	0.0167233	0.194983	0.494502	0.0605627	0.16149
sp|A1B5X6|ADEC_PARDP	Adenine deaminase OS=Paracoccus denitrificans (strain Pd 1222) GN=ade PE=3 SV=1	469.79	0	11	sp|A1B5X6|ADEC_PARDP	2.83276e+06	3.37041e+06	4.09287e+06	3.92301e+06	2.66875e+06	2.519e+06	2.62817e+06	3.64671e+06	2.62817e+06	0.160819	0.0297269	-0.468386	0.0243271	0.0959109
sp|A1B5X7|RECO_PARDP	DNA repair protein RecO OS=Paracoccus denitrificans (strain Pd 1222) GN=recO PE=3 SV=1	106	0	2	sp|A1B5X7|RECO_PARDP	274726	167209	148315	205197	144002	203209	204573	186203	203209	0.280771	0.18803	0.133637	0.724633	0.821232
sp|A1B5Y2|DAPE_PARDP	Succinyl-diaminopimelate desuccinylase OS=Paracoccus denitrificans (strain Pd 1222) GN=dapE PE=3 SV=1	212.53	0	3	sp|A1B5Y2|DAPE_PARDP	904316	868723	1.17138e+06	1.11147e+06	776757	432661	467238	1.00789e+06	467238	0.14783	0.339018	-1.10145	0.00709434	0.0457619
sp|A1B5Z0|Y2850_PARDP	Nucleotide-binding protein Pden_2850 OS=Paracoccus denitrificans (strain Pd 1222) GN=Pden_2850 PE=3 SV=1	1097.56	0	15	sp|A1B5Z0|Y2850_PARDP	1.17182e+07	1.02545e+07	1.13112e+07	1.04248e+07	8.52021e+06	7.78957e+06	9.52178e+06	1.0868e+07	8.52021e+06	0.064237	0.100996	-0.349924	0.0199465	0.0848481
sp|A1B5Z2|PCKA_PARDP	Phosphoenolpyruvate carboxykinase [ATP] OS=Paracoccus denitrificans (strain Pd 1222) GN=pckA PE=3 SV=1	4231.62	0	31	sp|A1B5Z2|PCKA_PARDP	1.53775e+08	2.51084e+08	2.29379e+08	2.23802e+08	4.11998e+07	3.27912e+07	3.31747e+07	2.26591e+08	3.31747e+07	0.196568	0.132911	-2.77182	4.84736e-06	0.000410248
sp|A1B616|ATPF_PARDP	ATP synthase subunit b OS=Paracoccus denitrificans (strain Pd 1222) GN=atpF PE=3 SV=1	1597.64	0	15	sp|A1B616|ATPF_PARDP	1.0993e+08	8.49929e+07	9.10202e+07	8.92945e+07	8.53752e+07	1.52182e+08	1.51456e+08	9.01574e+07	1.51456e+08	0.117703	0.295848	0.748445	0.111534	0.236381
sp|A1B619|ATP6_PARDP	ATP synthase subunit a OS=Paracoccus denitrificans (strain Pd 1222) GN=atpB PE=1 SV=1	425.64	0	2	sp|A1B619|ATP6_PARDP	965679	742808	601143	696737	1.09259e+06	563150	608550	719772	608550	0.205483	0.388789	-0.241426	0.892286	0.929632
sp|A1B656|BIOB2_PARDP	Biotin synthase 2 OS=Paracoccus denitrificans (strain Pd 1222) GN=bioB2 PE=3 SV=1	135.11	0	3	sp|A1B656|BIOB2_PARDP	16868.4	392319	261289	152898	179751	202450	190069	207093	190069	0.775071	0.059579	-0.0725824	0.593895	0.71363
sp|A1B673|ILVD_PARDP	Dihydroxy-acid dehydratase OS=Paracoccus denitrificans (strain Pd 1222) GN=ilvD PE=3 SV=1	1953.05	0	19	sp|A1B673|ILVD_PARDP	6.25102e+07	6.63638e+07	5.83109e+07	6.18821e+07	5.07238e+07	4.20925e+07	3.95043e+07	6.21962e+07	4.20925e+07	0.0529749	0.133193	-0.563245	0.0046865	0.0374183
sp|A1B677|MACB1_PARDP	Macrolide export ATP-binding/permease protein MacB 1/2 OS=Paracoccus denitrificans (strain Pd 1222) GN=macB1 PE=3 SV=1	250.21	0	5	sp|A1B677|MACB1_PARDP	935849	780043	746423	723926	1.0766e+06	586776	745269	763233	745269	0.120116	0.311307	-0.0340123	0.906381	0.940074
sp|A1B684|THIC_PARDP	Phosphomethylpyrimidine synthase OS=Paracoccus denitrificans (strain Pd 1222) GN=thiC PE=3 SV=1	4048.36	0	31	sp|A1B684|THIC_PARDP	2.12381e+08	2.01227e+08	2.1358e+08	2.03372e+08	1.35077e+08	8.08996e+07	8.28364e+07	2.07876e+08	8.28364e+07	0.0300885	0.308575	-1.32705	0.000875244	0.0152009
sp|A1B6A9|RL13_PARDP	50S ribosomal protein L13 OS=Paracoccus denitrificans (strain Pd 1222) GN=rplM PE=3 SV=1	1774.6	0	14	sp|A1B6A9|RL13_PARDP	1.60514e+08	9.9787e+07	9.79695e+07	9.02765e+07	6.13962e+07	1.00018e+08	1.08998e+08	9.88782e+07	1.00018e+08	0.289948	0.280599	0.0165998	0.294395	0.451642
sp|A1B842|ISPH_PARDP	4-hydroxy-3-methylbut-2-enyl diphosphate reductase OS=Paracoccus denitrificans (strain Pd 1222) GN=ispH PE=3 SV=1	542.5	0	7	sp|A1B842|ISPH_PARDP	4.41422e+06	5.3256e+06	5.34501e+06	4.95e+06	3.94566e+06	4.13779e+06	4.39377e+06	5.1378e+06	4.13779e+06	0.0870553	0.0540531	-0.311326	0.0511803	0.142146
sp|A1B843|APT_PARDP	Adenine phosphoribosyltransferase OS=Paracoccus denitrificans (strain Pd 1222) GN=apt PE=3 SV=1	1606.38	0	9	sp|A1B843|APT_PARDP	2.21184e+07	1.98217e+07	1.83157e+07	1.96995e+07	1.73335e+07	2.63234e+07	2.60067e+07	1.97606e+07	2.60067e+07	0.0788155	0.219685	0.396267	0.307799	0.463947
sp|A1B852|DCUP_PARDP	Uroporphyrinogen decarboxylase OS=Paracoccus denitrificans (strain Pd 1222) GN=hemE PE=3 SV=1	1244.95	0	14	sp|A1B852|DCUP_PARDP	1.68595e+07	1.57481e+07	1.57266e+07	1.33989e+07	9.40547e+06	9.71392e+06	1.01993e+07	1.57373e+07	9.71392e+06	0.0943281	0.040951	-0.696063	0.000790839	0.0144456
sp|A1B853|HEM3_PARDP	Porphobilinogen deaminase OS=Paracoccus denitrificans (strain Pd 1222) GN=hemC PE=3 SV=1	1165.5	0	15	sp|A1B853|HEM3_PARDP	1.82624e+07	1.9071e+07	1.97977e+07	1.79978e+07	1.67291e+07	1.91118e+07	1.91085e+07	1.86667e+07	1.91085e+07	0.043473	0.0750545	0.0340907	0.71979	0.817695
sp|A1B870|RECR_PARDP	Recombination protein RecR OS=Paracoccus denitrificans (strain Pd 1222) GN=recR PE=3 SV=1	294.64	0	3	sp|A1B870|RECR_PARDP	530246	1.07982e+06	793586	1.00933e+06	620631	477753	660069	901459	620631	0.289925	0.16365	-0.528123	0.107764	0.231246
sp|A1B877|CH60_PARDP	60 kDa chaperonin OS=Paracoccus denitrificans (strain Pd 1222) GN=groL1 PE=3 SV=1	18487.1	0	53	sp|A1B877|CH60_PARDP	1.9595e+09	1.88657e+09	1.87039e+09	1.86421e+09	1.97381e+09	1.72145e+09	1.83438e+09	1.87848e+09	1.83438e+09	0.0231715	0.0685824	-0.0342561	0.67389	0.779147
sp|A1B890|ISPDF_PARDP	Bifunctional enzyme IspD/IspF OS=Paracoccus denitrificans (strain Pd 1222) GN=ispDF PE=3 SV=2	128.35	0	2	sp|A1B890|ISPDF_PARDP	537492	310134	378662	453268	321849	190270	475366	415965	321849	0.232903	0.433491	-0.364252	0.255152	0.409738
sp|A1B8C2|CTAA_PARDP	Heme A synthase OS=Paracoccus denitrificans (strain Pd 1222) GN=ctaA PE=3 SV=2	493	0	9	sp|A1B8C2|CTAA_PARDP	9.26014e+06	8.2635e+06	7.15318e+06	7.29397e+06	7.81786e+06	6.58535e+06	6.8581e+06	7.77874e+06	6.8581e+06	0.122432	0.0913462	-0.178921	0.247097	0.40302
sp|A1B8C4|MIAB_PARDP	tRNA-2-methylthio-N(6)-dimethylallyladenosine synthase OS=Paracoccus denitrificans (strain Pd 1222) GN=miaB PE=3 SV=1	652.1	0	13	sp|A1B8C4|MIAB_PARDP	4.75045e+06	4.9373e+06	4.66537e+06	4.6018e+06	4.25762e+06	3.25224e+06	2.82284e+06	4.70791e+06	3.25224e+06	0.03075	0.213808	-0.533595	0.0170824	0.0776351
sp|A1B8D4|PYRG_PARDP	CTP synthase OS=Paracoccus denitrificans (strain Pd 1222) GN=pyrG PE=3 SV=1	2168.31	0	26	sp|A1B8D4|PYRG_PARDP	6.29407e+07	6.75571e+07	6.31014e+07	6.23691e+07	5.59042e+07	3.94992e+07	4.04198e+07	6.3021e+07	4.04198e+07	0.0374633	0.203585	-0.64077	0.0102661	0.0567877
sp|A1B8D6|COBQ_PARDP	Cobyric acid synthase OS=Paracoccus denitrificans (strain Pd 1222) GN=cobQ PE=3 SV=1	263.13	0	7	sp|A1B8D6|COBQ_PARDP	680562	949457	920941	859972	1.30043e+06	992590	989602	890456	992590	0.141541	0.163226	0.157498	0.071652	0.179755
sp|A1B8E0|SYE2_PARDP	Glutamate--tRNA ligase 2 OS=Paracoccus denitrificans (strain Pd 1222) GN=gltX2 PE=3 SV=1	1459.07	0	19	sp|A1B8E0|SYE2_PARDP	2.61063e+07	2.30834e+07	2.11358e+07	2.01932e+07	1.87791e+07	1.71485e+07	1.71295e+07	2.21096e+07	1.71485e+07	0.115405	0.0535426	-0.365191	0.025778	0.0987131
sp|A1B8E8|EFTS_PARDP	Elongation factor Ts OS=Paracoccus denitrificans (strain Pd 1222) GN=tsf PE=3 SV=1	5413.09	0	27	sp|A1B8E8|EFTS_PARDP	3.15177e+08	2.52574e+08	2.88554e+08	2.52417e+08	2.07836e+08	2.60498e+08	2.76641e+08	2.70564e+08	2.60498e+08	0.110057	0.144897	-0.0515001	0.307604	0.463947
sp|A1B8E9|RS2_PARDP	30S ribosomal protein S2 OS=Paracoccus denitrificans (strain Pd 1222) GN=rpsB PE=3 SV=1	3322.56	0	19	sp|A1B8E9|RS2_PARDP	3.03486e+08	3.7231e+08	4.09949e+08	3.91429e+08	2.73439e+08	3.03399e+08	3.31548e+08	3.8187e+08	3.03399e+08	0.125875	0.0959691	-0.33141	0.0884474	0.204898
sp|A1B8K9|IHFB_PARDP	Integration host factor subunit beta OS=Paracoccus denitrificans (strain Pd 1222) GN=ihfB PE=3 SV=1	543.81	0	4	sp|A1B8K9|IHFB_PARDP	7.86368e+06	8.62795e+06	9.23708e+06	9.05401e+06	7.64295e+06	1.04609e+07	1.07112e+07	8.84098e+06	1.04609e+07	0.0702136	0.177386	0.243145	0.41904	0.565095
sp|A1B8L1|TRPF_PARDP	N-(5'-phosphoribosyl)anthranilate isomerase OS=Paracoccus denitrificans (strain Pd 1222) GN=trpF PE=3 SV=1	82.45	0.000488759	2	sp|A1B8L1|TRPF_PARDP	274093	173558	214841	352014	109133	383469	401017	244467	383469	0.305529	0.549527	0.660141	0.902672	0.938144
sp|A1B8L3|TRPB_PARDP	Tryptophan synthase beta chain OS=Paracoccus denitrificans (strain Pd 1222) GN=trpB PE=3 SV=1	3468.96	0	24	sp|A1B8L3|TRPB_PARDP	6.39889e+07	7.34176e+07	6.74819e+07	7.33952e+07	6.87077e+07	7.8178e+07	7.41962e+07	7.04385e+07	7.41962e+07	0.0668781	0.0645246	0.0762533	0.456304	0.594741
sp|A1B8N7|ATPD_PARDP	ATP synthase subunit delta OS=Paracoccus denitrificans (strain Pd 1222) GN=atpH PE=1 SV=2	1851.5	0	12	sp|A1B8N7|ATPD_PARDP	7.13113e+07	6.02066e+07	6.20626e+07	6.05054e+07	7.41099e+07	9.73916e+07	9.69151e+07	6.1284e+07	9.69151e+07	0.082753	0.14872	0.661327	0.0107893	0.0585343
sp|A1B8N8|ATPA_PARDP	ATP synthase subunit alpha OS=Paracoccus denitrificans (strain Pd 1222) GN=atpA PE=1 SV=1	9066.79	0	44	sp|A1B8N8|ATPA_PARDP	1.00609e+09	9.33294e+08	8.57153e+08	8.92211e+08	1.10987e+09	9.40206e+08	9.12214e+08	9.12752e+08	9.40206e+08	0.0694104	0.108318	0.0431189	0.442145	0.583357
sp|A1B8N9|ATPG_PARDP	ATP synthase gamma chain OS=Paracoccus denitrificans (strain Pd 1222) GN=atpG PE=1 SV=1	4410.63	0	22	sp|A1B8N9|ATPG_PARDP	3.30594e+08	2.59862e+08	2.57621e+08	2.61125e+08	3.07291e+08	3.65296e+08	4.05146e+08	2.60494e+08	3.65296e+08	0.128231	0.136975	0.487821	0.0420747	0.127479
sp|A1B8P0|ATPB_PARDP	ATP synthase subunit beta OS=Paracoccus denitrificans (strain Pd 1222) GN=atpD PE=1 SV=1	6559.64	0	30	sp|A1B8P0|ATPB_PARDP	9.02337e+08	6.35462e+08	7.69748e+08	7.47716e+08	7.61733e+08	8.57981e+08	9.20607e+08	7.58732e+08	8.57981e+08	0.143332	0.0945092	0.177508	0.326833	0.479393
sp|A1B8P1|ATPE_PARDP	ATP synthase epsilon chain OS=Paracoccus denitrificans (strain Pd 1222) GN=atpC PE=1 SV=1	297.48	0	3	sp|A1B8P1|ATPE_PARDP	2.09811e+06	259712	856901	1.72245e+06	547557	3.1878e+06	3.68932e+06	1.28967e+06	3.1878e+06	0.674076	0.68199	1.39173	0.338768	0.490663
sp|A1B8V3|RS16_PARDP	30S ribosomal protein S16 OS=Paracoccus denitrificans (strain Pd 1222) GN=rpsP PE=3 SV=1	732.53	0	6	sp|A1B8V3|RS16_PARDP	2.89904e+08	2.12489e+08	2.06707e+08	1.92933e+08	1.70771e+08	3.36351e+08	3.03455e+08	2.09598e+08	3.03455e+08	0.193816	0.32443	0.533993	0.443374	0.583882
sp|A1B8V4|RIMM_PARDP	Ribosome maturation factor RimM OS=Paracoccus denitrificans (strain Pd 1222) GN=rimM PE=3 SV=1	151.06	0	4	sp|A1B8V4|RIMM_PARDP	1.19728e+06	617112	742062	735184	632660	719693	916789	738623	719693	0.311194	0.192461	-0.0374401	0.725457	0.821232
sp|A1B8V6|RL19_PARDP	50S ribosomal protein L19 OS=Paracoccus denitrificans (strain Pd 1222) GN=rplS PE=3 SV=1	2635.61	0	15	sp|A1B8V6|RL19_PARDP	4.04439e+08	3.14823e+08	3.31515e+08	2.95616e+08	2.39326e+08	3.74824e+08	3.3881e+08	3.23169e+08	3.3881e+08	0.141256	0.220941	0.0686716	0.623789	0.739489
sp|A1B8V7|RL31_PARDP	50S ribosomal protein L31 OS=Paracoccus denitrificans (strain Pd 1222) GN=rpmE PE=3 SV=1	395.19	0	3	sp|A1B8V7|RL31_PARDP	5.39573e+06	2.53556e+06	3.56201e+06	3.4975e+06	2.05206e+06	4.20932e+06	4.01389e+06	3.52976e+06	4.01389e+06	0.318798	0.348338	0.185492	0.678853	0.781996
sp|A1B8X9|LPXA_PARDP	Acyl-[acyl-carrier-protein]--UDP-N-acetylglucosamine O-acyltransferase OS=Paracoccus denitrificans (strain Pd 1222) GN=lpxA PE=3 SV=1	1639.41	0	12	sp|A1B8X9|LPXA_PARDP	1.14088e+07	1.57573e+07	1.41904e+07	1.55344e+07	1.68256e+07	1.84295e+07	1.97094e+07	1.48624e+07	1.84295e+07	0.140589	0.078863	0.311822	0.0392208	0.12355
sp|A1B943|PURL_PARDP	Phosphoribosylformylglycinamidine synthase subunit PurL OS=Paracoccus denitrificans (strain Pd 1222) GN=purL PE=3 SV=1	2090.73	0	19	sp|A1B943|PURL_PARDP	3.90561e+07	3.35184e+07	3.69667e+07	3.78592e+07	4.42422e+07	3.17757e+07	3.15896e+07	3.74129e+07	3.17757e+07	0.0645958	0.202175	-0.23551	0.727246	0.821628
sp|A1B945|MURI_PARDP	Glutamate racemase OS=Paracoccus denitrificans (strain Pd 1222) GN=murI PE=3 SV=1	524.43	0	4	sp|A1B945|MURI_PARDP	2.51862e+06	1.5305e+06	2.13607e+06	2.77449e+06	1.35316e+06	2.48892e+06	2.96017e+06	2.32734e+06	2.48892e+06	0.24145	0.36433	0.101728	0.946385	0.969409
sp|A1B946|CCME_PARDP	Cytochrome c-type biogenesis protein CcmE OS=Paracoccus denitrificans (strain Pd 1222) GN=ccmE PE=3 SV=1	207.42	0	3	sp|A1B946|CCME_PARDP	2.91784e+06	1.74535e+06	2.00873e+06	1.79435e+06	1.58116e+06	1.98664e+06	2.18577e+06	1.90154e+06	1.98664e+06	0.258101	0.160657	0.0654583	0.590565	0.711267
sp|A1B962|RLME_PARDP	Ribosomal RNA large subunit methyltransferase E OS=Paracoccus denitrificans (strain Pd 1222) GN=rlmE PE=3 SV=1	1173.97	0	8	sp|A1B962|RLME_PARDP	1.03754e+07	1.1416e+07	1.10841e+07	1.12874e+07	1.07877e+07	1.68607e+07	1.57117e+07	1.11858e+07	1.57117e+07	0.0420379	0.22321	0.490231	0.0717298	0.179755
sp|A1B964|MIAA_PARDP	tRNA dimethylallyltransferase OS=Paracoccus denitrificans (strain Pd 1222) GN=miaA PE=3 SV=1	222.67	0	6	sp|A1B964|MIAA_PARDP	1.06871e+06	970458	778719	807798	944892	891246	944647	889128	944647	0.151364	0.033338	0.0934452	0.763888	0.848059
sp|A1B965|PYRH_PARDP	Uridylate kinase OS=Paracoccus denitrificans (strain Pd 1222) GN=pyrH PE=3 SV=1	2816.42	0	11	sp|A1B965|PYRH_PARDP	5.16999e+07	5.5686e+07	5.1377e+07	5.22178e+07	4.84946e+07	6.43787e+07	6.40032e+07	5.19589e+07	6.40032e+07	0.0377457	0.153739	0.300793	0.29624	0.452832
sp|A1B966|RRF_PARDP	Ribosome-recycling factor OS=Paracoccus denitrificans (strain Pd 1222) GN=frr PE=3 SV=1	691.44	0	6	sp|A1B966|RRF_PARDP	8.53645e+06	5.89721e+06	6.4098e+06	7.58872e+06	7.5234e+06	1.53185e+07	1.2788e+07	6.99926e+06	1.2788e+07	0.166957	0.334831	0.874652	0.0367473	0.119523
sp|A1B969|DXR_PARDP	1-deoxy-D-xylulose 5-phosphate reductoisomerase OS=Paracoccus denitrificans (strain Pd 1222) GN=dxr PE=3 SV=1	65.75	0.000468165	2	sp|A1B969|DXR_PARDP	63191.3	23638.3	41562.8	47916	63652	55272.5	99534.1	44739.4	63652	0.371446	0.322878	0.512305	0.0769622	0.188665
sp|A1B9C7|PROB_PARDP	Glutamate 5-kinase OS=Paracoccus denitrificans (strain Pd 1222) GN=proB PE=3 SV=1	1039.74	0	10	sp|A1B9C7|PROB_PARDP	1.24634e+07	1.10202e+07	1.09091e+07	1.02347e+07	8.88204e+06	1.01649e+07	9.37463e+06	1.09647e+07	9.37463e+06	0.0840419	0.068312	-0.226011	0.0758314	0.187067
sp|A1B9C8|OBG_PARDP	GTPase Obg OS=Paracoccus denitrificans (strain Pd 1222) GN=obg PE=3 SV=1	1069.86	0	13	sp|A1B9C8|OBG_PARDP	5.80406e+06	5.27841e+06	5.6869e+06	4.95213e+06	4.52745e+06	3.38175e+06	4.03963e+06	5.48265e+06	4.03963e+06	0.0718941	0.144353	-0.43965	0.0120479	0.0629414
sp|A1B9D2|ENO_PARDP	Enolase OS=Paracoccus denitrificans (strain Pd 1222) GN=eno PE=3 SV=1	1794.99	0	14	sp|A1B9D2|ENO_PARDP	3.10895e+07	4.00703e+07	4.74913e+07	4.89508e+07	5.83645e+07	5.03098e+07	6.03788e+07	4.37808e+07	5.83645e+07	0.195444	0.0945485	0.419992	0.047682	0.136556
sp|A1B9D5|SYC_PARDP	Cysteine--tRNA ligase OS=Paracoccus denitrificans (strain Pd 1222) GN=cysS PE=3 SV=1	880.66	0	13	sp|A1B9D5|SYC_PARDP	8.55796e+06	1.10651e+07	9.5886e+06	1.06119e+07	1.11273e+07	1.04909e+07	9.491e+06	1.01003e+07	1.04909e+07	0.112298	0.0795447	0.0566033	0.642201	0.752445
sp|A1B9E9|RL25_PARDP	50S ribosomal protein L25 OS=Paracoccus denitrificans (strain Pd 1222) GN=rplY PE=3 SV=1	2780.39	0	15	sp|A1B9E9|RL25_PARDP	5.51556e+08	5.21993e+08	4.76813e+08	4.77667e+08	3.07554e+08	4.95631e+08	4.90785e+08	4.9983e+08	4.90785e+08	0.0718553	0.248571	-0.0249258	0.212115	0.36024
sp|A1B9F0|TRMFO_PARDP	Methylenetetrahydrofolate--tRNA-(uracil-5-)-methyltransferase TrmFO OS=Paracoccus denitrificans (strain Pd 1222) GN=trmFO PE=3 SV=1	386.88	0	10	sp|A1B9F0|TRMFO_PARDP	1.86449e+06	3.45333e+06	3.23876e+06	3.21886e+06	1.36244e+06	1.17787e+06	1.43961e+06	3.22881e+06	1.36244e+06	0.247079	0.101376	-1.24481	0.00239096	0.0252184
sp|A1B9F2|HIS3_PARDP	Phosphoribosyl-AMP cyclohydrolase OS=Paracoccus denitrificans (strain Pd 1222) GN=hisI PE=3 SV=1	136.18	0	4	sp|A1B9F2|HIS3_PARDP	1.55272e+06	2.51781e+06	2.32043e+06	2.69767e+06	2.31511e+06	2.16649e+06	2.76692e+06	2.41912e+06	2.31511e+06	0.221712	0.129425	-0.0621974	0.619472	0.736004
sp|A1B9F5|DNLJ_PARDP	DNA ligase OS=Paracoccus denitrificans (strain Pd 1222) GN=ligA PE=3 SV=1	1296.2	0	23	sp|A1B9F5|DNLJ_PARDP	9.07498e+06	9.69066e+06	1.04576e+07	9.83211e+06	1.03887e+07	6.97236e+06	7.47597e+06	9.76139e+06	7.47597e+06	0.0581148	0.22277	-0.384788	0.149993	0.28888
sp|A1B9H0|MNMA_PARDP	tRNA-specific 2-thiouridylase MnmA OS=Paracoccus denitrificans (strain Pd 1222) GN=mnmA PE=3 SV=1	221.75	0	4	sp|A1B9H0|MNMA_PARDP	1.16244e+06	1.08645e+06	1.22651e+06	1.02303e+06	708584	628811	686448	1.12444e+06	686448	0.0788484	0.0610452	-0.711162	0.000318076	0.00769138
sp|A1B9H4|RL27_PARDP	50S ribosomal protein L27 OS=Paracoccus denitrificans (strain Pd 1222) GN=rpmA PE=3 SV=1	846.72	0	4	sp|A1B9H4|RL27_PARDP	1.57099e+08	1.37448e+08	1.16917e+08	1.15393e+08	8.91107e+07	1.58054e+08	1.50035e+08	1.27182e+08	1.50035e+08	0.149457	0.28477	0.243118	0.915406	0.947113
sp|A1B9H5|RL21_PARDP	50S ribosomal protein L21 OS=Paracoccus denitrificans (strain Pd 1222) GN=rplU PE=3 SV=1	937.96	0	10	sp|A1B9H5|RL21_PARDP	7.97463e+07	6.0914e+07	7.29205e+07	6.92076e+07	6.13975e+07	7.43397e+07	6.92851e+07	7.1064e+07	6.92851e+07	0.111005	0.0954425	-0.0360806	0.734833	0.826647
sp|A1B9J4|HFQ_PARDP	RNA-binding protein Hfq OS=Paracoccus denitrificans (strain Pd 1222) GN=hfq PE=3 SV=1	727.88	0	6	sp|A1B9J4|HFQ_PARDP	8.83437e+06	8.61481e+06	1.01592e+07	9.39128e+06	6.07622e+06	1.1111e+07	9.7088e+06	9.11283e+06	9.7088e+06	0.0744499	0.289829	0.0920681	0.696111	0.796497
sp|A1B9K8|ZNUC_PARDP	Zinc import ATP-binding protein ZnuC OS=Paracoccus denitrificans (strain Pd 1222) GN=znuC PE=3 SV=1	357.42	0	6	sp|A1B9K8|ZNUC_PARDP	1.49224e+06	1.46473e+06	1.43391e+06	1.72267e+06	1.31576e+06	1.52506e+06	1.4369e+06	1.47848e+06	1.4369e+06	0.0861647	0.0736955	-0.0410927	0.413742	0.56206
sp|A1B9Q2|QUEF_PARDP	NADPH-dependent 7-cyano-7-deazaguanine reductase OS=Paracoccus denitrificans (strain Pd 1222) GN=queF PE=3 SV=1	60.93	0.000463607	1	sp|A1B9Q2|QUEF_PARDP	202430	141265	255880	183581	162570	118677	179467	193006	162570	0.242754	0.204323	-0.245863	0.198355	0.346311
sp|A1B9Q5|QUEC_PARDP	7-cyano-7-deazaguanine synthase OS=Paracoccus denitrificans (strain Pd 1222) GN=queC PE=3 SV=1	96.75	0	2	sp|A1B9Q5|QUEC_PARDP	176726	150134	137967	160562	188464	304162	291840	155348	291840	0.105065	0.242996	0.910488	0.0087365	0.0513472
sp|A1B9Q7|UGPC_PARDP	sn-glycerol-3-phosphate import ATP-binding protein UgpC OS=Paracoccus denitrificans (strain Pd 1222) GN=ugpC PE=3 SV=1	794.17	0	10	sp|A1B9Q7|UGPC_PARDP	1.89196e+07	1.55269e+07	1.44899e+07	1.40909e+07	1.11725e+07	1.23986e+07	1.26598e+07	1.50084e+07	1.23986e+07	0.13922	0.0657542	-0.274735	0.0285448	0.104281
sp|A1BA12|RL33_PARDP	50S ribosomal protein L33 OS=Paracoccus denitrificans (strain Pd 1222) GN=rpmG PE=3 SV=1	913.05	0	4	sp|A1BA12|RL33_PARDP	3.49932e+07	3.07718e+07	3.95479e+07	3.7336e+07	2.68619e+07	4.54344e+07	3.89242e+07	3.61646e+07	3.89242e+07	0.105248	0.254187	0.106848	0.890673	0.928957
sp|A1BA17|GCH4_PARDP	GTP cyclohydrolase FolE2 OS=Paracoccus denitrificans (strain Pd 1222) GN=folE2 PE=3 SV=1	501.37	0	9	sp|A1BA17|GCH4_PARDP	5.04433e+06	3.48066e+06	4.33703e+06	4.929e+06	3.02963e+06	2.48641e+06	2.93226e+06	4.63301e+06	2.93226e+06	0.160827	0.102851	-0.656989	0.00586682	0.0417202
sp|A1BA23|RS4_PARDP	30S ribosomal protein S4 OS=Paracoccus denitrificans (strain Pd 1222) GN=rpsD PE=3 SV=1	3792.07	0	25	sp|A1BA23|RS4_PARDP	5.06349e+08	4.46398e+08	4.49469e+08	4.19628e+08	3.45404e+08	4.79366e+08	4.65259e+08	4.47933e+08	4.65259e+08	0.0800873	0.171181	0.0547571	0.546904	0.67244
sp|A1BA38|COXZ_PARDP	Cytochrome c oxidase assembly protein CtaG OS=Paracoccus denitrificans (strain Pd 1222) GN=ctaG PE=3 SV=1	280.29	0	5	sp|P08303|COXZ_PARDE;sp|A1BA38|COXZ_PARDP	743327	777631	722078	898074	656704	1.19933e+06	1.18421e+06	760479	1.18421e+06	0.100096	0.304922	0.639309	0.21546	0.364278
sp|A1BA52|AROC_PARDP	Chorismate synthase OS=Paracoccus denitrificans (strain Pd 1222) GN=aroC PE=3 SV=1	736.68	0	12	sp|A1BA52|AROC_PARDP	1.29663e+07	1.29342e+07	1.22892e+07	1.20854e+07	9.59041e+06	9.01472e+06	9.62276e+06	1.26117e+07	9.59041e+06	0.0356822	0.0363569	-0.394625	0.00284356	0.0279973
sp|A1BA96|NRDI_PARDP	Protein NrdI OS=Paracoccus denitrificans (strain Pd 1222) GN=nrdI PE=3 SV=1	65.04	0.000466636	1	sp|A1BA96|NRDI_PARDP	1.36724e+06	1.27457e+06	1.02584e+06	1.12873e+06	1.02942e+06	1.33727e+06	1.35926e+06	1.20165e+06	1.33727e+06	0.126417	0.148484	0.156934	0.768932	0.852541
sp|A1BAE6|GLGA_PARDP	Glycogen synthase OS=Paracoccus denitrificans (strain Pd 1222) GN=glgA PE=3 SV=1	875.73	0	13	sp|A1BAE6|GLGA_PARDP	8.94345e+06	9.48337e+06	1.03384e+07	9.70014e+06	7.20566e+07	6.37658e+07	6.92853e+07	9.59175e+06	6.92853e+07	0.0600057	0.0617332	2.85277	3.50617e-08	1.11277e-05
sp|A1BAJ6|COAD_PARDP	Phosphopantetheine adenylyltransferase OS=Paracoccus denitrificans (strain Pd 1222) GN=coaD PE=3 SV=1	1225.37	0	8	sp|A1BAJ6|COAD_PARDP	7.72309e+07	6.0403e+07	5.73899e+07	5.87581e+07	6.15948e+07	8.95262e+07	9.22779e+07	5.95805e+07	8.95262e+07	0.146149	0.209242	0.587607	0.114645	0.240964
sp|A1BAK9|FTSQ_PARDP	Cell division protein FtsQ OS=Paracoccus denitrificans (strain Pd 1222) GN=ftsQ PE=3 SV=1	656.7	0	11	sp|A1BAK9|FTSQ_PARDP	973355	1.2098e+06	1.01527e+06	901419	1.21947e+06	1.24117e+06	1.33527e+06	994314	1.24117e+06	0.128679	0.0486514	0.320244	0.0467159	0.134979
sp|A1BAL1|MURB_PARDP	UDP-N-acetylenolpyruvoylglucosamine reductase OS=Paracoccus denitrificans (strain Pd 1222) GN=murB PE=3 SV=1	630.3	0	9	sp|A1BAL1|MURB_PARDP	6.1175e+06	4.51172e+06	5.37264e+06	4.25762e+06	5.01906e+06	5.83057e+06	6.40169e+06	4.94218e+06	5.83057e+06	0.167547	0.120824	0.243983	0.288224	0.446492
sp|A1BAL4|MURC_PARDP	UDP-N-acetylmuramate--L-alanine ligase OS=Paracoccus denitrificans (strain Pd 1222) GN=murC PE=3 SV=1	1469.01	0	16	sp|A1BAL4|MURC_PARDP	2.21322e+07	2.82748e+07	2.35952e+07	2.71651e+07	2.80899e+07	2.73426e+07	2.66956e+07	2.53801e+07	2.73426e+07	0.11475	0.0254863	0.111028	0.351281	0.503796
sp|A1BAL5|MURG_PARDP	UDP-N-acetylglucosamine--N-acetylmuramyl-(pentapeptide) pyrophosphoryl-undecaprenol N-acetylglucosamine transferase OS=Paracoccus denitrificans (strain Pd 1222) GN=murG PE=3 SV=1	1246.54	0	17	sp|A1BAL5|MURG_PARDP	2.58431e+07	2.51105e+07	3.05204e+07	2.5559e+07	2.49439e+07	2.3504e+07	2.45126e+07	2.57011e+07	2.45126e+07	0.0944074	0.0303874	-0.0682843	0.262353	0.417365
sp|A1BAL9|META_PARDP	Homoserine O-succinyltransferase OS=Paracoccus denitrificans (strain Pd 1222) GN=metA PE=3 SV=1	408.93	0	7	sp|A1BAL9|META_PARDP	2.56634e+06	3.66408e+06	3.18599e+06	3.82094e+06	3.3412e+06	2.4258e+06	3.13001e+06	3.42503e+06	3.13001e+06	0.170476	0.161622	-0.126428	0.435946	0.579815
sp|A1BAM3|PROA_PARDP	Gamma-glutamyl phosphate reductase OS=Paracoccus denitrificans (strain Pd 1222) GN=proA PE=3 SV=1	1525.07	0	15	sp|A1BAM3|PROA_PARDP	1.82597e+07	1.63585e+07	1.515e+07	1.40996e+07	1.34876e+07	9.91609e+06	1.11246e+07	1.57542e+07	1.11246e+07	0.111826	0.157833	-0.50092	0.0162626	0.0753863
sp|A1BAN1|UBIE_PARDP	Ubiquinone/menaquinone biosynthesis C-methyltransferase UbiE OS=Paracoccus denitrificans (strain Pd 1222) GN=ubiE PE=3 SV=1	1074.68	0	11	sp|A1BAN1|UBIE_PARDP	9.04061e+06	8.52295e+06	8.28031e+06	7.93907e+06	8.34996e+06	1.10884e+07	1.1587e+07	8.40163e+06	1.10884e+07	0.0548553	0.168531	0.400463	0.0918133	0.208696
sp|A1BAN2|FPG_PARDP	Formamidopyrimidine-DNA glycosylase OS=Paracoccus denitrificans (strain Pd 1222) GN=mutM PE=3 SV=1	355.03	0	7	sp|A1BAN2|FPG_PARDP	1.44546e+06	1.49894e+06	1.42616e+06	1.33097e+06	1.57409e+06	1.94036e+06	2.07909e+06	1.43581e+06	1.94036e+06	0.0491558	0.139931	0.434493	0.0212242	0.0890715
sp|A1BAN4|RS20_PARDP	30S ribosomal protein S20 OS=Paracoccus denitrificans (strain Pd 1222) GN=rpsT PE=3 SV=1	538.88	0	3	sp|A1BAN4|RS20_PARDP	1.33458e+08	1.07362e+08	1.19215e+08	1.16378e+08	1.03734e+08	1.39347e+08	1.19605e+08	1.17796e+08	1.19605e+08	0.0908655	0.147576	0.0220889	0.914778	0.94685
sp|P08302|YCO2_PARDE	Uncharacterized protein 2 in cox locus OS=Paracoccus denitrificans PE=4 SV=1	20.06	0.00581637	1	sp|P08302|YCO2_PARDE	424945	99342.5	329100	313868	328412	366239	364577	321484	364577	0.470888	0.0605417	0.181883	0.378975	0.531905
sp|P29918|NQO6_PARDE	NADH-quinone oxidoreductase subunit 6 OS=Paracoccus denitrificans GN=nqo6 PE=3 SV=1	1089.45	0	8	sp|P29918|NQO6_PARDE	1.66527e+07	2.43676e+07	2.49644e+07	2.31818e+07	2.34037e+07	3.19365e+07	3.38038e+07	2.37747e+07	3.19365e+07	0.171884	0.186595	0.426231	0.0799685	0.193187
sp|P43089|HEM1_PARDP	5-aminolevulinate synthase OS=Paracoccus denitrificans (strain Pd 1222) GN=hemA PE=3 SV=2	449.43	0	11	sp|P43089|HEM1_PARDP	3.43769e+06	6.2784e+06	6.67402e+06	6.56383e+06	3.89586e+06	2.46262e+06	2.99805e+06	6.42112e+06	2.99805e+06	0.268868	0.232206	-1.09844	0.0209605	0.0882565
sp|P52218|CCMA_PARDP	Cytochrome c biogenesis ATP-binding export protein CcmA OS=Paracoccus denitrificans (strain Pd 1222) GN=ccmA PE=1 SV=2	45.58	0.00133869	2	sp|P52218|CCMA_PARDP	761493	845336	487410	1.05816e+06	811472	1.07671e+06	1.69222e+06	803414	1.07671e+06	0.299672	0.378589	0.424378	0.128105	0.258347
sp|P52220|CCMC_PARDP	Heme exporter protein C OS=Paracoccus denitrificans (strain Pd 1222) GN=ccmC PE=3 SV=2	81.63	0.000487092	1	sp|P52220|CCMC_PARDP	444848	480200	553145	486454	326533	151147	107003	483327	151147	0.0920272	0.595806	-1.67702	0.00467101	0.0374183
sp|P54810|THIL_PARDE	Acetyl-CoA acetyltransferase OS=Paracoccus denitrificans GN=phaA PE=3 SV=1	381.09	0	2	sp|P54810|THIL_PARDE	1.48943e+07	1.52294e+07	1.84458e+07	1.69605e+07	1.83153e+07	1.6439e+07	1.35963e+07	1.6095e+07	1.6439e+07	0.100521	0.14742	0.0326006	0.846369	0.904332
sp|Q51664|NORQ_PARDP	Protein NorQ OS=Paracoccus denitrificans (strain Pd 1222) GN=norQ PE=3 SV=2	49.42	0.00135074	2	sp|Q51664|NORQ_PARDP	134507	135468	461237	452853	37362	124469	100093	294161	100093	0.628249	0.514715	-1.30716	0.0375784	0.121144
sp|Q51687|HIS8_PARDP	Histidinol-phosphate aminotransferase OS=Paracoccus denitrificans (strain Pd 1222) GN=hisC PE=3 SV=2	1498.17	0	17	sp|Q51687|HIS8_PARDP	1.83024e+07	1.72474e+07	1.85471e+07	1.63891e+07	2.03712e+07	1.87834e+07	1.99246e+07	1.77749e+07	1.99246e+07	0.0565523	0.04158	0.165346	0.144987	0.28187
tr|A1AXX4|A1AXX4_PARDP	Uncharacterized protein OS=Paracoccus denitrificans (strain Pd 1222) GN=Pden_0001 PE=4 SV=1	152.17	0	2	tr|A1AXX4|A1AXX4_PARDP	801225	737676	809763	811805	702477	451257	359667	805494	451257	0.0446264	0.351839	-0.835903	0.0171584	0.0777344
tr|A1AXX5|A1AXX5_PARDP	Transcription termination factor Rho OS=Paracoccus denitrificans (strain Pd 1222) GN=rho PE=3 SV=1	3105.38	0	30	tr|A1AXX5|A1AXX5_PARDP	9.38669e+07	9.03925e+07	9.56805e+07	9.44857e+07	8.0384e+07	6.33756e+07	6.55158e+07	9.41763e+07	6.55158e+07	0.0242609	0.132801	-0.523513	0.00797038	0.0491724
tr|A1AXX9|A1AXX9_PARDP	Cobyrinic acid a,c-diamide synthase OS=Paracoccus denitrificans (strain Pd 1222) GN=Pden_0006 PE=4 SV=1	564.08	0	7	tr|A1AXX9|A1AXX9_PARDP	4.76186e+06	3.91101e+06	4.47735e+06	4.42087e+06	4.13412e+06	5.01518e+06	5.46145e+06	4.44911e+06	5.01518e+06	0.0806201	0.138684	0.172814	0.325897	0.47885
tr|A1AXY0|A1AXY0_PARDP	ParB-like partition protein OS=Paracoccus denitrificans (strain Pd 1222) GN=Pden_0007 PE=3 SV=1	2212.24	0	14	tr|A1AXY0|A1AXY0_PARDP	6.4142e+07	5.21265e+07	4.68524e+07	4.65635e+07	4.94358e+07	6.65345e+07	6.62814e+07	4.94895e+07	6.62814e+07	0.15684	0.16131	0.423534	0.260611	0.415636
tr|A1AXY2|A1AXY2_PARDP	Heat-inducible transcription repressor HrcA OS=Paracoccus denitrificans (strain Pd 1222) GN=hrcA PE=3 SV=1	1321.74	0	16	tr|A1AXY2|A1AXY2_PARDP	8.69812e+06	5.5509e+06	6.01793e+06	5.44427e+06	6.46315e+06	5.29357e+06	5.83177e+06	5.78442e+06	5.83177e+06	0.238636	0.0998503	0.0129402	0.58394	0.706347
tr|A1AXY3|A1AXY3_PARDP	Ribonuclease PH OS=Paracoccus denitrificans (strain Pd 1222) GN=rph PE=3 SV=1	528.24	0	6	tr|A1AXY3|A1AXY3_PARDP	9.8741e+06	1.634e+07	1.70021e+07	1.4888e+07	1.59791e+07	2.02493e+07	2.12483e+07	1.5614e+07	2.02493e+07	0.221983	0.146081	0.376594	0.101907	0.223394
tr|A1AXY4|A1AXY4_PARDP	Non-canonical purine NTP pyrophosphatase OS=Paracoccus denitrificans (strain Pd 1222) GN=Pden_0011 PE=3 SV=1	219.53	0	3	tr|A1AXY4|A1AXY4_PARDP	1.4718e+06	1.9365e+06	2.10707e+06	2.04431e+06	976970	1.23701e+06	1.38694e+06	1.99041e+06	1.23701e+06	0.152129	0.172817	-0.685679	0.00934192	0.0534215
tr|A1AXY9|A1AXY9_PARDP	S-(hydroxymethyl)glutathione dehydrogenase OS=Paracoccus denitrificans (strain Pd 1222) GN=Pden_0016 PE=3 SV=1	1821.72	0	15	tr|A1AXY9|A1AXY9_PARDP	1.84348e+07	2.92603e+07	2.76649e+07	3.39379e+07	2.02406e+07	2.0411e+07	2.20209e+07	2.84626e+07	2.0411e+07	0.237768	0.047024	-0.479156	0.140212	0.275114
tr|A1AXZ0|A1AXZ0_PARDP	ATP-dependent Clp protease proteolytic subunit OS=Paracoccus denitrificans (strain Pd 1222) GN=clpP PE=3 SV=1	1701.66	0	12	sp|P54414|CLPP_PARDE;tr|A1AXZ0|A1AXZ0_PARDP	8.52527e+07	8.05882e+07	7.52991e+07	7.60867e+07	5.31126e+07	7.45025e+07	8.0321e+07	7.83375e+07	7.45025e+07	0.057978	0.206712	-0.0718181	0.229456	0.380776
tr|A1AXZ1|A1AXZ1_PARDP	GCN5-related N-acetyltransferase OS=Paracoccus denitrificans (strain Pd 1222) GN=Pden_0018 PE=4 SV=1	38.05	0.00216826	1	tr|A1AXZ1|A1AXZ1_PARDP	26073.9	5050.06	5009.69	4665.09	50502.2	104215	84517.7	5029.88	84517.7	1.0377	0.340742	4.07067	0.00158947	0.0206315
tr|A1AXZ3|A1AXZ3_PARDP	Pyrrolo-quinoline quinone OS=Paracoccus denitrificans (strain Pd 1222) GN=Pden_0020 PE=4 SV=1	1158.97	0	14	tr|A1AXZ3|A1AXZ3_PARDP	1.72746e+07	1.41784e+07	1.80014e+07	1.82641e+07	2.01917e+07	2.44196e+07	2.32809e+07	1.7638e+07	2.32809e+07	0.111124	0.0966681	0.400764	0.0175135	0.078463
tr|A1AXZ5|A1AXZ5_PARDP	Amino acid ABC transporter substrate-binding protein, PAAT family OS=Paracoccus denitrificans (strain Pd 1222) GN=Pden_0022 PE=4 SV=1	201.18	0	4	tr|A1AXZ5|A1AXZ5_PARDP	493282	295486	317874	346655	437783	441213	580922	332264	441213	0.245329	0.167823	0.410498	0.0777152	0.189247
tr|A1AXZ7|A1AXZ7_PARDP	Uncharacterized protein OS=Paracoccus denitrificans (strain Pd 1222) GN=Pden_0024 PE=4 SV=1	538.8	0	6	tr|A1AXZ7|A1AXZ7_PARDP	3.518e+06	2.38543e+06	3.51666e+06	2.81618e+06	3.55203e+06	5.98377e+06	6.82511e+06	3.16642e+06	5.98377e+06	0.182281	0.311667	0.927081	0.0199499	0.0848481
tr|A1AXZ9|A1AXZ9_PARDP	Amino acid/amide ABC transporter substrate-binding protein, HAAT family OS=Paracoccus denitrificans (strain Pd 1222) GN=Pden_0026 PE=4 SV=1	340.85	0	8	tr|A1AXZ9|A1AXZ9_PARDP	1.83123e+06	1.15977e+06	1.54247e+06	1.5838e+06	1.43894e+06	1.54375e+06	1.53162e+06	1.56314e+06	1.53162e+06	0.181389	0.0380996	-0.0292595	0.976864	0.986847
tr|A1AY00|A1AY00_PARDP	40-residue YVTN family beta-propeller repeat protein OS=Paracoccus denitrificans (strain Pd 1222) GN=Pden_0027 PE=3 SV=1	1086.63	0	12	tr|A1AY00|A1AY00_PARDP	2.38684e+07	1.59419e+07	1.82622e+07	2.15715e+07	1.83276e+07	3.03802e+07	3.36685e+07	1.99168e+07	3.03802e+07	0.176116	0.294148	0.614138	0.128789	0.259109
tr|A1AY01|A1AY01_PARDP	Uncharacterized protein OS=Paracoccus denitrificans (strain Pd 1222) GN=Pden_0028 PE=4 SV=1	847.97	0	6	tr|A1AY01|A1AY01_PARDP	6.90651e+07	6.3279e+07	6.7261e+07	6.64816e+07	6.31243e+07	8.69159e+07	9.26504e+07	6.68713e+07	8.69159e+07	0.0363404	0.193534	0.378257	0.12859	0.258914
tr|A1AY02|A1AY02_PARDP	ABC transporter related protein OS=Paracoccus denitrificans (strain Pd 1222) GN=Pden_0029 PE=4 SV=1	594.96	0	12	tr|A1AY02|A1AY02_PARDP	4.42396e+06	3.42872e+06	3.17358e+06	3.38049e+06	4.0661e+06	5.28761e+06	5.44585e+06	3.4046e+06	5.28761e+06	0.155273	0.153061	0.635166	0.0314773	0.109631
tr|A1AY03|A1AY03_PARDP	Transport permease protein OS=Paracoccus denitrificans (strain Pd 1222) GN=Pden_0030 PE=3 SV=1	90.11	0.00049776	2	tr|A1AY03|A1AY03_PARDP	1.02732e+06	793451	811584	732534	742796	798611	875246	802517	798611	0.152861	0.0825483	-0.00694798	0.721591	0.819008
tr|A1AY04|A1AY04_PARDP	Uncharacterized protein OS=Paracoccus denitrificans (strain Pd 1222) GN=Pden_0031 PE=4 SV=1	353.4	0	6	tr|A1AY04|A1AY04_PARDP	854385	1.06233e+06	1.19756e+06	1.30866e+06	583244	917998	873858	1.12995e+06	873858	0.176814	0.229724	-0.368196	0.0607453	0.16149
tr|A1AY06|A1AY06_PARDP	Binding-protein-dependent transport systems inner membrane component OS=Paracoccus denitrificans (strain Pd 1222) GN=Pden_0033 PE=3 SV=1	391.96	0	6	tr|A1AY06|A1AY06_PARDP	6.18342e+06	5.73741e+06	5.98692e+06	6.0234e+06	6.34127e+06	5.41253e+06	5.28624e+06	6.00516e+06	5.41253e+06	0.0308398	0.101432	-0.149892	0.480115	0.615796
tr|A1AY07|A1AY07_PARDP	ABC transporter related protein OS=Paracoccus denitrificans (strain Pd 1222) GN=Pden_0034 PE=4 SV=1	195.63	0	4	tr|A1AY07|A1AY07_PARDP	1.3163e+06	1.34013e+06	1.81724e+06	1.3533e+06	1.00907e+06	1.07677e+06	1.12113e+06	1.34672e+06	1.07677e+06	0.165313	0.0527921	-0.322713	0.0210038	0.0882925
tr|A1AY08|A1AY08_PARDP	Transcriptional activator, TenA family OS=Paracoccus denitrificans (strain Pd 1222) GN=Pden_0035 PE=4 SV=1	1290.94	0	11	tr|A1AY08|A1AY08_PARDP	6.39946e+07	6.79986e+07	6.35005e+07	6.70625e+07	5.5253e+07	6.34065e+07	6.59241e+07	6.55285e+07	6.34065e+07	0.0339196	0.0906596	-0.0470971	0.38604	0.538547
tr|A1AY09|A1AY09_PARDP	NlpA lipoprotein OS=Paracoccus denitrificans (strain Pd 1222) GN=Pden_0036 PE=4 SV=1	966.17	0	11	tr|A1AY09|A1AY09_PARDP	4.52139e+07	2.49764e+07	4.24853e+07	5.67257e+07	3.86297e+07	7.54992e+07	7.97003e+07	4.38496e+07	7.54992e+07	0.309893	0.349749	0.784596	0.144034	0.280238
tr|A1AY10|A1AY10_PARDP	UBA/THIF-type NAD/FAD binding protein OS=Paracoccus denitrificans (strain Pd 1222) GN=Pden_0037 PE=4 SV=1	946.98	0	9	tr|A1AY10|A1AY10_PARDP	2.34151e+07	1.91428e+07	1.87922e+07	1.87667e+07	1.55138e+07	1.69551e+07	1.8854e+07	1.89675e+07	1.69551e+07	0.113024	0.0979259	-0.161744	0.127576	0.2581
tr|A1AY11|A1AY11_PARDP	Thiamine-phosphate diphosphorylase OS=Paracoccus denitrificans (strain Pd 1222) GN=Pden_0038 PE=4 SV=1	685.89	0	10	tr|A1AY11|A1AY11_PARDP	1.60807e+07	1.3082e+07	1.5682e+07	1.51404e+07	1.34211e+07	1.86705e+07	1.9981e+07	1.54112e+07	1.86705e+07	0.0888957	0.199998	0.277002	0.285533	0.443406
tr|A1AY14|A1AY14_PARDP	Glycine oxidase OS=Paracoccus denitrificans (strain Pd 1222) GN=Pden_0041 PE=4 SV=1	2926.02	0	23	tr|A1AY14|A1AY14_PARDP	1.61317e+08	1.64988e+08	1.73261e+08	1.79494e+08	1.62674e+08	1.50361e+08	1.48479e+08	1.69124e+08	1.50361e+08	0.0482234	0.0501181	-0.169223	0.186092	0.331142
tr|A1AY15|A1AY15_PARDP	Hydroxymethylpyrimidine kinase / phosphomethylpyrimidine kinase OS=Paracoccus denitrificans (strain Pd 1222) GN=Pden_0042 PE=4 SV=1	1141.91	0	12	tr|A1AY15|A1AY15_PARDP	2.2214e+07	1.39482e+07	2.07743e+07	2.61231e+07	1.78583e+07	2.98989e+07	3.27965e+07	2.14942e+07	2.98989e+07	0.244419	0.295022	0.476959	0.257705	0.412295
tr|A1AY17|A1AY17_PARDP	Uncharacterized protein OS=Paracoccus denitrificans (strain Pd 1222) GN=Pden_0044 PE=4 SV=1	140.17	0	2	tr|A1AY17|A1AY17_PARDP	1.07007e+06	821969	862018	724554	509165	839772	808174	841993	808174	0.167364	0.253728	-0.0587357	0.22769	0.378588
tr|A1AY18|A1AY18_PARDP	3-dehydroquinate dehydratase OS=Paracoccus denitrificans (strain Pd 1222) GN=aroQ PE=3 SV=1	432.88	0	5	tr|A1AY18|A1AY18_PARDP	7.15573e+06	6.93259e+06	6.16507e+06	5.91914e+06	5.74563e+06	7.31274e+06	7.58698e+06	6.54883e+06	7.31274e+06	0.090814	0.144359	0.161658	0.651457	0.760483
tr|A1AY19|A1AY19_PARDP	Two component transcriptional regulator, winged helix family OS=Paracoccus denitrificans (strain Pd 1222) GN=Pden_0046 PE=4 SV=1	495.24	0	8	tr|A1AY19|A1AY19_PARDP	9.45903e+06	8.61521e+06	7.72122e+06	7.66324e+06	9.21659e+06	1.25602e+07	1.26748e+07	8.16822e+06	1.25602e+07	0.101593	0.171053	0.62293	0.0252926	0.0974476
tr|A1AY20|A1AY20_PARDP	PAS/PAC sensor hybrid histidine kinase OS=Paracoccus denitrificans (strain Pd 1222) GN=Pden_0047 PE=4 SV=1	591.39	0	9	tr|A1AY20|A1AY20_PARDP	6.45019e+06	7.0606e+06	6.63609e+06	6.57119e+06	6.97842e+06	2.90959e+06	5.80194e+06	6.60364e+06	5.80194e+06	0.0397455	0.400355	-0.18671	0.171224	0.315484
tr|A1AY21|A1AY21_PARDP	AMP-dependent synthetase and ligase OS=Paracoccus denitrificans (strain Pd 1222) GN=Pden_0048 PE=4 SV=1	427.08	0	7	tr|A1AY21|A1AY21_PARDP	1.74767e+06	2.0992e+06	2.09888e+06	1.80056e+06	1.79553e+06	1.25232e+06	1.12718e+06	1.94972e+06	1.25232e+06	0.0975082	0.255303	-0.634427	0.0307309	0.108369
tr|A1AY22|A1AY22_PARDP	Amino acid/amide ABC transporter ATP-binding protein 1, HAAT family OS=Paracoccus denitrificans (strain Pd 1222) GN=Pden_0049 PE=4 SV=1	250.87	0	4	tr|A1AY22|A1AY22_PARDP	938074	629691	740041	616690	706475	765476	775234	684866	765476	0.203319	0.0496654	0.165234	0.75513	0.841279
tr|A1AY25|A1AY25_PARDP	Amino acid/amide ABC transporter substrate-binding protein, HAAT family OS=Paracoccus denitrificans (strain Pd 1222) GN=Pden_0052 PE=4 SV=1	1929.53	0	20	tr|A1AY25|A1AY25_PARDP	2.76756e+07	2.31251e+07	2.7145e+07	2.87044e+07	2.36882e+07	3.56279e+07	3.42827e+07	2.74103e+07	3.42827e+07	0.0917218	0.20961	0.322832	0.27288	0.428474
tr|A1AY26|A1AY26_PARDP	Amino acid/amide ABC transporter ATP-binding protein 2, HAAT family OS=Paracoccus denitrificans (strain Pd 1222) GN=Pden_0053 PE=4 SV=1	365.54	0	7	tr|A1AY26|A1AY26_PARDP	1.10151e+06	839306	857795	878986	1.18333e+06	1.13369e+06	1.26903e+06	868391	1.18333e+06	0.133223	0.0572779	0.446541	0.0218616	0.0900049
tr|A1AY27|A1AY27_PARDP	Phenylacetate-CoA ligase, putative OS=Paracoccus denitrificans (strain Pd 1222) GN=Pden_0054 PE=4 SV=1	319.12	0	6	tr|A1AY27|A1AY27_PARDP	2.33295e+06	2.62947e+06	1.9015e+06	2.08287e+06	2.71226e+06	2.49114e+06	2.19711e+06	2.20791e+06	2.49114e+06	0.141277	0.104764	0.176443	0.355853	0.508734
tr|A1AY29|A1AY29_PARDP	N-formylglutamate amidohydrolase OS=Paracoccus denitrificans (strain Pd 1222) GN=Pden_0056 PE=4 SV=1	175.37	0	4	tr|A1AY29|A1AY29_PARDP	1.27042e+06	768279	758931	786392	676043	805579	970371	777336	805579	0.278869	0.180484	0.051586	0.641902	0.752445
tr|A1AY30|A1AY30_PARDP	SPFH domain, Band 7 family protein OS=Paracoccus denitrificans (strain Pd 1222) GN=Pden_0057 PE=4 SV=1	2285.49	0	14	tr|A1AY30|A1AY30_PARDP	4.28099e+07	3.97991e+07	3.53547e+07	3.71149e+07	3.59727e+07	4.21281e+07	4.21731e+07	3.8457e+07	4.21281e+07	0.0839549	0.0889688	0.132416	0.696032	0.796497
tr|A1AY32|A1AY32_PARDP	Glutathione S-transferase, N-terminal domain OS=Paracoccus denitrificans (strain Pd 1222) GN=Pden_0059 PE=4 SV=1	204.75	0	2	tr|A1AY32|A1AY32_PARDP	721928	422767	713608	706155	629633	1.30231e+06	1.11581e+06	709882	1.11581e+06	0.227273	0.341845	0.652465	0.0835919	0.197774
tr|A1AY33|A1AY33_PARDP	Orotidine 5'-phosphate decarboxylase OS=Paracoccus denitrificans (strain Pd 1222) GN=pyrF PE=3 SV=1	865.23	0	11	tr|A1AY33|A1AY33_PARDP	8.68582e+06	5.56969e+06	8.32479e+06	8.03092e+06	5.84811e+06	1.06163e+07	1.11342e+07	8.17786e+06	1.06163e+07	0.184812	0.316751	0.376725	0.434115	0.577683
tr|A1AY35|A1AY35_PARDP	Chaperone protein ClpB OS=Paracoccus denitrificans (strain Pd 1222) GN=clpB PE=3 SV=1	2653.51	0	37	tr|A1AY35|A1AY35_PARDP	3.03656e+07	2.78071e+07	2.72074e+07	2.60154e+07	2.25703e+07	1.78486e+07	1.80857e+07	2.75072e+07	1.80857e+07	0.0659159	0.136414	-0.604879	0.00467705	0.0374183
tr|A1AY36|A1AY36_PARDP	Protein-methionine-sulfoxide reductase catalytic subunit MsrP OS=Paracoccus denitrificans (strain Pd 1222) GN=msrP PE=3 SV=1	124.49	0	4	tr|A1AY36|A1AY36_PARDP	485362	241454	401040	305008	461275	483886	535300	353024	483886	0.299213	0.0768711	0.46837	0.0777411	0.189247
tr|A1AY41|A1AY41_PARDP	Transposase IS66 OS=Paracoccus denitrificans (strain Pd 1222) GN=Pden_0068 PE=4 SV=1	43.31	0.00176913	2	tr|A1AY41|A1AY41_PARDP	17067.6	7944.48	25147.9	2850.72	22230.7	5661.69	311.296	12506	5661.69	0.74498	1.2156	-1.04034	0.334522	0.486734
tr|A1AY45|A1AY45_PARDP	CHAD domain containing protein OS=Paracoccus denitrificans (strain Pd 1222) GN=Pden_0072 PE=4 SV=1	1398	0	17	tr|A1AY45|A1AY45_PARDP	6.04625e+06	4.9623e+06	5.9766e+06	4.88079e+06	6.39069e+06	7.28175e+06	6.6456e+06	5.46945e+06	6.6456e+06	0.115387	0.0677605	0.287232	0.0434906	0.129169
tr|A1AY46|A1AY46_PARDP	Cobyrinic acid a,c-diamide synthase OS=Paracoccus denitrificans (strain Pd 1222) GN=Pden_0073 PE=4 SV=1	1141.93	0	11	tr|A1AY46|A1AY46_PARDP	1.56489e+07	1.14368e+07	1.31362e+07	1.30551e+07	1.50339e+07	1.75817e+07	1.76504e+07	1.30957e+07	1.75817e+07	0.130575	0.088997	0.424992	0.0467662	0.134979
tr|A1AY52|A1AY52_PARDP	Two component transcriptional regulator, winged helix family OS=Paracoccus denitrificans (strain Pd 1222) GN=Pden_0079 PE=4 SV=1	226.88	0	5	tr|A1AY52|A1AY52_PARDP	2.70561e+06	2.82775e+06	2.7476e+06	2.64767e+06	2.34035e+06	3.02658e+06	3.08108e+06	2.72661e+06	3.02658e+06	0.0277294	0.146601	0.150623	0.802791	0.877438
tr|A1AY54|A1AY54_PARDP	Regulatory protein, LuxR OS=Paracoccus denitrificans (strain Pd 1222) GN=Pden_0081 PE=4 SV=1	141.51	0	2	tr|A1AY54|A1AY54_PARDP	207443	113701	150906	124968	209727	109767	144917	137937	144917	0.280079	0.327566	0.0776146	0.890887	0.928957
tr|A1AY60|A1AY60_PARDP	Acylneuraminate cytidylyltransferase OS=Paracoccus denitrificans (strain Pd 1222) GN=Pden_0087 PE=4 SV=1	147.53	0	5	tr|A1AY60|A1AY60_PARDP	2.89924e+06	2.89764e+06	2.52056e+06	3.881e+06	3.36633e+06	5.41972e+06	5.14508e+06	2.89844e+06	5.14508e+06	0.190905	0.240053	0.827919	0.0332977	0.112284
tr|A1AY61|A1AY61_PARDP	Flagellin modification protein FlmD OS=Paracoccus denitrificans (strain Pd 1222) GN=Pden_0088 PE=4 SV=1	1131.83	0	14	tr|A1AY61|A1AY61_PARDP	2.11329e+07	2.03692e+07	1.92775e+07	2.01747e+07	2.26932e+07	1.96824e+07	2.23861e+07	2.0272e+07	2.23861e+07	0.0376807	0.0767478	0.143131	0.398485	0.548673
tr|A1AY62|A1AY62_PARDP	Uncharacterized protein OS=Paracoccus denitrificans (strain Pd 1222) GN=Pden_0089 PE=4 SV=1	1737.06	0	22	tr|A1AY62|A1AY62_PARDP	6.21934e+07	8.43377e+07	8.71642e+07	8.34108e+07	8.38461e+07	7.16132e+07	7.45398e+07	8.38743e+07	7.45398e+07	0.145063	0.0833179	-0.170196	0.804954	0.878094
tr|A1AY63|A1AY63_PARDP	Uncharacterized protein OS=Paracoccus denitrificans (strain Pd 1222) GN=Pden_0090 PE=4 SV=1	1437.2	0	15	tr|A1AY63|A1AY63_PARDP	1.03563e+08	5.46832e+07	7.83119e+07	8.69268e+07	6.14821e+07	1.08061e+08	1.15861e+08	8.26193e+07	1.08061e+08	0.251794	0.309075	0.389256	0.491891	0.627278
tr|A1AY65|A1AY65_PARDP	Uncharacterized protein OS=Paracoccus denitrificans (strain Pd 1222) GN=Pden_0092 PE=4 SV=1	106.7	0	1	tr|A1AY65|A1AY65_PARDP	966679	1.64167e+06	1.84654e+06	1.59292e+06	1.31478e+06	1.18717e+06	1.05455e+06	1.61729e+06	1.18717e+06	0.251173	0.109763	-0.445885	0.224939	0.37534
tr|A1AY66|A1AY66_PARDP	Polysaccharide biosynthesis protein CapD OS=Paracoccus denitrificans (strain Pd 1222) GN=Pden_0093 PE=4 SV=1	6192.5	0	32	tr|A1AY66|A1AY66_PARDP	1.26534e+09	1.13597e+09	1.03772e+09	9.96969e+08	1.11647e+09	1.32772e+09	1.35496e+09	1.08685e+09	1.32772e+09	0.107703	0.10308	0.290281	0.189092	0.334335
tr|A1AY68|A1AY68_PARDP	Resolvase, N-terminal domain OS=Paracoccus denitrificans (strain Pd 1222) GN=Pden_0095 PE=4 SV=1	405.76	0	4	tr|A1AY68|A1AY68_PARDP	292958	238947	229666	184595	113598	253667	268632	234307	253667	0.188024	0.403447	0.11482	0.496017	0.631271
tr|A1AY81|A1AY81_PARDP	Aldo/keto reductase OS=Paracoccus denitrificans (strain Pd 1222) GN=Pden_0108 PE=4 SV=1	42.27	0.00176134	1	tr|A1AY81|A1AY81_PARDP	65519.2	72804.7	67126.9	70103.1	24380.1	36625.7	48730	68615	36625.7	0.046864	0.332846	-0.905328	0.00415277	0.0345701
tr|A1AY84|A1AY84_PARDP	Uncharacterized protein OS=Paracoccus denitrificans (strain Pd 1222) GN=Pden_0111 PE=4 SV=1	133.83	0	3	tr|A1AY84|A1AY84_PARDP	1.94103e+06	1.74216e+06	1.48291e+06	1.70238e+06	1.49958e+06	1.41604e+06	1.50249e+06	1.72227e+06	1.49958e+06	0.109384	0.0333344	-0.199652	0.11521	0.241551
tr|A1AY85|A1AY85_PARDP	Uncharacterized protein OS=Paracoccus denitrificans (strain Pd 1222) GN=Pden_0112 PE=4 SV=1	808.61	0	12	tr|A1AY85|A1AY85_PARDP	5.91985e+06	5.53963e+06	5.81759e+06	5.27022e+06	4.47352e+06	3.48987e+06	3.17079e+06	5.67861e+06	3.48987e+06	0.0518866	0.182958	-0.701933	0.00363406	0.032702
tr|A1AY86|A1AY86_PARDP	TIR protein OS=Paracoccus denitrificans (strain Pd 1222) GN=Pden_0113 PE=1 SV=1	42.3	0.00176211	1	tr|A1AY86|A1AY86_PARDP	82958.8	67163.8	40608.1	52650.6	22210.7	50817.8	54041.6	59907.2	50817.8	0.300906	0.413659	-0.226734	0.177871	0.322582
tr|A1AY87|A1AY87_PARDP	SH3, type 3 domain protein OS=Paracoccus denitrificans (strain Pd 1222) GN=Pden_0114 PE=4 SV=1	21.63	0.00583333	1	tr|A1AY87|A1AY87_PARDP	318710	161958	165054	143595	168140	208844	207251	163506	207251	0.412879	0.118383	0.342106	0.863909	0.913182
tr|A1AYA3|A1AYA3_PARDP	Transcriptional regulator, XRE family OS=Paracoccus denitrificans (strain Pd 1222) GN=Pden_0130 PE=4 SV=1	231.06	0	3	tr|A1AYA3|A1AYA3_PARDP	147651	173071	467313	192084	288421	388377	442425	182577	388377	0.609326	0.209433	1.09091	0.113772	0.239723
tr|A1AYB7|A1AYB7_PARDP	Plasmid stabilization system OS=Paracoccus denitrificans (strain Pd 1222) GN=Pden_0144 PE=4 SV=1	43.52	0.00177226	1	tr|A1AYB7|A1AYB7_PARDP	189399	152704	149657	177866	154571	324020	268658	165285	268658	0.11564	0.346889	0.705006	0.0904904	0.20736
tr|A1AYD0|A1AYD0_PARDP	Transcriptional regulator, LysR family OS=Paracoccus denitrificans (strain Pd 1222) GN=Pden_0157 PE=4 SV=1	165.97	0	4	tr|A1AYD0|A1AYD0_PARDP	1.1146e+06	1.60263e+06	1.31886e+06	1.44862e+06	1.42337e+06	1.4791e+06	1.28373e+06	1.38374e+06	1.42337e+06	0.150724	0.0721259	0.0423297	0.818486	0.888472
tr|A1AYD7|A1AYD7_PARDP	Transcriptional regulator, TetR family OS=Paracoccus denitrificans (strain Pd 1222) GN=Pden_0164 PE=4 SV=1	223.84	0	5	tr|A1AYD7|A1AYD7_PARDP	1.16021e+06	1.3672e+06	967577	1.1368e+06	833681	984942	1.12814e+06	1.1485e+06	984942	0.141449	0.149908	-0.22157	0.187726	0.333312
tr|A1AYD9|A1AYD9_PARDP	Gentisate 1,2-dioxygenase OS=Paracoccus denitrificans (strain Pd 1222) GN=Pden_0167 PE=4 SV=1	114.98	0	2	tr|A1AYD9|A1AYD9_PARDP	311600	200647	240150	285857	187613	178508	209117	263003	187613	0.189357	0.0819696	-0.481855	0.047498	0.136268
tr|A1AYE0|A1AYE0_PARDP	Uncharacterized protein OS=Paracoccus denitrificans (strain Pd 1222) GN=Pden_0168 PE=4 SV=1	157.56	0	3	tr|A1AYE0|A1AYE0_PARDP	614582	540744	719699	650930	311375	378448	388990	632756	378448	0.118077	0.117071	-0.740958	0.000831164	0.0147978
tr|A1AYE1|A1AYE1_PARDP	Regulatory protein, IclR OS=Paracoccus denitrificans (strain Pd 1222) GN=Pden_0169 PE=4 SV=1	1204.62	0	10	tr|A1AYE1|A1AYE1_PARDP	1.06858e+07	9.16007e+06	8.90672e+06	8.68978e+06	7.52602e+06	9.91891e+06	9.73187e+06	9.03339e+06	9.73187e+06	0.0965882	0.146908	0.10759	0.719476	0.817695
tr|A1AYE3|A1AYE3_PARDP	Monooxygenase, FAD-binding protein OS=Paracoccus denitrificans (strain Pd 1222) GN=Pden_0171 PE=4 SV=1	532.37	0	8	tr|A1AYE3|A1AYE3_PARDP	2.2632e+06	2.73127e+06	2.23332e+06	2.60927e+06	2.72404e+06	2.10415e+06	2.14279e+06	2.43624e+06	2.14279e+06	0.101243	0.149453	-0.181516	0.562438	0.687043
tr|A1AYE4|A1AYE4_PARDP	Benzoate-CoA ligase family OS=Paracoccus denitrificans (strain Pd 1222) GN=Pden_0172 PE=4 SV=1	307.76	0	7	tr|A1AYE4|A1AYE4_PARDP	736852	884018	726712	768954	659811	622119	605581	752903	622119	0.0926715	0.0441757	-0.274946	0.029198	0.105453
tr|A1AYE5|A1AYE5_PARDP	Fumarylacetoacetate (FAA) hydrolase OS=Paracoccus denitrificans (strain Pd 1222) GN=Pden_0173 PE=4 SV=1	64.03	0.0004662	3	tr|A1AYE5|A1AYE5_PARDP	503126	319373	371441	374836	251643	448949	432663	373138	432663	0.199364	0.289916	0.213549	0.759588	0.844773
tr|A1AYE6|A1AYE6_PARDP	Maleylacetoacetate isomerase OS=Paracoccus denitrificans (strain Pd 1222) GN=Pden_0174 PE=4 SV=1	70.48	0.000475285	2	tr|A1AYE6|A1AYE6_PARDP	128985	108808	82290.2	120334	75934.2	120338	96356.7	114571	96356.7	0.184384	0.227853	-0.24796	0.436816	0.580308
tr|A1AYE7|A1AYE7_PARDP	Amino acid/amide ABC transporter substrate-binding protein, HAAT family OS=Paracoccus denitrificans (strain Pd 1222) GN=Pden_0175 PE=4 SV=1	132.39	0	4	tr|A1AYE7|A1AYE7_PARDP	872702	261982	605270	412801	750204	831428	839274	509035	831428	0.48974	0.0611129	0.734079	0.109023	0.232612
tr|A1AYF0|A1AYF0_PARDP	Amino acid/amide ABC transporter ATP-binding protein 1, HAAT family OS=Paracoccus denitrificans (strain Pd 1222) GN=Pden_0178 PE=4 SV=1	134.64	0	4	tr|A1AYF0|A1AYF0_PARDP	252733	278638	172318	209381	104336	255366	173215	231057	173215	0.205833	0.425652	-0.409311	0.224867	0.37534
tr|A1AYF2|A1AYF2_PARDP	Aldehyde dehydrogenase OS=Paracoccus denitrificans (strain Pd 1222) GN=Pden_0180 PE=4 SV=1	1188.6	0	14	tr|A1AYF2|A1AYF2_PARDP	2.51369e+07	2.33228e+07	2.38384e+07	2.36582e+07	2.13454e+07	1.69615e+07	1.82557e+07	2.37483e+07	1.82557e+07	0.0331183	0.119463	-0.379463	0.0173432	0.0779368
tr|A1AYF9|A1AYF9_PARDP	Transcriptional regulator, MarR family OS=Paracoccus denitrificans (strain Pd 1222) GN=Pden_0187 PE=4 SV=1	200.65	0	4	tr|A1AYF9|A1AYF9_PARDP	2.08861e+06	1.51272e+06	1.44822e+06	1.50412e+06	1.82999e+06	2.49318e+06	2.93161e+06	1.50842e+06	2.49318e+06	0.184011	0.229346	0.724952	0.0345227	0.115333
tr|A1AYG0|A1AYG0_PARDP	Regulatory protein, IclR OS=Paracoccus denitrificans (strain Pd 1222) GN=Pden_0188 PE=4 SV=1	791.46	0	11	tr|A1AYG0|A1AYG0_PARDP	6.62806e+06	5.23482e+06	5.34447e+06	5.62352e+06	7.00446e+06	8.31381e+06	9.25779e+06	5.48399e+06	8.31381e+06	0.111254	0.138134	0.60075	0.00908279	0.0524118
tr|A1AYG1|A1AYG1_PARDP	TRAP C4-dicarboxylate transport system permease DctM subunit OS=Paracoccus denitrificans (strain Pd 1222) GN=Pden_0189 PE=4 SV=1	25.49	0.00461797	1	tr|A1AYG1|A1AYG1_PARDP	102410	62682.5	138433	143155	133833	62858.6	32406.2	120422	62858.6	0.334789	0.681523	-0.921589	0.212916	0.361118
tr|A1AYG2|A1AYG2_PARDP	Tripartite ATP-independent periplasmic transporter, DctQ component OS=Paracoccus denitrificans (strain Pd 1222) GN=Pden_0190 PE=4 SV=1	51.57	0.000453104	2	tr|A1AYG2|A1AYG2_PARDP	482239	255762	467934	283195	299777	187930	281835	375565	281835	0.320665	0.234174	-0.369199	0.13477	0.267539
tr|A1AYG3|A1AYG3_PARDP	Glyoxalase/bleomycin resistance protein/dioxygenase OS=Paracoccus denitrificans (strain Pd 1222) GN=Pden_0191 PE=4 SV=1	404.1	0	4	tr|A1AYG3|A1AYG3_PARDP	3.28762e+06	1.28923e+06	2.05558e+06	2.06079e+06	830438	1.38477e+06	2.02792e+06	2.05819e+06	1.38477e+06	0.380342	0.423714	-0.571726	0.15673	0.29808
tr|A1AYG4|A1AYG4_PARDP	Short-chain dehydrogenase/reductase SDR OS=Paracoccus denitrificans (strain Pd 1222) GN=Pden_0192 PE=4 SV=1	167.37	0	2	tr|A1AYG4|A1AYG4_PARDP	55425.1	127902	157527	167461	28111.2	6313.43	32588	142715	28111.2	0.39848	0.629284	-2.3361	0.00527078	0.0395932
tr|A1AYG5|A1AYG5_PARDP	TRAP dicarboxylate transporter-DctP subunit OS=Paracoccus denitrificans (strain Pd 1222) GN=Pden_0193 PE=3 SV=1	1672.27	0	16	tr|A1AYG5|A1AYG5_PARDP	5.10792e+07	3.34644e+07	4.0658e+07	4.72644e+07	3.10213e+07	5.06882e+07	5.22344e+07	4.39612e+07	5.06882e+07	0.17956	0.264879	0.209502	0.903326	0.938402
tr|A1AYG6|A1AYG6_PARDP	Uncharacterized protein OS=Paracoccus denitrificans (strain Pd 1222) GN=Pden_0194 PE=4 SV=1	151.11	0	3	tr|A1AYG6|A1AYG6_PARDP	1.14991e+06	1.13165e+06	1.05701e+06	1.07457e+06	774956	862113	974616	1.10311e+06	862113	0.0403456	0.11498	-0.355144	0.0189786	0.0826528
tr|A1AYG7|A1AYG7_PARDP	L-carnitine dehydratase/bile acid-inducible protein F OS=Paracoccus denitrificans (strain Pd 1222) GN=Pden_0195 PE=4 SV=1	175.68	0	4	tr|A1AYG7|A1AYG7_PARDP	824807	805698	1.05341e+06	1.16212e+06	525182	298513	314544	939106	314544	0.181787	0.333393	-1.56726	0.000928445	0.0154073
tr|A1AYG8|A1AYG8_PARDP	Short-chain dehydrogenase/reductase SDR OS=Paracoccus denitrificans (strain Pd 1222) GN=Pden_0196 PE=4 SV=1	504.59	0	8	tr|A1AYG8|A1AYG8_PARDP	1.71041e+06	3.96199e+06	3.53514e+06	4.18219e+06	3.48665e+06	4.07425e+06	4.22025e+06	3.74856e+06	4.07425e+06	0.335755	0.0988844	0.122539	0.375087	0.527616
tr|A1AYG9|A1AYG9_PARDP	3-hydroxyacyl-CoA dehydrogenase OS=Paracoccus denitrificans (strain Pd 1222) GN=Pden_0197 PE=4 SV=1	1592.39	0	20	tr|A1AYG9|A1AYG9_PARDP	2.10842e+07	2.12178e+07	2.10894e+07	2.02912e+07	1.59007e+07	1.60481e+07	1.50107e+07	2.10868e+07	1.59007e+07	0.020274	0.0358554	-0.407249	0.00239371	0.0252184
tr|A1AYH0|A1AYH0_PARDP	Butyryl-CoA dehydrogenase OS=Paracoccus denitrificans (strain Pd 1222) GN=Pden_0198 PE=3 SV=1	36.51	0.00259179	1	tr|A1AYH0|A1AYH0_PARDP	10584.9	91097.8	40825	49081.4	42951.5	13004.4	5849.97	44953.2	13004.4	0.693485	0.955397	-1.78331	0.185989	0.331142
tr|A1AYH6|A1AYH6_PARDP	Short-chain dehydrogenase/reductase SDR OS=Paracoccus denitrificans (strain Pd 1222) GN=Pden_0206 PE=4 SV=1	409.35	0	6	tr|A1AYH6|A1AYH6_PARDP	3.18639e+06	4.0138e+06	3.90726e+06	4.05079e+06	3.21411e+06	3.62654e+06	4.22395e+06	3.96053e+06	3.62654e+06	0.107318	0.137666	-0.126971	0.782979	0.863959
tr|A1AYH7|A1AYH7_PARDP	Alpha/beta hydrolase fold protein OS=Paracoccus denitrificans (strain Pd 1222) GN=Pden_0207 PE=4 SV=1	84.01	0.000490918	2	tr|A1AYH7|A1AYH7_PARDP	46.8969	3941.28	34809.6	16171.7	102.18	38.9842	38.9842	10056.5	38.9842	1.13772	0.607603	-7.678	0.0327577	0.11164
tr|A1AYH9|A1AYH9_PARDP	Transcriptional regulator, LysR family OS=Paracoccus denitrificans (strain Pd 1222) GN=Pden_0209 PE=4 SV=1	86.8	0.000494071	1	tr|A1AYH9|A1AYH9_PARDP	44535.4	17806.4	25606	27494.3	19233.8	27158.4	44868.1	26550.1	27158.4	0.390147	0.431448	0.0335921	0.869094	0.915994
tr|A1AYI0|A1AYI0_PARDP	Uncharacterized protein OS=Paracoccus denitrificans (strain Pd 1222) GN=Pden_0210 PE=4 SV=1	234.97	0	5	tr|A1AYI0|A1AYI0_PARDP	1.81547e+06	1.32198e+06	1.45845e+06	1.27698e+06	1.41972e+06	1.92306e+06	2.36385e+06	1.39022e+06	1.92306e+06	0.166199	0.24835	0.469834	0.136175	0.269483
tr|A1AYI1|A1AYI1_PARDP	Transcriptional regulator, MerR family OS=Paracoccus denitrificans (strain Pd 1222) GN=Pden_0211 PE=4 SV=1	37.25	0.00216544	1	tr|A1AYI1|A1AYI1_PARDP	35307	11612.6	7420.18	11426	47079.8	30684	99974.3	11519.3	47079.8	0.77395	0.611211	2.03111	0.0166114	0.0761305
tr|A1AYI2|A1AYI2_PARDP	Heavy metal translocating P-type ATPase OS=Paracoccus denitrificans (strain Pd 1222) GN=Pden_0212 PE=3 SV=1	4.21	0.00863842	1	tr|A1AYI2|A1AYI2_PARDP	4349.05	9428.95	11114.9	21376.9	66101.6	62524.7	16817.2	10271.9	62524.7	0.617592	0.566819	2.6106	0.0198161	0.0847024
tr|A1AYJ0|A1AYJ0_PARDP	Luciferase family protein OS=Paracoccus denitrificans (strain Pd 1222) GN=Pden_0220 PE=4 SV=1	217.52	0	6	tr|A1AYJ0|A1AYJ0_PARDP	964844	249295	415069	375522	532976	686785	819584	395296	686785	0.632681	0.210998	0.798734	0.217932	0.36693
tr|A1AYJ4|A1AYJ4_PARDP	Sigma54 specific transcriptional regulator, Fis family OS=Paracoccus denitrificans (strain Pd 1222) GN=Pden_0224 PE=4 SV=1	738.52	0	9	tr|A1AYJ4|A1AYJ4_PARDP	3.05345e+06	2.00953e+06	1.72854e+06	2.13038e+06	1.86913e+06	1.57936e+06	1.54248e+06	2.06996e+06	1.57936e+06	0.257296	0.107532	-0.389642	0.0984519	0.218696
tr|A1AYK0|A1AYK0_PARDP	Luciferase family protein OS=Paracoccus denitrificans (strain Pd 1222) GN=Pden_0230 PE=4 SV=1	394.45	0	7	tr|A1AYK0|A1AYK0_PARDP	3.93844e+06	2.60362e+06	2.58732e+06	2.98282e+06	2.95545e+06	3.69883e+06	4.11415e+06	2.79322e+06	3.69883e+06	0.209321	0.163545	0.408471	0.237657	0.391318
tr|A1AYK1|A1AYK1_PARDP	Transcriptional regulator, LysR family OS=Paracoccus denitrificans (strain Pd 1222) GN=Pden_0231 PE=4 SV=1	388.76	0	7	tr|A1AYK1|A1AYK1_PARDP	1.13433e+06	1.15821e+06	971934	935160	652713	892917	834393	1.05313e+06	834393	0.107341	0.157881	-0.331586	0.0321158	0.110701
tr|A1AYK2|A1AYK2_PARDP	Transcriptional regulator, TetR family OS=Paracoccus denitrificans (strain Pd 1222) GN=Pden_0232 PE=4 SV=1	311.65	0	5	tr|A1AYK2|A1AYK2_PARDP	4.63183e+06	4.57645e+06	4.36395e+06	4.40737e+06	4.55974e+06	6.15678e+06	5.51224e+06	4.49191e+06	5.51224e+06	0.028782	0.148525	0.295566	0.0830574	0.197641
tr|A1AYK3|A1AYK3_PARDP	Membrane protein-like protein OS=Paracoccus denitrificans (strain Pd 1222) GN=Pden_0233 PE=4 SV=1	24.71	0.00461023	3	tr|A1AYK3|A1AYK3_PARDP	24842.7	35285.1	42334.7	27766.8	113202	105376	40060.2	31525.9	105376	0.241527	0.465828	1.75126	0.0149761	0.0720157
tr|A1AYK5|A1AYK5_PARDP	Oligopeptide/dipeptide ABC transporter, ATPase subunit OS=Paracoccus denitrificans (strain Pd 1222) GN=Pden_0235 PE=3 SV=1	195.61	0	5	tr|A1AYK5|A1AYK5_PARDP	1.92125e+06	1.46643e+06	1.52458e+06	1.48863e+06	1.89635e+06	1.68404e+06	1.62851e+06	1.50661e+06	1.68404e+06	0.134579	0.0814148	0.160729	0.39101	0.542797
tr|A1AYK6|A1AYK6_PARDP	Oligopeptide/dipeptide ABC transporter, ATPase subunit OS=Paracoccus denitrificans (strain Pd 1222) GN=Pden_0236 PE=3 SV=1	86.2	0.00049334	3	tr|A1AYK6|A1AYK6_PARDP	588646	358186	336542	354399	351982	271153	281373	356292	281373	0.292692	0.145981	-0.340557	0.114437	0.240725
tr|A1AYK8|A1AYK8_PARDP	Binding-protein-dependent transport systems inner membrane component OS=Paracoccus denitrificans (strain Pd 1222) GN=Pden_0238 PE=3 SV=1	94.13	0	2	tr|A1AYK8|A1AYK8_PARDP	245096	312146	349310	234072	207198	126470	156008	278621	156008	0.192702	0.250237	-0.826157	0.00849555	0.0507534
tr|A1AYK9|A1AYK9_PARDP	Extracellular solute-binding protein, family 5 OS=Paracoccus denitrificans (strain Pd 1222) GN=Pden_0239 PE=4 SV=1	652.54	0	11	tr|A1AYK9|A1AYK9_PARDP	4.95657e+06	4.06805e+06	4.84268e+06	5.06304e+06	4.53627e+06	4.68417e+06	4.37226e+06	4.89963e+06	4.53627e+06	0.0955224	0.0344355	-0.111069	0.626675	0.740404
tr|A1AYL0|A1AYL0_PARDP	Transcriptional regulator, GntR family OS=Paracoccus denitrificans (strain Pd 1222) GN=Pden_0240 PE=4 SV=1	187.3	0	4	tr|A1AYL0|A1AYL0_PARDP	1.47617e+06	1.22145e+06	1.30109e+06	1.04114e+06	892177	1.01024e+06	1.02476e+06	1.26127e+06	1.01024e+06	0.143303	0.0745288	-0.319456	0.0418966	0.12734
tr|A1AYL1|A1AYL1_PARDP	(R)-2-hydroxyacid dehydrogenase OS=Paracoccus denitrificans (strain Pd 1222) GN=Pden_0241 PE=3 SV=1	74.68	0.000480538	3	tr|A1AYL1|A1AYL1_PARDP	455167	373431	347658	348361	249215	327446	198851	360896	249215	0.133219	0.250669	-0.533324	0.0218326	0.0900049
tr|A1AYL2|A1AYL2_PARDP	Iron-containing alcohol dehydrogenase OS=Paracoccus denitrificans (strain Pd 1222) GN=Pden_0242 PE=4 SV=1	216.95	0	3	tr|A1AYL2|A1AYL2_PARDP	707888	834487	950007	904428	791336	650858	814003	869458	791336	0.124247	0.117514	-0.134659	0.27698	0.433304
tr|A1AYL3|A1AYL3_PARDP	Succinate semialdehyde dehydrogenase OS=Paracoccus denitrificans (strain Pd 1222) GN=Pden_0243 PE=3 SV=1	313.47	0	4	tr|A1AYL3|A1AYL3_PARDP	1.07482e+06	1.06222e+06	1.13417e+06	1.13873e+06	859996	502875	521401	1.1045e+06	521401	0.0359168	0.320096	-1.08241	0.00405897	0.0342784
tr|A1AYL4|A1AYL4_PARDP	Mandelate racemase/muconate lactonizing enzyme, C-terminal domain protein OS=Paracoccus denitrificans (strain Pd 1222) GN=Pden_0244 PE=1 SV=1	224.25	0	4	tr|A1AYL4|A1AYL4_PARDP	3.61423e+06	2.65646e+06	2.50525e+06	2.50876e+06	2.75951e+06	2.67798e+06	2.89583e+06	2.58261e+06	2.75951e+06	0.189063	0.0396249	0.0961732	0.972412	0.98561
tr|A1AYL9|A1AYL9_PARDP	Monosaccharide ABC transporter membrane protein, CUT2 family OS=Paracoccus denitrificans (strain Pd 1222) GN=Pden_0249 PE=3 SV=1	18.45	0.00705394	1	tr|A1AYL9|A1AYL9_PARDP	245152	181449	181975	206184	189608	200563	198088	194079	198088	0.147052	0.029298	0.0323041	0.754418	0.840855
tr|A1AYM0|A1AYM0_PARDP	Transcriptional regulator, RpiR family OS=Paracoccus denitrificans (strain Pd 1222) GN=Pden_0250 PE=4 SV=1	761.05	0	13	tr|A1AYM0|A1AYM0_PARDP	1.3243e+07	1.30498e+07	1.11316e+07	1.1049e+07	7.45384e+06	8.44221e+06	9.42574e+06	1.20907e+07	8.44221e+06	0.0982123	0.11681	-0.513652	0.00584333	0.0417202
tr|A1AYM5|A1AYM5_PARDP	Uncharacterized protein OS=Paracoccus denitrificans (strain Pd 1222) GN=Pden_0255 PE=4 SV=1	367.97	0	6	tr|A1AYM5|A1AYM5_PARDP	5.32715e+06	3.89718e+06	5.78799e+06	5.28064e+06	4.60504e+06	4.96262e+06	5.10191e+06	5.3039e+06	4.96262e+06	0.161001	0.0524157	-0.0959364	0.810909	0.883647
tr|A1AYN4|A1AYN4_PARDP	Uncharacterized protein OS=Paracoccus denitrificans (strain Pd 1222) GN=Pden_0264 PE=4 SV=1	106.52	0	2	tr|A1AYN4|A1AYN4_PARDP	893714	847378	960857	868243	661816	959137	946323	880979	946323	0.0552618	0.196412	0.103376	0.629494	0.742353
tr|A1AYP9|A1AYP9_PARDP	Transcriptional regulator, GntR family OS=Paracoccus denitrificans (strain Pd 1222) GN=Pden_0279 PE=4 SV=1	154.21	0	2	tr|A1AYP9|A1AYP9_PARDP	421320	314021	272292	290890	268927	279888	311753	302455	279888	0.205406	0.0775547	-0.110817	0.381355	0.534655
tr|A1AYQ0|A1AYQ0_PARDP	Hydroxyectoine ABC transporter ATP-binding protein / ectoine ABC transporter ATP-binding protein OS=Paracoccus denitrificans (strain Pd 1222) GN=Pden_0280 PE=4 SV=1	33.44	0.00256082	2	tr|A1AYQ0|A1AYQ0_PARDP	356841	87984.8	117373	134059	312839	708675	359847	125716	359847	0.708533	0.469639	1.5204	0.0235579	0.0943432
tr|A1AYQ1|A1AYQ1_PARDP	Hydroxyectoine-binding protein / ectoine-binding protein OS=Paracoccus denitrificans (strain Pd 1222) GN=Pden_0281 PE=4 SV=1	61.19	0.000463822	1	tr|A1AYQ1|A1AYQ1_PARDP	30956.7	4652.65	6399.9	7733.62	3521.7	124227	145921	7066.76	124227	0.998061	0.84104	4.14223	0.177393	0.322426
tr|A1AYQ7|A1AYQ7_PARDP	Peptidase M24 OS=Paracoccus denitrificans (strain Pd 1222) GN=Pden_0287 PE=4 SV=1	95.94	0	2	tr|A1AYQ7|A1AYQ7_PARDP	380732	230629	317438	318601	370968	334059	359907	318020	359907	0.197832	0.0533592	0.178509	0.282459	0.439708
tr|A1AYR0|A1AYR0_PARDP	Aminotransferase OS=Paracoccus denitrificans (strain Pd 1222) GN=Pden_0290 PE=3 SV=1	566.25	0	10	tr|A1AYR0|A1AYR0_PARDP	1.67056e+06	2.55192e+06	1.98249e+06	2.30199e+06	2.14943e+06	2.60209e+06	2.18232e+06	2.14224e+06	2.18232e+06	0.180156	0.109198	0.0307654	0.467227	0.604543
tr|A1AYR2|A1AYR2_PARDP	Uncharacterized protein OS=Paracoccus denitrificans (strain Pd 1222) GN=Pden_0292 PE=4 SV=1	146.78	0	4	tr|A1AYR2|A1AYR2_PARDP	409476	385750	558360	524195	619224	408465	444476	466836	444476	0.180352	0.22973	-0.0598345	0.787648	0.86656
tr|A1AYR5|A1AYR5_PARDP	Transcriptional regulator, MarR family OS=Paracoccus denitrificans (strain Pd 1222) GN=Pden_0295 PE=4 SV=1	320.37	0	5	tr|A1AYR5|A1AYR5_PARDP	3.09492e+06	2.79065e+06	2.77736e+06	2.53519e+06	3.00092e+06	4.6561e+06	4.2456e+06	2.78401e+06	4.2456e+06	0.0818984	0.217241	0.608811	0.0284835	0.104281
tr|A1AYS4|A1AYS4_PARDP	Transcriptional regulator, LysR family OS=Paracoccus denitrificans (strain Pd 1222) GN=Pden_0304 PE=4 SV=1	428.92	0	8	tr|A1AYS4|A1AYS4_PARDP	1.64934e+06	2.12145e+06	1.69812e+06	1.7394e+06	1.96424e+06	2.57074e+06	2.73108e+06	1.71876e+06	2.57074e+06	0.119904	0.166998	0.580921	0.0348066	0.115536
tr|A1AYS6|A1AYS6_PARDP	Uncharacterized protein OS=Paracoccus denitrificans (strain Pd 1222) GN=Pden_0306 PE=4 SV=1	207.02	0	2	tr|A1AYS6|A1AYS6_PARDP	2.77331e+06	4.18258e+06	3.45392e+06	3.90649e+06	2.46071e+06	950523	949197	3.68021e+06	950523	0.171957	0.600142	-1.95026	0.00607752	0.0417914
tr|A1AYS8|A1AYS8_PARDP	Uncharacterized protein UPF0065 OS=Paracoccus denitrificans (strain Pd 1222) GN=Pden_0308 PE=4 SV=1	844.49	0	8	tr|A1AYS8|A1AYS8_PARDP	5.82562e+07	2.94192e+07	5.0076e+07	6.69084e+07	3.5468e+07	7.4056e+07	8.27719e+07	5.41661e+07	7.4056e+07	0.313569	0.392753	0.455352	0.47448	0.610905
tr|A1AYS9|A1AYS9_PARDP	Periplasmic iron-binding protein OS=Paracoccus denitrificans (strain Pd 1222) GN=Pden_0309 PE=4 SV=1	46.04	0.00133988	2	tr|A1AYS9|A1AYS9_PARDP	191924	68182.5	62640	62077.4	65151.3	132468	162596	65411.2	132468	0.663902	0.415511	1.01932	0.446521	0.587114
tr|A1AYT0|A1AYT0_PARDP	Two component transcriptional regulator, winged helix family OS=Paracoccus denitrificans (strain Pd 1222) GN=Pden_0310 PE=4 SV=1	464.71	0	5	tr|A1AYT0|A1AYT0_PARDP	1.90004e+06	1.51692e+06	1.21166e+06	1.4024e+06	1.27182e+06	2.13437e+06	1.81745e+06	1.45966e+06	1.81745e+06	0.192507	0.250573	0.317392	0.421053	0.566536
tr|A1AYT1|A1AYT1_PARDP	Integral membrane sensor signal transduction histidine kinase OS=Paracoccus denitrificans (strain Pd 1222) GN=Pden_0311 PE=4 SV=1	165.02	0	3	tr|A1AYT1|A1AYT1_PARDP	369549	434896	391863	372711	643530	167540	155956	382287	167540	0.0767057	0.863112	-1.1897	0.253576	0.40839
tr|A1AYT5|A1AYT5_PARDP	Oxidoreductase domain protein OS=Paracoccus denitrificans (strain Pd 1222) GN=Pden_0315 PE=4 SV=1	375.67	0	9	tr|A1AYT5|A1AYT5_PARDP	2.21429e+06	2.27893e+06	2.29136e+06	2.0863e+06	2.4679e+06	1.61382e+06	1.58433e+06	2.24661e+06	1.61382e+06	0.0423412	0.265707	-0.477124	0.180662	0.325437
tr|A1AYT6|A1AYT6_PARDP	Glycosyl transferase, family 2 OS=Paracoccus denitrificans (strain Pd 1222) GN=Pden_0316 PE=4 SV=1	73.48	0.000479157	1	tr|A1AYT6|A1AYT6_PARDP	390171	330788	478616	333356	366169	244252	208629	361764	244252	0.180684	0.302603	-0.562217	0.0636326	0.165909
tr|A1AYT7|A1AYT7_PARDP	CBS domain containing protein OS=Paracoccus denitrificans (strain Pd 1222) GN=Pden_0317 PE=4 SV=1	241.37	0	5	tr|A1AYT7|A1AYT7_PARDP	507277	478368	472682	388181	284897	160134	455579	475525	284897	0.111028	0.494051	-0.739053	0.0652753	0.168414
tr|A1AYT8|A1AYT8_PARDP	Transcriptional regulator, GntR family OS=Paracoccus denitrificans (strain Pd 1222) GN=Pden_0318 PE=4 SV=1	369.29	0	6	tr|A1AYT8|A1AYT8_PARDP	5.36687e+06	4.1952e+06	3.95365e+06	3.76548e+06	3.6917e+06	4.17266e+06	4.41037e+06	4.07443e+06	4.17266e+06	0.166549	0.0894839	0.0350023	0.669391	0.77642
tr|A1AYT9|A1AYT9_PARDP	Uncharacterized protein OS=Paracoccus denitrificans (strain Pd 1222) GN=Pden_0319 PE=3 SV=1	107.98	0	1	tr|A1AYT9|A1AYT9_PARDP	74793.5	99617.8	130233	108196	78388.9	39104.9	8339.49	103907	39104.9	0.222036	0.837082	-1.40864	0.0426725	0.12828
tr|A1AYU3|A1AYU3_PARDP	Biotin carboxyl carrier protein / biotin carboxylase OS=Paracoccus denitrificans (strain Pd 1222) GN=Pden_0323 PE=4 SV=1	1156.53	0	15	tr|A1AYU3|A1AYU3_PARDP	9.52968e+06	9.05816e+06	7.47649e+06	8.23881e+06	8.38495e+06	5.86124e+06	6.02096e+06	8.64848e+06	6.02096e+06	0.105691	0.209189	-0.520834	0.0702649	0.176987
tr|A1AYU5|A1AYU5_PARDP	Uncharacterized protein OS=Paracoccus denitrificans (strain Pd 1222) GN=Pden_0325 PE=4 SV=1	107.2	0	2	tr|A1AYU5|A1AYU5_PARDP	1.24714e+06	862223	1.28865e+06	1.10877e+06	1.1657e+06	1.55823e+06	1.57831e+06	1.17796e+06	1.55823e+06	0.170726	0.162223	0.406118	0.106791	0.229928
tr|A1AYU6|A1AYU6_PARDP	Luciferase family protein OS=Paracoccus denitrificans (strain Pd 1222) GN=Pden_0326 PE=4 SV=1	619.21	0	10	tr|A1AYU6|A1AYU6_PARDP	8.86727e+06	7.49417e+06	8.09869e+06	7.34238e+06	7.49281e+06	5.85139e+06	6.5876e+06	7.79643e+06	6.5876e+06	0.0871546	0.123746	-0.241977	0.083195	0.197774
tr|A1AYU7|A1AYU7_PARDP	Transcriptional regulator, LysR family OS=Paracoccus denitrificans (strain Pd 1222) GN=Pden_0327 PE=4 SV=1	342.11	0	4	tr|A1AYU7|A1AYU7_PARDP	1.06436e+06	1.26606e+06	987479	879788	1.09744e+06	1.23711e+06	1.22757e+06	1.02592e+06	1.22757e+06	0.155382	0.0657156	0.259897	0.23933	0.393561
tr|A1AYV0|A1AYV0_PARDP	NADPH-dependent FMN reductase OS=Paracoccus denitrificans (strain Pd 1222) GN=Pden_0330 PE=4 SV=1	606.79	0	8	tr|A1AYV0|A1AYV0_PARDP	2.49787e+06	2.50239e+06	2.3857e+06	2.1813e+06	1.50872e+06	2.08803e+06	2.74262e+06	2.44179e+06	2.08803e+06	0.0628664	0.292142	-0.225413	0.320547	0.474836
tr|A1AYV2|A1AYV2_PARDP	Glutathione S-transferase, N-terminal domain OS=Paracoccus denitrificans (strain Pd 1222) GN=Pden_0332 PE=3 SV=1	170.78	0	3	tr|A1AYV2|A1AYV2_PARDP	395882	102715	187643	292012	105874	253144	309556	239827	253144	0.51995	0.471889	0.112949	0.860138	0.910713
tr|A1AYV4|A1AYV4_PARDP	Ribosome-binding ATPase YchF OS=Paracoccus denitrificans (strain Pd 1222) GN=ychF PE=3 SV=1	1328.7	0	12	tr|A1AYV4|A1AYV4_PARDP	1.6641e+07	1.53569e+07	1.59265e+07	1.52379e+07	1.327e+07	1.32192e+07	1.50915e+07	1.56417e+07	1.327e+07	0.0406381	0.0769527	-0.236985	0.102299	0.223527
tr|A1AYW7|A1AYW7_PARDP	Uncharacterized protein OS=Paracoccus denitrificans (strain Pd 1222) GN=Pden_0347 PE=4 SV=1	276.04	0	2	tr|A1AYW7|A1AYW7_PARDP	1.83527e+06	1.69344e+06	2.32309e+06	2.40847e+06	2.4338e+06	3.24209e+06	3.45342e+06	2.07918e+06	3.24209e+06	0.171302	0.176842	0.650909	0.0224126	0.0908059
tr|A1AYY2|A1AYY2_PARDP	Phage major capsid protein, HK97 family OS=Paracoccus denitrificans (strain Pd 1222) GN=Pden_0362 PE=4 SV=1	41.86	0.00219684	2	tr|A1AYY2|A1AYY2_PARDP	407186	579490	322278	637937	164999	129682	125967	493338	129682	0.30205	0.153644	-1.90526	0.000337381	0.0080057
tr|A1AZ13|A1AZ13_PARDP	Uncharacterized protein OS=Paracoccus denitrificans (strain Pd 1222) GN=Pden_0393 PE=4 SV=1	98.01	0	2	tr|A1AZ13|A1AZ13_PARDP	498183	449853	384167	257975	291458	498808	400654	417010	400654	0.261908	0.261286	-0.0532367	0.983729	0.990753
tr|A1AZ15|A1AZ15_PARDP	Diaminopimelate epimerase OS=Paracoccus denitrificans (strain Pd 1222) GN=dapF PE=3 SV=1	125.6	0	3	tr|A1AZ15|A1AZ15_PARDP	545010	370443	514703	377097	351014	290806	279328	445900	290806	0.201417	0.125402	-0.59928	0.0236818	0.094541
tr|A1AZ16|A1AZ16_PARDP	MiaB-like tRNA modifying enzyme OS=Paracoccus denitrificans (strain Pd 1222) GN=Pden_0396 PE=4 SV=1	92.49	0	2	tr|A1AZ16|A1AZ16_PARDP	91440.3	74626.2	108074	69898.6	112023	78770.3	48217.3	83033.3	78770.3	0.201992	0.400557	-0.0686053	0.591278	0.711496
tr|A1AZ19|A1AZ19_PARDP	Farnesyl-diphosphate synthase OS=Paracoccus denitrificans (strain Pd 1222) GN=Pden_0399 PE=3 SV=1	567.52	0	7	tr|A1AZ19|A1AZ19_PARDP	9.06061e+06	9.38581e+06	9.21992e+06	9.38729e+06	7.69514e+06	7.80843e+06	8.23996e+06	9.30287e+06	7.80843e+06	0.0168794	0.0363236	-0.252586	0.0379238	0.12127
tr|A1AZ20|A1AZ20_PARDP	1-deoxy-D-xylulose-5-phosphate synthase OS=Paracoccus denitrificans (strain Pd 1222) GN=dxs PE=3 SV=1	1247.18	0	19	tr|A1AZ20|A1AZ20_PARDP	1.94759e+07	1.89865e+07	1.81714e+07	1.84798e+07	1.16844e+07	9.45832e+06	9.7988e+06	1.87332e+07	9.7988e+06	0.0305521	0.116262	-0.934784	0.000125931	0.00426317
tr|A1AZ21|A1AZ21_PARDP	SH3, type 3 domain protein OS=Paracoccus denitrificans (strain Pd 1222) GN=Pden_0401 PE=4 SV=1	349.75	0	7	tr|A1AZ21|A1AZ21_PARDP	2.68096e+06	1.89319e+06	2.73213e+06	2.95418e+06	2.39266e+06	3.57981e+06	3.77326e+06	2.70655e+06	3.57981e+06	0.180647	0.23011	0.403493	0.185137	0.330364
tr|A1AZ22|A1AZ22_PARDP	NAD-dependent epimerase/dehydratase OS=Paracoccus denitrificans (strain Pd 1222) GN=Pden_0402 PE=4 SV=1	311.75	0	2	tr|A1AZ22|A1AZ22_PARDP	749653	665455	534545	612546	442473	658342	623243	639000	623243	0.141211	0.201565	-0.0347847	0.401675	0.551382
tr|A1AZ23|A1AZ23_PARDP	Luciferase family protein OS=Paracoccus denitrificans (strain Pd 1222) GN=Pden_0403 PE=4 SV=1	113.82	0	2	tr|A1AZ23|A1AZ23_PARDP	206390	144452	171113	284616	151381	154707	243573	188752	154707	0.301795	0.28541	-0.280621	0.6637	0.771935
tr|A1AZ24|A1AZ24_PARDP	AMP nucleosidase OS=Paracoccus denitrificans (strain Pd 1222) GN=amn PE=3 SV=1	1306.52	0	19	tr|A1AZ24|A1AZ24_PARDP	2.75084e+07	2.47098e+07	2.49163e+07	2.34739e+07	2.38082e+07	2.1464e+07	2.16248e+07	2.4813e+07	2.16248e+07	0.0673918	0.0587246	-0.1984	0.141098	0.276213
tr|A1AZ25|A1AZ25_PARDP	Histone family protein DNA-binding protein OS=Paracoccus denitrificans (strain Pd 1222) GN=Pden_0405 PE=3 SV=1	1548.86	0	6	tr|A1AZ25|A1AZ25_PARDP	1.98139e+08	1.93698e+08	2.39187e+08	1.93617e+08	2.18415e+08	3.46218e+08	3.57643e+08	1.95919e+08	3.46218e+08	0.107291	0.251433	0.821519	0.0304416	0.1081
tr|A1AZ26|A1AZ26_PARDP	Uncharacterized protein OS=Paracoccus denitrificans (strain Pd 1222) GN=Pden_0406 PE=4 SV=1	99.63	0	1	tr|A1AZ26|A1AZ26_PARDP	62974.2	91236.3	77727.7	102927	53084.1	2516.93	8499.78	84482	8499.78	0.205939	1.29313	-3.30852	0.0163896	0.0753863
tr|A1AZ27|A1AZ27_PARDP	Glutathione S-transferase OS=Paracoccus denitrificans (strain Pd 1222) GN=Pden_0407 PE=3 SV=1	163.04	0	2	tr|A1AZ27|A1AZ27_PARDP	106551	117456	191193	261270	147740	167699	217857	154324	167699	0.42589	0.203224	0.162298	0.675656	0.779811
tr|A1AZ28|A1AZ28_PARDP	Helix-turn-helix, type 11 domain protein OS=Paracoccus denitrificans (strain Pd 1222) GN=Pden_0408 PE=4 SV=1	135.8	0	5	tr|A1AZ28|A1AZ28_PARDP	3.20591e+06	2.87108e+06	2.8051e+06	1.90939e+06	2.98948e+06	3.20544e+06	3.20913e+06	2.83809e+06	3.20544e+06	0.205411	0.0401191	0.175699	0.241463	0.3954
tr|A1AZ30|A1AZ30_PARDP	Transcriptional regulator, AsnC family OS=Paracoccus denitrificans (strain Pd 1222) GN=Pden_0410 PE=4 SV=1	123.36	0	2	tr|A1AZ30|A1AZ30_PARDP	388093	359269	342162	333203	253510	396683	347635	350715	347635	0.0679323	0.218755	-0.0122965	0.506042	0.639543
tr|A1AZ35|A1AZ35_PARDP	Outer membrane protein OS=Paracoccus denitrificans (strain Pd 1222) GN=Pden_0415 PE=4 SV=1	81.89	0.000487805	1	tr|A1AZ35|A1AZ35_PARDP	87079.9	129275	218555	127997	427958	27617.6	40446.5	128636	40446.5	0.394117	1.37609	-1.66919	0.440228	0.582155
tr|A1AZ36|A1AZ36_PARDP	DNA gyrase subunit B OS=Paracoccus denitrificans (strain Pd 1222) GN=gyrB PE=3 SV=1	3450.29	0	42	tr|A1AZ36|A1AZ36_PARDP	7.78477e+07	8.18837e+07	7.88272e+07	7.83688e+07	8.2652e+07	5.96567e+07	6.03363e+07	7.8598e+07	6.03363e+07	0.0228776	0.193706	-0.38146	0.124441	0.254232
tr|A1AZ38|A1AZ38_PARDP	GTPase Era OS=Paracoccus denitrificans (strain Pd 1222) GN=era PE=3 SV=1	1587.25	0	18	tr|A1AZ38|A1AZ38_PARDP	2.00738e+07	1.93739e+07	1.7909e+07	1.72805e+07	1.56788e+07	1.94515e+07	2.11414e+07	1.86414e+07	1.94515e+07	0.0690188	0.149101	0.0624815	0.993986	0.995948
tr|A1AZ39|A1AZ39_PARDP	Ribonuclease 3 OS=Paracoccus denitrificans (strain Pd 1222) GN=rnc PE=3 SV=1	197.12	0	7	tr|A1AZ39|A1AZ39_PARDP	2.18855e+06	1.94947e+06	2.30885e+06	2.09833e+06	1.84166e+06	2.36044e+06	2.66763e+06	2.14344e+06	2.36044e+06	0.0709131	0.182311	0.139446	0.586584	0.708534
tr|A1AZ40|A1AZ40_PARDP	Signal peptidase I OS=Paracoccus denitrificans (strain Pd 1222) GN=Pden_0420 PE=3 SV=1	829.9	0	15	tr|A1AZ40|A1AZ40_PARDP	1.73059e+07	2.14663e+07	2.04407e+07	2.10321e+07	2.31859e+07	2.36322e+07	2.30092e+07	2.07364e+07	2.31859e+07	0.0939318	0.0137951	0.161231	0.0917364	0.208696
tr|A1AZ42|A1AZ42_PARDP	Pyridoxine 5'-phosphate synthase OS=Paracoccus denitrificans (strain Pd 1222) GN=pdxJ PE=3 SV=1	476.57	0	5	tr|A1AZ42|A1AZ42_PARDP	2.97762e+06	1.39251e+06	2.04878e+06	2.05877e+06	1.26412e+06	3.12027e+06	3.15167e+06	2.05377e+06	3.12027e+06	0.307423	0.430262	0.603395	0.665518	0.773341
tr|A1AZ44|A1AZ44_PARDP	Tetratricopeptide TPR_2 repeat protein OS=Paracoccus denitrificans (strain Pd 1222) GN=Pden_0424 PE=4 SV=1	1158.36	0	17	tr|A1AZ44|A1AZ44_PARDP	8.15419e+06	9.47772e+06	9.29444e+06	1.06405e+07	7.87763e+06	7.26055e+06	7.54618e+06	9.38608e+06	7.54618e+06	0.108374	0.0408419	-0.314707	0.0378711	0.12127
tr|A1AZ45|A1AZ45_PARDP	Electron-transferring-flavoprotein dehydrogenase OS=Paracoccus denitrificans (strain Pd 1222) GN=Pden_0425 PE=4 SV=1	3894.29	0	28	tr|A1AZ45|A1AZ45_PARDP	1.20432e+08	1.40092e+08	1.34088e+08	1.30528e+08	1.34453e+08	8.97416e+07	8.8427e+07	1.32308e+08	8.97416e+07	0.0627802	0.251442	-0.55992	0.0772287	0.18901
tr|A1AZ47|A1AZ47_PARDP	Uncharacterized protein OS=Paracoccus denitrificans (strain Pd 1222) GN=Pden_0427 PE=4 SV=1	952.2	0	13	tr|A1AZ47|A1AZ47_PARDP	1.05805e+07	1.24274e+07	1.13701e+07	1.17353e+07	8.14005e+06	6.64832e+06	6.3986e+06	1.15527e+07	6.64832e+06	0.0667161	0.133334	-0.796984	0.000842942	0.0147978
tr|A1AZ50|A1AZ50_PARDP	Branched-chain amino acid transport OS=Paracoccus denitrificans (strain Pd 1222) GN=Pden_0430 PE=4 SV=1	67.06	0.000470146	1	tr|A1AZ50|A1AZ50_PARDP	1.85356e+06	1.5257e+06	1.89617e+06	1.86531e+06	1.62502e+06	1.60816e+06	1.70011e+06	1.85944e+06	1.62502e+06	0.0974265	0.0297695	-0.194403	0.357512	0.510531
tr|A1AZ51|A1AZ51_PARDP	Uncharacterized protein OS=Paracoccus denitrificans (strain Pd 1222) GN=Pden_0431 PE=4 SV=1	1946.71	0	13	tr|A1AZ51|A1AZ51_PARDP	9.58917e+07	7.84387e+07	6.96384e+07	7.10749e+07	9.77256e+07	1.46978e+08	1.44726e+08	7.47568e+07	1.44726e+08	0.153039	0.214224	0.954796	0.00894493	0.0518892
tr|A1AZ53|A1AZ53_PARDP	Beta-lactamase domain protein OS=Paracoccus denitrificans (strain Pd 1222) GN=Pden_0433 PE=4 SV=1	137.39	0	2	tr|A1AZ53|A1AZ53_PARDP	180831	357103	436346	470510	303220	15696.6	148792	396724	148792	0.357939	0.92297	-1.40761	0.0927641	0.21061
tr|A1AZ54|A1AZ54_PARDP	Acyl-CoA dehydrogenase domain protein OS=Paracoccus denitrificans (strain Pd 1222) GN=Pden_0434 PE=3 SV=1	3148.39	0	24	tr|A1AZ54|A1AZ54_PARDP	4.46804e+07	4.90024e+07	4.66863e+07	4.69697e+07	4.55477e+07	4.58041e+07	4.53766e+07	4.6828e+07	4.55477e+07	0.0377551	0.00472163	-0.0399873	0.67923	0.781996
tr|A1AZ58|A1AZ58_PARDP	Phage SPO1 DNA polymerase-related protein OS=Paracoccus denitrificans (strain Pd 1222) GN=Pden_0438 PE=4 SV=1	74.5	0.000480307	1	tr|A1AZ58|A1AZ58_PARDP	80143.2	26218.9	3672.19	4944.7	40539.7	94987	87634.6	15581.8	87634.6	1.24518	0.397143	2.94422	0.0761189	0.187092
tr|A1AZ60|A1AZ60_PARDP	3-isopropylmalate dehydrogenase OS=Paracoccus denitrificans (strain Pd 1222) GN=leuB PE=3 SV=1	2425.85	0	19	tr|A1AZ60|A1AZ60_PARDP	1.71489e+08	1.77746e+08	1.62161e+08	1.70963e+08	1.62408e+08	1.49467e+08	1.57831e+08	1.71226e+08	1.57831e+08	0.0375643	0.0419112	-0.117522	0.224997	0.37534
tr|A1AZ61|A1AZ61_PARDP	Uncharacterized protein OS=Paracoccus denitrificans (strain Pd 1222) GN=Pden_0441 PE=4 SV=1	47.62	0.00134228	1	tr|A1AZ61|A1AZ61_PARDP	520008	111444	141421	92130.9	147498	56652.5	31277.6	126433	56652.5	0.941118	0.778664	-1.14795	0.110144	0.234022
tr|A1AZ62|A1AZ62_PARDP	Uncharacterized protein OS=Paracoccus denitrificans (strain Pd 1222) GN=Pden_0442 PE=4 SV=1	87.06	0.00049456	2	tr|A1AZ62|A1AZ62_PARDP	352543	279440	229661	283977	440863	353445	301333	281709	353445	0.176298	0.193053	0.32733	0.113312	0.239151
tr|A1AZ63|A1AZ63_PARDP	Uncharacterized protein OS=Paracoccus denitrificans (strain Pd 1222) GN=Pden_0443 PE=4 SV=1	529.67	0	6	tr|A1AZ63|A1AZ63_PARDP	7.3689e+06	5.12981e+06	6.45676e+06	5.75243e+06	4.16856e+06	6.95332e+06	7.37569e+06	6.1046e+06	6.95332e+06	0.155724	0.282613	0.190211	0.890239	0.928957
tr|A1AZ64|A1AZ64_PARDP	Uncharacterized protein OS=Paracoccus denitrificans (strain Pd 1222) GN=Pden_0444 PE=4 SV=1	360.62	0	8	tr|A1AZ64|A1AZ64_PARDP	2.81505e+06	3.43715e+06	2.95511e+06	3.03721e+06	3.00302e+06	2.66167e+06	2.95263e+06	2.99616e+06	2.95263e+06	0.0872012	0.0641481	-0.0209759	0.451379	0.590635
tr|A1AZ66|A1AZ66_PARDP	Zinc finger, CHC2-family protein OS=Paracoccus denitrificans (strain Pd 1222) GN=Pden_0446 PE=4 SV=1	549.12	0	8	tr|A1AZ66|A1AZ66_PARDP	1.97383e+06	1.33218e+06	1.35584e+06	1.20781e+06	1.11959e+06	1.31637e+06	1.10242e+06	1.34401e+06	1.11959e+06	0.234287	0.10079	-0.263515	0.167316	0.311449
tr|A1AZ67|A1AZ67_PARDP	Uncharacterized protein OS=Paracoccus denitrificans (strain Pd 1222) GN=Pden_0447 PE=4 SV=1	2807.71	0	38	tr|A1AZ67|A1AZ67_PARDP	2.75916e+07	2.8467e+07	2.53877e+07	2.57527e+07	2.54209e+07	1.77415e+07	1.85413e+07	2.66722e+07	1.85413e+07	0.0549105	0.205263	-0.523734	0.0340226	0.113962
tr|A1AZ68|A1AZ68_PARDP	Uncharacterized protein OS=Paracoccus denitrificans (strain Pd 1222) GN=Pden_0448 PE=4 SV=1	639.93	0	10	tr|A1AZ68|A1AZ68_PARDP	1.13779e+07	1.14101e+07	1.25658e+07	1.0496e+07	9.73031e+06	1.24682e+07	1.19327e+07	1.1394e+07	1.19327e+07	0.0740466	0.127541	0.0666495	0.903903	0.938402
tr|A1AZ69|A1AZ69_PARDP	Exonuclease, RNase T and DNA polymerase III OS=Paracoccus denitrificans (strain Pd 1222) GN=Pden_0449 PE=4 SV=1	312.22	0	3	tr|A1AZ69|A1AZ69_PARDP	1.36939e+06	870852	871478	757999	799348	1.09777e+06	1.26563e+06	871165	1.09777e+06	0.282431	0.224014	0.333561	0.6043	0.723182
tr|A1AZ71|A1AZ71_PARDP	Uncharacterized protein OS=Paracoccus denitrificans (strain Pd 1222) GN=Pden_0451 PE=4 SV=1	55.47	0.000457247	2	tr|A1AZ71|A1AZ71_PARDP	62301.2	39516	31340.7	28311.4	37946	56603.7	74800.5	35428.3	56603.7	0.380736	0.326442	0.685662	0.186696	0.331947
tr|A1AZ88|A1AZ88_PARDP	Transcriptional regulator, GntR family OS=Paracoccus denitrificans (strain Pd 1222) GN=Pden_0470 PE=4 SV=1	111.78	0	2	tr|A1AZ88|A1AZ88_PARDP	379851	386811	382822	297187	333618	408081	447423	381336	408081	0.119119	0.145818	0.0978014	0.430814	0.574192
tr|A1AZ89|A1AZ89_PARDP	Uncharacterized protein OS=Paracoccus denitrificans (strain Pd 1222) GN=Pden_0471 PE=4 SV=1	279.41	0	3	tr|A1AZ89|A1AZ89_PARDP	573005	374912	531389	341742	314198	280099	296965	453151	296965	0.250448	0.0573896	-0.587867	0.0277332	0.103096
tr|A1AZ90|A1AZ90_PARDP	5-oxoprolinase (ATP-hydrolyzing) OS=Paracoccus denitrificans (strain Pd 1222) GN=Pden_0472 PE=4 SV=1	207.07	0	3	tr|A1AZ90|A1AZ90_PARDP	722313	988125	727319	900804	528292	379132	325799	814062	379132	0.157847	0.255325	-1.0942	0.00168289	0.0212115
tr|A1AZ91|A1AZ91_PARDP	Hydantoinase B/oxoprolinase OS=Paracoccus denitrificans (strain Pd 1222) GN=Pden_0473 PE=4 SV=1	36.41	0.00258956	1	tr|A1AZ91|A1AZ91_PARDP	32671.9	42158.7	46006.5	56729.6	18533.9	4394.94	5530.99	44082.6	5530.99	0.224202	0.828088	-2.99323	0.00174482	0.0212661
tr|A1AZ95|A1AZ95_PARDP	Transcriptional regulator, XRE family OS=Paracoccus denitrificans (strain Pd 1222) GN=Pden_0477 PE=4 SV=1	293.44	0	7	tr|A1AZ95|A1AZ95_PARDP	3.02476e+06	2.01187e+06	2.24138e+06	2.37182e+06	2.18781e+06	3.33711e+06	2.95322e+06	2.3066e+06	2.95322e+06	0.180097	0.207041	0.357097	0.304899	0.461621
tr|A1AZ96|A1AZ96_PARDP	Uncharacterized protein OS=Paracoccus denitrificans (strain Pd 1222) GN=Pden_0478 PE=3 SV=1	264.95	0	4	tr|A1AZ96|A1AZ96_PARDP	1.40095e+06	1.5147e+06	1.40522e+06	1.44051e+06	1.09086e+06	814073	956514	1.42286e+06	956514	0.0365515	0.145114	-0.572829	0.00210653	0.0234583
tr|A1AZ97|A1AZ97_PARDP	Short-chain dehydrogenase/reductase SDR OS=Paracoccus denitrificans (strain Pd 1222) GN=Pden_0479 PE=4 SV=1	117.21	0	2	tr|A1AZ97|A1AZ97_PARDP	786075	815657	594609	679753	390124	393166	513377	732914	393166	0.141045	0.162643	-0.8947	0.00326986	0.0305227
tr|A1AZA1|A1AZA1_PARDP	Ribonuclease VapC OS=Paracoccus denitrificans (strain Pd 1222) GN=vapC PE=3 SV=1	335.43	0	4	tr|A1AZA1|A1AZA1_PARDP	5.44583e+06	5.70578e+06	5.43188e+06	6.9496e+06	5.99579e+06	6.77616e+06	8.97956e+06	5.5758e+06	6.77616e+06	0.122714	0.213421	0.281681	0.142015	0.277365
tr|A1AZA6|A1AZA6_PARDP	Glutamate synthase (NADPH) large subunit OS=Paracoccus denitrificans (strain Pd 1222) GN=Pden_0488 PE=4 SV=1	8052.41	0	70	tr|A1AZA6|A1AZA6_PARDP	6.97646e+07	7.95882e+07	7.42697e+07	7.60187e+07	8.30841e+07	5.50737e+07	5.25612e+07	7.51442e+07	5.50737e+07	0.0544979	0.266524	-0.448202	0.179089	0.323635
tr|A1AZA7|A1AZA7_PARDP	Uncharacterized protein OS=Paracoccus denitrificans (strain Pd 1222) GN=Pden_0489 PE=4 SV=1	357.26	0	3	tr|A1AZA7|A1AZA7_PARDP	1.55318e+06	1.532e+06	1.22642e+06	2.29835e+06	1.78837e+06	1.79377e+06	2.43532e+06	1.54259e+06	1.79377e+06	0.275779	0.185446	0.217671	0.241538	0.3954
tr|A1AZA8|A1AZA8_PARDP	Glutamate synthase (NADPH) small subunit OS=Paracoccus denitrificans (strain Pd 1222) GN=Pden_0490 PE=4 SV=1	1681.01	0	19	tr|A1AZA8|A1AZA8_PARDP	2.47536e+07	2.71052e+07	2.55244e+07	2.48697e+07	2.94857e+07	2.31617e+07	1.85113e+07	2.51971e+07	2.31617e+07	0.0423461	0.23223	-0.121392	0.450918	0.590635
tr|A1AZB0|A1AZB0_PARDP	NAD-dependent epimerase/dehydratase OS=Paracoccus denitrificans (strain Pd 1222) GN=Pden_0492 PE=4 SV=1	2669.22	0	15	tr|A1AZB0|A1AZB0_PARDP	1.43244e+08	1.2677e+08	1.25476e+08	1.26519e+08	1.30179e+08	1.44516e+08	1.41098e+08	1.26645e+08	1.41098e+08	0.0652301	0.0540307	0.155906	0.420314	0.565842
tr|A1AZB5|A1AZB5_PARDP	L-threonine dehydratase OS=Paracoccus denitrificans (strain Pd 1222) GN=ilvA PE=3 SV=1	615.64	0	8	tr|A1AZB5|A1AZB5_PARDP	7.52709e+06	7.09887e+06	6.81626e+06	7.12415e+06	5.9243e+06	5.49574e+06	5.78596e+06	7.11151e+06	5.78596e+06	0.0409506	0.0381348	-0.297597	0.0120027	0.062835
tr|A1AZC1|A1AZC1_PARDP	Ribose ABC transporter ATP-binding protein / fructose ABC transporter ATP-binding protein / mannose ABC transporter ATP-binding protein OS=Paracoccus denitrificans (strain Pd 1222) GN=Pden_0503 PE=4 SV=1	892.86	0	10	tr|A1AZC1|A1AZC1_PARDP	3.82563e+07	3.97011e+07	2.86233e+07	3.20814e+07	3.44011e+07	4.94354e+07	4.6887e+07	3.51688e+07	4.6887e+07	0.150298	0.184648	0.420471	0.121881	0.250978
tr|A1AZC2|A1AZC2_PARDP	Fructose ABC transporter membrane protein / mannose ABC transporter membrane protein / ribose ABC transporter membrane protein OS=Paracoccus denitrificans (strain Pd 1222) GN=Pden_0504 PE=3 SV=1	176.17	0	3	tr|A1AZC2|A1AZC2_PARDP	8.59324e+06	7.40348e+06	7.41759e+06	6.094e+06	6.46115e+06	4.15049e+06	5.14725e+06	7.41053e+06	5.14725e+06	0.13841	0.220629	-0.525776	0.0333613	0.11234
tr|A1AZC3|A1AZC3_PARDP	Mannose-binding protein / fructose-binding protein / ribose-binding protein OS=Paracoccus denitrificans (strain Pd 1222) GN=Pden_0505 PE=4 SV=1	1624.42	0	14	tr|A1AZC3|A1AZC3_PARDP	1.94447e+07	1.08988e+07	1.61128e+07	2.03698e+07	1.46826e+07	3.15578e+07	3.35875e+07	1.77788e+07	3.15578e+07	0.25629	0.390035	0.834201	0.127493	0.2581
tr|A1AZC4|A1AZC4_PARDP	ROK family protein OS=Paracoccus denitrificans (strain Pd 1222) GN=Pden_0506 PE=4 SV=1	63.77	0.000465983	1	tr|A1AZC4|A1AZC4_PARDP	71613.3	81512.8	80050.3	68432.8	60583.5	64621.8	70142.9	75831.8	64621.8	0.0845297	0.0736973	-0.228547	0.109631	0.233359
tr|A1AZC5|A1AZC5_PARDP	Chaperone DnaJ domain protein OS=Paracoccus denitrificans (strain Pd 1222) GN=Pden_0507 PE=4 SV=1	979.66	0	10	tr|A1AZC5|A1AZC5_PARDP	1.39624e+07	1.25047e+07	1.17627e+07	1.08042e+07	1.17776e+07	1.48884e+07	1.33652e+07	1.21337e+07	1.33652e+07	0.108681	0.116573	0.140132	0.399407	0.549645
tr|A1AZC6|A1AZC6_PARDP	Uncharacterized protein OS=Paracoccus denitrificans (strain Pd 1222) GN=Pden_0508 PE=4 SV=1	35.86	0.00258065	1	tr|A1AZC6|A1AZC6_PARDP	282287	194958	199319	210506	186235	196002	214597	204912	196002	0.184312	0.0724231	-0.0635976	0.398405	0.548673
tr|A1AZC9|A1AZC9_PARDP	Putative cytochrome c-type biogenesis protein, CycH OS=Paracoccus denitrificans (strain Pd 1222) GN=Pden_0511 PE=4 SV=1	862.3	0	16	tr|A1AZC9|A1AZC9_PARDP	5.32123e+06	6.49138e+06	7.16708e+06	6.32929e+06	7.13955e+06	3.46198e+06	3.29063e+06	6.41034e+06	3.46198e+06	0.120514	0.469559	-0.888688	0.105873	0.228438
tr|A1AZD0|A1AZD0_PARDP	Sarcosine oxidase, beta subunit family OS=Paracoccus denitrificans (strain Pd 1222) GN=Pden_0512 PE=4 SV=1	1684.72	0	19	tr|A1AZD0|A1AZD0_PARDP	2.61969e+07	3.38115e+07	3.08129e+07	2.85854e+07	3.12618e+07	2.83388e+07	2.89596e+07	2.96992e+07	2.89596e+07	0.108661	0.0521671	-0.0353627	0.929763	0.956898
tr|A1AZD3|A1AZD3_PARDP	Sarcosine oxidase, alpha subunit family OS=Paracoccus denitrificans (strain Pd 1222) GN=Pden_0515 PE=3 SV=1	4071	0	40	tr|A1AZD3|A1AZD3_PARDP	5.64461e+07	5.50432e+07	5.27481e+07	5.6095e+07	6.01574e+07	4.19152e+07	4.03736e+07	5.55691e+07	4.19152e+07	0.0302615	0.231755	-0.406745	0.179022	0.323635
tr|A1AZD4|A1AZD4_PARDP	Sarcosine oxidase, gamma subunit OS=Paracoccus denitrificans (strain Pd 1222) GN=Pden_0516 PE=4 SV=1	1018.34	0	11	tr|A1AZD4|A1AZD4_PARDP	1.46666e+07	1.24727e+07	1.29591e+07	1.27201e+07	1.18506e+07	1.48783e+07	1.69088e+07	1.28396e+07	1.48783e+07	0.0753273	0.174995	0.212676	0.41795	0.564212
tr|A1AZD6|A1AZD6_PARDP	Superoxide dismutase OS=Paracoccus denitrificans (strain Pd 1222) GN=Pden_0518 PE=3 SV=1	546.42	0	7	tr|A1AZD6|A1AZD6_PARDP	2.56978e+07	1.20445e+07	1.40896e+07	2.08873e+07	4.76965e+06	2.0764e+07	2.03793e+07	1.74884e+07	2.03793e+07	0.345304	0.596257	0.248475	0.451223	0.590635
tr|A1AZD9|A1AZD9_PARDP	Heavy metal translocating P-type ATPase OS=Paracoccus denitrificans (strain Pd 1222) GN=Pden_0521 PE=3 SV=1	62.49	0.000465116	3	tr|A1AZD9|A1AZD9_PARDP	114048	58.4763	6310.31	22679.8	107552	3701.46	41765	14495	41765	1.48283	1.03004	1.8037	0.4292	0.573246
tr|A1AZE0|A1AZE0_PARDP	ErfK/YbiS/YcfS/YnhG family protein OS=Paracoccus denitrificans (strain Pd 1222) GN=Pden_0522 PE=4 SV=1	1416.8	0	13	tr|A1AZE0|A1AZE0_PARDP	8.14484e+07	6.51379e+07	6.82628e+07	6.2549e+07	7.39565e+07	9.77395e+07	9.63469e+07	6.67003e+07	9.63469e+07	0.121088	0.149386	0.530941	0.0513541	0.142148
tr|A1AZE1|A1AZE1_PARDP	Sulfurtransferase OS=Paracoccus denitrificans (strain Pd 1222) GN=Pden_0523 PE=3 SV=1	431.56	0	7	tr|A1AZE1|A1AZE1_PARDP	3.43666e+06	2.1234e+06	2.52695e+06	2.1313e+06	2.51829e+06	2.39589e+06	2.66424e+06	2.32912e+06	2.51829e+06	0.241722	0.0531819	0.11788	0.953548	0.974661
tr|A1AZE2|A1AZE2_PARDP	Purine nucleoside phosphorylase OS=Paracoccus denitrificans (strain Pd 1222) GN=Pden_0524 PE=3 SV=1	433.27	0	5	tr|A1AZE2|A1AZE2_PARDP	1.69259e+06	2.26722e+06	1.74228e+06	2.0302e+06	1.87665e+06	2.06379e+06	2.45373e+06	1.88624e+06	2.06379e+06	0.138593	0.138135	0.133996	0.390078	0.542121
tr|A1AZE3|A1AZE3_PARDP	Nucleoside ABC transporter membrane protein OS=Paracoccus denitrificans (strain Pd 1222) GN=Pden_0525 PE=3 SV=1	358.01	0	2	tr|A1AZE3|A1AZE3_PARDP	447812	738634	742519	635815	478632	356172	300614	687225	356172	0.215327	0.240652	-0.94416	0.0166815	0.0763141
tr|A1AZE5|A1AZE5_PARDP	Nucleoside ABC transporter ATP-binding protein OS=Paracoccus denitrificans (strain Pd 1222) GN=Pden_0527 PE=4 SV=1	1000.37	0	17	tr|A1AZE5|A1AZE5_PARDP	1.63704e+07	1.31125e+07	1.24594e+07	1.386e+07	1.36255e+07	1.30282e+07	1.29294e+07	1.34863e+07	1.30282e+07	0.122695	0.0285461	-0.0493063	0.57128	0.695007
tr|A1AZE6|A1AZE6_PARDP	Nucleoside-binding protein OS=Paracoccus denitrificans (strain Pd 1222) GN=Pden_0528 PE=4 SV=1	1174.54	0	11	tr|A1AZE6|A1AZE6_PARDP	1.64033e+07	9.80143e+06	1.51771e+07	1.95285e+07	1.41266e+07	2.88736e+07	3.08073e+07	1.57902e+07	2.88736e+07	0.266285	0.370846	0.871814	0.103925	0.225912
tr|A1AZE9|A1AZE9_PARDP	Nitrogen-fixing NifU domain protein OS=Paracoccus denitrificans (strain Pd 1222) GN=Pden_0531 PE=4 SV=1	563.51	0	6	tr|A1AZE9|A1AZE9_PARDP	3.97294e+06	1.30937e+06	2.17136e+06	2.88737e+06	1.75355e+06	5.11618e+06	5.51591e+06	2.52936e+06	5.11618e+06	0.436262	0.500539	1.03089	0.277665	0.433597
tr|A1AZF0|A1AZF0_PARDP	UspA domain protein OS=Paracoccus denitrificans (strain Pd 1222) GN=Pden_0532 PE=4 SV=1	203.29	0	6	tr|A1AZF0|A1AZF0_PARDP	2.42389e+06	2.03687e+06	2.2517e+06	2.95052e+06	1.75704e+06	2.43674e+06	3.03157e+06	2.3378e+06	2.43674e+06	0.161478	0.264789	0.0607805	0.90796	0.941327
tr|A1AZF1|A1AZF1_PARDP	Sugar transferase OS=Paracoccus denitrificans (strain Pd 1222) GN=Pden_0533 PE=4 SV=1	410.05	0	6	tr|A1AZF1|A1AZF1_PARDP	1.79323e+06	1.56457e+06	1.26702e+06	1.17105e+06	981610	1.21574e+06	1.29209e+06	1.41579e+06	1.21574e+06	0.196105	0.139092	-0.211767	0.148468	0.287098
tr|A1AZF3|A1AZF3_PARDP	Uncharacterized protein OS=Paracoccus denitrificans (strain Pd 1222) GN=Pden_0535 PE=4 SV=1	491.24	0	9	tr|A1AZF3|A1AZF3_PARDP	4.57381e+06	3.66697e+06	3.04392e+06	3.58984e+06	4.15965e+06	3.616e+06	3.79293e+06	3.6284e+06	3.79293e+06	0.170489	0.0719088	0.0640599	0.687445	0.789427
tr|A1AZF5|A1AZF5_PARDP	Peptidoglycan-binding domain 1 protein OS=Paracoccus denitrificans (strain Pd 1222) GN=Pden_0537 PE=4 SV=1	412.45	0	8	tr|A1AZF5|A1AZF5_PARDP	4.37466e+06	3.13571e+06	4.15024e+06	4.67904e+06	3.87123e+06	3.72804e+06	3.71259e+06	4.26245e+06	3.72804e+06	0.163743	0.0231987	-0.192765	0.541564	0.667529
tr|A1AZF7|A1AZF7_PARDP	Signal transduction histidine kinase regulating citrate/malate metabolism OS=Paracoccus denitrificans (strain Pd 1222) GN=Pden_0539 PE=4 SV=1	159.06	0	4	tr|A1AZF7|A1AZF7_PARDP	600017	577512	568667	714722	561023	495336	597265	588765	561023	0.109924	0.0937372	-0.0693688	0.2627	0.417394
tr|A1AZF9|A1AZF9_PARDP	Pyruvate phosphate dikinase OS=Paracoccus denitrificans (strain Pd 1222) GN=Pden_0541 PE=4 SV=1	1163.17	0	21	tr|A1AZF9|A1AZF9_PARDP	1.33916e+07	1.19699e+07	1.23685e+07	1.11553e+07	1.74891e+07	1.43203e+07	1.34489e+07	1.21692e+07	1.43203e+07	0.0760382	0.140937	0.23502	0.0581778	0.156311
tr|A1AZG1|A1AZG1_PARDP	Dihydroneopterin aldolase OS=Paracoccus denitrificans (strain Pd 1222) GN=Pden_0543 PE=4 SV=1	50.46	0.000451467	2	tr|A1AZG1|A1AZG1_PARDP	520405	524351	691763	505611	447272	648037	572114	522378	572114	0.15674	0.182385	0.131218	0.927615	0.955831
tr|A1AZG2|A1AZG2_PARDP	Dihydropteroate synthase OS=Paracoccus denitrificans (strain Pd 1222) GN=Pden_0544 PE=3 SV=1	697.01	0	11	tr|A1AZG2|A1AZG2_PARDP	2.19596e+06	2.00369e+06	1.97241e+06	1.89409e+06	2.19724e+06	2.6119e+06	2.57521e+06	1.98805e+06	2.57521e+06	0.0635696	0.0932576	0.373384	0.039823	0.123977
tr|A1AZG4|A1AZG4_PARDP	Monooxygenase, FAD-binding protein OS=Paracoccus denitrificans (strain Pd 1222) GN=Pden_0546 PE=4 SV=1	636.51	0	10	tr|A1AZG4|A1AZG4_PARDP	3.025e+06	3.33507e+06	3.87131e+06	3.51183e+06	5.00253e+06	5.86486e+06	5.49058e+06	3.42345e+06	5.49058e+06	0.102814	0.0793031	0.681989	0.00111376	0.0173193
tr|A1AZG5|A1AZG5_PARDP	RNA polymerase-binding transcription factor DksA OS=Paracoccus denitrificans (strain Pd 1222) GN=dksA PE=3 SV=1	480.65	0	4	tr|A1AZG5|A1AZG5_PARDP	9.85784e+06	8.59489e+06	9.45554e+06	7.92839e+06	9.72861e+06	1.50109e+07	1.6825e+07	9.02522e+06	1.50109e+07	0.0966465	0.266098	0.735622	0.0242276	0.0957598
tr|A1AZG6|A1AZG6_PARDP	ATPase associated with various cellular activities, AAA_5 OS=Paracoccus denitrificans (strain Pd 1222) GN=Pden_0548 PE=4 SV=1	855.22	0	12	tr|A1AZG6|A1AZG6_PARDP	8.93271e+06	9.7194e+06	1.0125e+07	9.21744e+06	6.33394e+06	6.6646e+06	7.83752e+06	9.46842e+06	6.6646e+06	0.0557199	0.113764	-0.506097	0.00595258	0.0417202
tr|A1AZG7|A1AZG7_PARDP	GCN5-related N-acetyltransferase OS=Paracoccus denitrificans (strain Pd 1222) GN=Pden_0549 PE=4 SV=1	232.76	0	2	tr|A1AZG7|A1AZG7_PARDP	686175	718070	812673	831254	852991	1.03245e+06	1.26871e+06	765371	1.03245e+06	0.0929242	0.198317	0.434606	0.0281493	0.103822
tr|A1AZG8|A1AZG8_PARDP	Lytic transglycosylase, catalytic OS=Paracoccus denitrificans (strain Pd 1222) GN=Pden_0550 PE=4 SV=1	54.79	0.000456621	2	tr|A1AZG8|A1AZG8_PARDP	307307	224275	220111	224289	399669	809580	748338	224282	748338	0.173173	0.338857	1.73838	0.00176894	0.0213874
tr|A1AZG9|A1AZG9_PARDP	Dihydrolipoyl dehydrogenase OS=Paracoccus denitrificans (strain Pd 1222) GN=Pden_0551 PE=4 SV=1	2827.54	0	25	tr|A1AZG9|A1AZG9_PARDP	1.58924e+08	1.89929e+08	1.90523e+08	1.88364e+08	2.76348e+08	2.57199e+08	2.80525e+08	1.89146e+08	2.76348e+08	0.0844673	0.0458362	0.546998	0.00133237	0.0188987
tr|A1AZH0|A1AZH0_PARDP	Inner membrane protein OS=Paracoccus denitrificans (strain Pd 1222) GN=Pden_0552 PE=4 SV=1	70.17	0.000475059	2	tr|A1AZH0|A1AZH0_PARDP	606015	431186	476397	439463	604545	341937	374862	457930	374862	0.165736	0.324811	-0.287595	0.460959	0.598963
tr|A1AZH2|A1AZH2_PARDP	Dihydrolipoyllysine-residue succinyltransferase component of 2-oxoglutarate dehydrogenase complex OS=Paracoccus denitrificans (strain Pd 1222) GN=Pden_0554 PE=3 SV=1	3812.65	0	19	tr|A1AZH2|A1AZH2_PARDP	2.67366e+08	2.53984e+08	2.39512e+08	2.42096e+08	3.12063e+08	2.7956e+08	2.76911e+08	2.4804e+08	2.7956e+08	0.0508526	0.0676147	0.172998	0.0808407	0.194421
tr|A1AZH3|A1AZH3_PARDP	2-oxoglutarate dehydrogenase E1 component OS=Paracoccus denitrificans (strain Pd 1222) GN=Pden_0555 PE=4 SV=1	4803.56	0	46	tr|A1AZH3|A1AZH3_PARDP	3.13261e+08	3.03661e+08	2.90009e+08	3.07065e+08	3.86677e+08	2.78456e+08	2.70307e+08	3.05363e+08	2.78456e+08	0.0323968	0.208336	-0.133055	0.896947	0.93334
tr|A1AZH6|A1AZH6_PARDP	Succinyl-CoA ligase [ADP-forming] subunit alpha OS=Paracoccus denitrificans (strain Pd 1222) GN=Pden_0558 PE=3 SV=1	2268.53	0	14	tr|A1AZH6|A1AZH6_PARDP	2.4049e+08	2.98734e+08	3.32246e+08	2.95015e+08	3.57619e+08	3.78523e+08	4.0978e+08	2.96874e+08	3.78523e+08	0.130229	0.0687256	0.350556	0.0240003	0.095512
tr|A1AZH8|A1AZH8_PARDP	Hemolysin-type calcium-binding region OS=Paracoccus denitrificans (strain Pd 1222) GN=Pden_0560 PE=4 SV=1	805.71	0	7	tr|A1AZH8|A1AZH8_PARDP	4.25824e+07	2.90295e+07	3.59813e+07	3.57432e+07	4.52311e+07	6.49547e+07	6.78961e+07	3.58623e+07	6.49547e+07	0.154431	0.207622	0.856975	0.00854323	0.0509016
tr|A1AZH9|A1AZH9_PARDP	Malate dehydrogenase OS=Paracoccus denitrificans (strain Pd 1222) GN=mdh PE=3 SV=1	4085.19	0	24	tr|A1AZH9|A1AZH9_PARDP	5.53937e+08	4.94441e+08	5.36938e+08	5.27368e+08	3.71219e+08	4.86848e+08	5.23438e+08	5.32153e+08	4.86848e+08	0.0473844	0.172542	-0.128312	0.181771	0.326565
tr|A1AZI1|A1AZI1_PARDP	Citryl-CoA lyase OS=Paracoccus denitrificans (strain Pd 1222) GN=Pden_0563 PE=3 SV=1	306.17	0	5	tr|A1AZI1|A1AZI1_PARDP	4.80665e+06	3.89493e+06	5.60178e+06	4.61959e+06	2.99881e+06	4.52411e+06	4.27102e+06	4.71312e+06	4.27102e+06	0.148241	0.207927	-0.141818	0.193979	0.340134
tr|A1AZI2|A1AZI2_PARDP	NnrUfamily protein OS=Paracoccus denitrificans (strain Pd 1222) GN=Pden_0564 PE=4 SV=1	80.08	0.000485437	1	tr|A1AZI2|A1AZI2_PARDP	468679	303338	413955	325907	307456	268724	248719	369931	268724	0.203814	0.108601	-0.450845	0.0481076	0.137242
tr|A1AZI4|A1AZI4_PARDP	L-erythro-3-methylmalyl-CoA dehydratase OS=Paracoccus denitrificans (strain Pd 1222) GN=Pden_0566 PE=4 SV=1	1000.3	0	12	tr|A1AZI4|A1AZI4_PARDP	2.27471e+07	2.62777e+07	2.65791e+07	2.69939e+07	2.33283e+07	1.98703e+07	2.45093e+07	2.64284e+07	2.33283e+07	0.0762994	0.106821	-0.179983	0.171364	0.315514
tr|A1AZI5|A1AZI5_PARDP	Succinate dehydrogenase subunit C OS=Paracoccus denitrificans (strain Pd 1222) GN=Pden_0567 PE=4 SV=1	342.02	0	2	tr|A1AZI5|A1AZI5_PARDP	1.10269e+07	7.02581e+06	6.64343e+06	6.96941e+06	6.69833e+06	5.14693e+06	4.85223e+06	6.99761e+06	5.14693e+06	0.262811	0.178191	-0.443137	0.0623447	0.163916
tr|A1AZI6|A1AZI6_PARDP	Succinate dehydrogenase subunit D OS=Paracoccus denitrificans (strain Pd 1222) GN=Pden_0568 PE=4 SV=1	180.93	0	2	tr|A1AZI6|A1AZI6_PARDP	7.32768e+06	4.99529e+06	4.9177e+06	4.40447e+06	3.32387e+06	4.65644e+06	5.63065e+06	4.9565e+06	4.65644e+06	0.241017	0.255239	-0.0900505	0.324799	0.478139
tr|A1AZI7|A1AZI7_PARDP	Succinate dehydrogenase flavoprotein subunit OS=Paracoccus denitrificans (strain Pd 1222) GN=Pden_0569 PE=3 SV=1	3451.99	0	31	tr|A1AZI7|A1AZI7_PARDP	1.55176e+08	1.76197e+08	1.69809e+08	1.73692e+08	1.34205e+08	8.80415e+07	9.26183e+07	1.7175e+08	9.26183e+07	0.0557309	0.242339	-0.890851	0.00419862	0.0348376
tr|A1AZI8|A1AZI8_PARDP	Uncharacterized protein OS=Paracoccus denitrificans (strain Pd 1222) GN=Pden_0570 PE=4 SV=1	527.46	0	4	tr|A1AZI8|A1AZI8_PARDP	603437	2.81953e+07	2.96774e+07	2.68435e+07	2.28317e+07	2.60428e+07	2.50728e+07	2.75194e+07	2.50728e+07	0.650075	0.0668161	-0.133888	0.429937	0.573927
tr|A1AZJ0|A1AZJ0_PARDP	Succinate dehydrogenase iron-sulfur subunit OS=Paracoccus denitrificans (strain Pd 1222) GN=Pden_0572 PE=3 SV=1	461.01	0	12	tr|A1AZJ0|A1AZJ0_PARDP	1.36533e+07	1.3747e+07	1.46175e+07	1.33832e+07	9.86006e+06	1.22828e+07	1.34566e+07	1.37001e+07	1.22828e+07	0.0385731	0.154556	-0.157544	0.118641	0.246303
tr|A1AZJ1|A1AZJ1_PARDP	Uncharacterized protein OS=Paracoccus denitrificans (strain Pd 1222) GN=Pden_0573 PE=4 SV=1	28.47	0.00337553	1	tr|A1AZJ1|A1AZJ1_PARDP	33933.4	532004	516036	598746	272196	405859	496823	524020	405859	0.61873	0.28851	-0.368476	0.662805	0.771247
tr|A1AZJ4|A1AZJ4_PARDP	Glutamyl-tRNA(Gln) amidotransferase subunit A OS=Paracoccus denitrificans (strain Pd 1222) GN=gatA PE=3 SV=1	2008.19	0	14	tr|A1AZJ4|A1AZJ4_PARDP	4.31478e+07	4.84702e+07	4.33268e+07	4.50255e+07	4.72283e+07	4.3986e+07	4.50859e+07	4.41762e+07	4.50859e+07	0.0548527	0.0362924	0.0296746	0.880224	0.922045
tr|A1AZJ5|A1AZJ5_PARDP	Uncharacterized protein OS=Paracoccus denitrificans (strain Pd 1222) GN=Pden_0577 PE=4 SV=1	551.53	0	6	tr|A1AZJ5|A1AZJ5_PARDP	9.71166e+06	8.93074e+06	1.06092e+07	7.46428e+06	1.15551e+07	1.4256e+07	1.41453e+07	9.3212e+06	1.41453e+07	0.145229	0.114756	0.603004	0.0110676	0.0597885
tr|A1AZJ9|A1AZJ9_PARDP	Iron-sulfur cluster carrier protein OS=Paracoccus denitrificans (strain Pd 1222) GN=Pden_0581 PE=3 SV=1	1380.57	0	12	tr|A1AZJ9|A1AZJ9_PARDP	2.58179e+07	2.51743e+07	2.45016e+07	2.36328e+07	1.6231e+07	1.33297e+07	1.36852e+07	2.48379e+07	1.36852e+07	0.0377547	0.109775	-0.859799	0.000220552	0.00622203
tr|A1AZK0|A1AZK0_PARDP	Transcriptional regulator MraZ OS=Paracoccus denitrificans (strain Pd 1222) GN=mraZ PE=3 SV=1	219.09	0	5	tr|A1AZK0|A1AZK0_PARDP	2.05449e+06	2.35171e+06	2.52054e+06	2.03944e+06	1.81138e+06	2.01476e+06	2.17444e+06	2.2031e+06	2.01476e+06	0.104882	0.0909739	-0.125633	0.242322	0.396109
tr|A1AZK2|A1AZK2_PARDP	Uncharacterized protein OS=Paracoccus denitrificans (strain Pd 1222) GN=Pden_0584 PE=4 SV=1	274.4	0	4	tr|A1AZK2|A1AZK2_PARDP	2.63987e+06	2.30585e+06	2.25637e+06	2.55741e+06	2.58482e+06	3.60015e+06	3.55294e+06	2.43163e+06	3.55294e+06	0.0768409	0.176545	0.549022	0.0352857	0.11646
tr|A1AZK3|A1AZK3_PARDP	Peptidoglycan glycosyltransferase OS=Paracoccus denitrificans (strain Pd 1222) GN=Pden_0585 PE=4 SV=1	446.38	0	11	tr|A1AZK3|A1AZK3_PARDP	2.06191e+06	1.42123e+06	1.53413e+06	1.36931e+06	1.4582e+06	1.27598e+06	1.35994e+06	1.47768e+06	1.35994e+06	0.198991	0.0668312	-0.118736	0.248717	0.403889
tr|A1AZK4|A1AZK4_PARDP	UDP-N-acetylmuramoyl-L-alanyl-D-glutamate--2,6-diaminopimelate ligase OS=Paracoccus denitrificans (strain Pd 1222) GN=murE PE=3 SV=1	1846.21	0	26	tr|A1AZK4|A1AZK4_PARDP	3.91477e+07	3.4564e+07	3.39732e+07	3.35321e+07	3.32839e+07	2.44777e+07	2.47173e+07	3.42686e+07	2.47173e+07	0.0735598	0.182467	-0.471314	0.0377353	0.121158
tr|A1AZK5|A1AZK5_PARDP	UDP-N-acetylmuramoyl-tripeptide--D-alanyl-D-alanine ligase OS=Paracoccus denitrificans (strain Pd 1222) GN=murF PE=3 SV=1	1637.08	0	15	tr|A1AZK5|A1AZK5_PARDP	2.66029e+07	2.58444e+07	2.67781e+07	2.50757e+07	2.46027e+07	2.23612e+07	2.20388e+07	2.62236e+07	2.23612e+07	0.0299095	0.0607164	-0.229717	0.0971595	0.216964
tr|A1AZK8|A1AZK8_PARDP	Membrane protein involved in aromatic hydrocarbon degradation OS=Paracoccus denitrificans (strain Pd 1222) GN=Pden_0590 PE=4 SV=1	3727.44	0	19	tr|A1AZK8|A1AZK8_PARDP	4.02186e+08	4.19205e+08	4.01096e+08	4.4268e+08	3.67982e+08	4.62107e+08	4.95018e+08	4.10696e+08	4.62107e+08	0.0467185	0.149264	0.170467	0.582285	0.705691
tr|A1AZL0|A1AZL0_PARDP	Inosine-5'-monophosphate dehydrogenase OS=Paracoccus denitrificans (strain Pd 1222) GN=guaB PE=3 SV=1	3737.73	0	28	tr|A1AZL0|A1AZL0_PARDP	7.41581e+07	7.28193e+07	6.76201e+07	6.84973e+07	9.61801e+07	8.03802e+07	7.94155e+07	7.06583e+07	8.03802e+07	0.0452488	0.110318	0.186656	0.0503416	0.141391
tr|A1AZL2|A1AZL2_PARDP	Fmu (Sun) domain protein OS=Paracoccus denitrificans (strain Pd 1222) GN=Pden_0594 PE=4 SV=1	353.12	0	6	tr|A1AZL2|A1AZL2_PARDP	2.89109e+06	3.45831e+06	3.19272e+06	3.10782e+06	3.7751e+06	3.70292e+06	3.64095e+06	3.15027e+06	3.70292e+06	0.074173	0.0181155	0.23332	0.0573879	0.154679
tr|A1AZL5|A1AZL5_PARDP	Protein RecA OS=Paracoccus denitrificans (strain Pd 1222) GN=recA PE=3 SV=1	2480.85	0	18	tr|A1AZL5|A1AZL5_PARDP	4.83177e+07	5.25806e+07	5.07194e+07	4.67729e+07	4.34051e+07	4.02161e+07	3.83179e+07	4.95185e+07	4.02161e+07	0.0517635	0.0632468	-0.299773	0.0250463	0.0971248
tr|A1AZL7|A1AZL7_PARDP	Uncharacterized protein OS=Paracoccus denitrificans (strain Pd 1222) GN=Pden_0599 PE=4 SV=1	279.31	0	3	tr|A1AZL7|A1AZL7_PARDP	412689	107178	101228	183807	32648.3	420998	497494	145493	420998	0.725082	0.786157	1.58471	0.878834	0.922045
tr|A1AZM4|A1AZM4_PARDP	Binding-protein-dependent transport systems inner membrane component OS=Paracoccus denitrificans (strain Pd 1222) GN=Pden_0606 PE=3 SV=1	311.95	0	3	tr|A1AZM4|A1AZM4_PARDP	3.22082e+06	2.97748e+06	2.95977e+06	3.29054e+06	3.64014e+06	2.94963e+06	3.25285e+06	3.09915e+06	3.25285e+06	0.0540815	0.105491	0.0709445	0.542522	0.668347
tr|A1AZM5|A1AZM5_PARDP	Binding-protein-dependent transport systems inner membrane component OS=Paracoccus denitrificans (strain Pd 1222) GN=Pden_0607 PE=3 SV=1	359.12	0	5	tr|A1AZM5|A1AZM5_PARDP	1.51844e+06	2.43284e+06	1.95239e+06	2.05072e+06	2.03816e+06	1.18468e+06	1.06869e+06	2.00156e+06	1.18468e+06	0.188952	0.370095	-0.756184	0.0958826	0.21563
tr|A1AZM6|A1AZM6_PARDP	Extracellular solute-binding protein, family 5 OS=Paracoccus denitrificans (strain Pd 1222) GN=Pden_0608 PE=4 SV=1	2729.14	0	23	tr|A1AZM6|A1AZM6_PARDP	6.8842e+07	5.62917e+07	6.55929e+07	7.16602e+07	6.72323e+07	9.34621e+07	9.21687e+07	6.72174e+07	9.21687e+07	0.10184	0.175406	0.455863	0.0659849	0.169047
tr|A1AZM7|A1AZM7_PARDP	ABC transporter related protein OS=Paracoccus denitrificans (strain Pd 1222) GN=Pden_0609 PE=3 SV=1	1056.05	0	16	tr|A1AZM7|A1AZM7_PARDP	1.15181e+07	1.02811e+07	1.00752e+07	1.02451e+07	1.16428e+07	8.84687e+06	8.997e+06	1.02631e+07	8.997e+06	0.0631462	0.160008	-0.189947	0.441283	0.582944
tr|A1AZM8|A1AZM8_PARDP	Amidohydrolase OS=Paracoccus denitrificans (strain Pd 1222) GN=Pden_0610 PE=4 SV=1	666.07	0	10	tr|A1AZM8|A1AZM8_PARDP	1.33507e+07	1.65873e+07	1.88464e+07	1.689e+07	1.08246e+07	9.95522e+06	1.02982e+07	1.67386e+07	1.02982e+07	0.138698	0.0422712	-0.700725	0.00234622	0.0251057
tr|A1AZM9|A1AZM9_PARDP	Dihydrolipoyl dehydrogenase OS=Paracoccus denitrificans (strain Pd 1222) GN=Pden_0611 PE=4 SV=1	4436.18	0	27	tr|A1AZM9|A1AZM9_PARDP	1.06759e+09	1.09035e+09	1.05838e+09	1.09961e+09	6.87467e+08	6.79439e+08	6.96514e+08	1.07897e+09	6.87467e+08	0.0178186	0.0124201	-0.650214	0.000159835	0.00501014
tr|A1AZN1|A1AZN1_PARDP	Major facilitator superfamily MFS_1 OS=Paracoccus denitrificans (strain Pd 1222) GN=Pden_0613 PE=4 SV=1	70.07	0.000474834	2	tr|A1AZN1|A1AZN1_PARDP	165665	87242.4	106113	95859.4	164106	45121	34920	100986	45121	0.311985	0.882529	-1.16043	0.193435	0.339883
tr|A1AZN2|A1AZN2_PARDP	S-adenosylmethionine:tRNA ribosyltransferase-isomerase OS=Paracoccus denitrificans (strain Pd 1222) GN=queA PE=3 SV=1	498.58	0	8	tr|A1AZN2|A1AZN2_PARDP	3.34987e+06	2.41924e+06	2.82368e+06	2.60602e+06	2.56005e+06	2.42146e+06	2.51185e+06	2.71485e+06	2.51185e+06	0.143692	0.0281679	-0.110964	0.289567	0.44786
tr|A1AZN4|A1AZN4_PARDP	Ferroxidase OS=Paracoccus denitrificans (strain Pd 1222) GN=Pden_0616 PE=3 SV=1	793.11	0	9	tr|A1AZN4|A1AZN4_PARDP	4.93527e+07	2.59254e+07	3.69429e+07	4.54274e+07	2.38433e+07	4.66114e+07	4.67541e+07	4.11851e+07	4.66114e+07	0.263271	0.337515	0.186252	0.913266	0.946056
tr|A1AZN5|A1AZN5_PARDP	HAD-superfamily hydrolase, subfamily IA, variant 3 OS=Paracoccus denitrificans (strain Pd 1222) GN=Pden_0617 PE=4 SV=1	263.18	0	5	tr|A1AZN5|A1AZN5_PARDP	1.84966e+06	2.01916e+06	2.45425e+06	2.10047e+06	1.75224e+06	2.39373e+06	2.45464e+06	2.05982e+06	2.39373e+06	0.120929	0.176865	0.217021	0.751851	0.839879
tr|A1AZN7|A1AZN7_PARDP	Glutamine--fructose-6-phosphate aminotransferase [isomerizing] OS=Paracoccus denitrificans (strain Pd 1222) GN=glmS PE=3 SV=1	1884.99	0	24	tr|A1AZN7|A1AZN7_PARDP	4.00905e+07	3.65817e+07	3.46088e+07	3.79573e+07	4.69837e+07	3.40475e+07	3.37741e+07	3.72695e+07	3.40475e+07	0.0618542	0.197262	-0.1302	0.891272	0.928957
tr|A1AZN9|A1AZN9_PARDP	Peptide methionine sulfoxide reductase MsrA OS=Paracoccus denitrificans (strain Pd 1222) GN=msrA PE=3 SV=1	439.34	0	7	tr|A1AZN9|A1AZN9_PARDP	5.29271e+06	4.16905e+06	5.16031e+06	5.12974e+06	4.78829e+06	7.33619e+06	7.83404e+06	5.14502e+06	7.33619e+06	0.104793	0.245583	0.511859	0.0833963	0.197774
tr|A1AZP0|A1AZP0_PARDP	Ribosomal protein L11 methyltransferase OS=Paracoccus denitrificans (strain Pd 1222) GN=prmA PE=3 SV=1	193.95	0	5	tr|A1AZP0|A1AZP0_PARDP	1.08927e+06	430939	1.01013e+06	1.12841e+06	689556	1.01452e+06	1.03435e+06	1.0497e+06	1.01452e+06	0.356657	0.212088	-0.0481622	0.857189	0.908728
tr|A1AZP3|A1AZP3_PARDP	4-hydroxybenzoate octaprenyltransferase OS=Paracoccus denitrificans (strain Pd 1222) GN=ubiA PE=3 SV=1	320.73	0	4	tr|A1AZP3|A1AZP3_PARDP	3.11157e+06	3.52448e+06	3.16451e+06	2.83291e+06	2.98932e+06	977030	780403	3.13804e+06	977030	0.0899607	0.772644	-1.68334	0.026508	0.0999446
tr|A1AZP4|A1AZP4_PARDP	OmpA/MotB domain protein OS=Paracoccus denitrificans (strain Pd 1222) GN=Pden_0626 PE=3 SV=1	1197.17	0	14	tr|A1AZP4|A1AZP4_PARDP	3.65694e+06	4.9922e+06	4.69919e+06	4.70937e+06	3.98655e+06	2.23723e+06	1.94492e+06	4.70428e+06	2.23723e+06	0.130152	0.405478	-1.07226	0.0208596	0.0879777
tr|A1AZP5|A1AZP5_PARDP	Uncharacterized protein OS=Paracoccus denitrificans (strain Pd 1222) GN=Pden_0627 PE=4 SV=1	182.69	0	2	tr|A1AZP5|A1AZP5_PARDP	579082	579985	658671	604993	332262	447445	532679	592489	447445	0.0616004	0.229919	-0.404758	0.0250678	0.0971248
tr|A1AZP8|A1AZP8_PARDP	Aromatic amino acid aminotransferase apoenzyme OS=Paracoccus denitrificans (strain Pd 1222) GN=Pden_0630 PE=4 SV=1	3302.58	0	25	tr|A1AZP8|A1AZP8_PARDP	1.58866e+08	1.59661e+08	1.54675e+08	1.62395e+08	2.28795e+08	2.32191e+08	2.43146e+08	1.59263e+08	2.32191e+08	0.0201134	0.0319534	0.543902	0.000436147	0.00946477
tr|A1AZP9|A1AZP9_PARDP	Sulfurtransferase OS=Paracoccus denitrificans (strain Pd 1222) GN=Pden_0631 PE=4 SV=1	1509.4	0	14	tr|A1AZP9|A1AZP9_PARDP	3.56932e+07	3.2496e+07	3.57972e+07	3.3182e+07	3.54325e+07	4.50697e+07	4.86267e+07	3.44376e+07	4.50697e+07	0.0496215	0.158599	0.38913	0.0535865	0.146455
tr|A1AZQ1|A1AZQ1_PARDP	Thiamine pyrophosphate enzyme TPP binding domain protein OS=Paracoccus denitrificans (strain Pd 1222) GN=Pden_0633 PE=3 SV=1	1865.8	0	20	tr|A1AZQ1|A1AZQ1_PARDP	1.88308e+07	1.85446e+07	1.80246e+07	1.84586e+07	1.59587e+07	1.22794e+07	1.18073e+07	1.85016e+07	1.22794e+07	0.0180758	0.170267	-0.591412	0.00833017	0.050478
tr|A1AZQ3|A1AZQ3_PARDP	NUDIX hydrolase OS=Paracoccus denitrificans (strain Pd 1222) GN=Pden_0635 PE=4 SV=1	177.24	0	3	tr|A1AZQ3|A1AZQ3_PARDP	1.13582e+06	906855	971306	855922	871916	1.17685e+06	1.02091e+06	939081	1.02091e+06	0.12585	0.149018	0.121389	0.624885	0.739666
tr|A1AZQ4|A1AZQ4_PARDP	Class I peptide chain release factor OS=Paracoccus denitrificans (strain Pd 1222) GN=Pden_0636 PE=4 SV=1	87.37	0.000494805	2	tr|A1AZQ4|A1AZQ4_PARDP	308052	397865	321013	275028	288714	370931	297177	314533	297177	0.159726	0.141793	-0.0815841	0.881458	0.922515
tr|A1AZQ5|A1AZQ5_PARDP	Penicillin-binding protein 1C OS=Paracoccus denitrificans (strain Pd 1222) GN=Pden_0637 PE=4 SV=1	47.84	0.00134348	1	tr|A1AZQ5|A1AZQ5_PARDP	40075.4	44344	37430.9	42098.2	36357.3	25236.7	12812.3	41086.8	25236.7	0.0718	0.4749	-0.702717	0.0397157	0.123977
tr|A1AZQ6|A1AZQ6_PARDP	Uncharacterized protein OS=Paracoccus denitrificans (strain Pd 1222) GN=Pden_0638 PE=3 SV=1	325.12	0	6	tr|A1AZQ6|A1AZQ6_PARDP	1.44825e+06	1.07025e+06	1.44524e+06	1.31479e+06	810075	371828	577151	1.38002e+06	577151	0.134517	0.373954	-1.25605	0.00288914	0.0283225
tr|A1AZQ7|A1AZQ7_PARDP	Uncharacterized protein OS=Paracoccus denitrificans (strain Pd 1222) GN=Pden_0639 PE=4 SV=1	1019.32	0	15	tr|A1AZQ7|A1AZQ7_PARDP	6.09468e+06	5.18609e+06	4.4245e+06	5.05535e+06	3.94617e+06	3.58159e+06	4.16099e+06	5.12072e+06	3.94617e+06	0.132678	0.075176	-0.375775	0.0213161	0.0893097
tr|A1AZQ8|A1AZQ8_PARDP	ATP-dependent helicase HrpB OS=Paracoccus denitrificans (strain Pd 1222) GN=Pden_0640 PE=4 SV=1	124.19	0	2	tr|A1AZQ8|A1AZQ8_PARDP	272467	277857	255888	236252	202620	115777	107552	264178	115777	0.0719097	0.370987	-1.18944	0.00530761	0.0397523
tr|A1AZR1|A1AZR1_PARDP	Dienelactone hydrolase OS=Paracoccus denitrificans (strain Pd 1222) GN=Pden_0643 PE=4 SV=1	39.45	0.0021796	1	tr|A1AZR1|A1AZR1_PARDP	53954	52762.6	65048.3	48970	64340.5	315295	103086	53358.3	103086	0.12524	0.839614	0.95015	0.0477058	0.136556
tr|A1AZR2|A1AZR2_PARDP	Uncharacterized protein OS=Paracoccus denitrificans (strain Pd 1222) GN=Pden_0644 PE=4 SV=1	268.49	0	5	tr|A1AZR2|A1AZR2_PARDP	2.54584e+06	2.68718e+06	2.75966e+06	2.57963e+06	2.77546e+06	1.27369e+06	1.31793e+06	2.6334e+06	1.31793e+06	0.03721	0.477671	-0.998359	0.0508242	0.142119
tr|A1AZR3|A1AZR3_PARDP	Peptide deformylase OS=Paracoccus denitrificans (strain Pd 1222) GN=def PE=3 SV=1	90.16	0.000498008	2	tr|A1AZR3|A1AZR3_PARDP	900784	586568	557836	568085	415658	669779	718898	577326	669779	0.253177	0.270615	0.214483	0.635311	0.747128
tr|A1AZR5|A1AZR5_PARDP	Peptide deformylase OS=Paracoccus denitrificans (strain Pd 1222) GN=def PE=3 SV=1	207.53	0	3	tr|A1AZR5|A1AZR5_PARDP	291747	111644	173967	148636	219464	366197	349262	161302	349262	0.428802	0.257589	1.11901	0.0507338	0.142119
tr|A1AZR6|A1AZR6_PARDP	Aminotransferase, class I and II OS=Paracoccus denitrificans (strain Pd 1222) GN=Pden_0648 PE=4 SV=1	1180.57	0	12	tr|A1AZR6|A1AZR6_PARDP	2.0598e+07	2.16721e+07	1.95038e+07	1.85694e+07	1.64928e+07	2.0057e+07	1.96801e+07	2.00509e+07	1.96801e+07	0.0668993	0.104467	-0.0263911	0.411283	0.559918
tr|A1AZR8|A1AZR8_PARDP	MATE efflux family protein OS=Paracoccus denitrificans (strain Pd 1222) GN=Pden_0650 PE=4 SV=1	34.59	0.00256959	1	tr|A1AZR8|A1AZR8_PARDP	191345	200675	185880	167810	140780	47165.7	35332.9	188613	47165.7	0.0742012	0.776176	-1.99947	0.0100239	0.0560586
tr|A1AZR9|A1AZR9_PARDP	Transcriptional regulator, AsnC family OS=Paracoccus denitrificans (strain Pd 1222) GN=Pden_0651 PE=4 SV=1	143.34	0	2	tr|A1AZR9|A1AZR9_PARDP	423208	222898	221525	244169	133832	581090	717244	233533	581090	0.350393	0.639349	1.31663	0.419975	0.565686
tr|A1AZS0|A1AZS0_PARDP	Aminotransferase OS=Paracoccus denitrificans (strain Pd 1222) GN=Pden_0652 PE=4 SV=1	460.4	0	5	tr|A1AZS0|A1AZS0_PARDP	1.80928e+06	1.62017e+06	1.79524e+06	1.49825e+06	902822	835276	1.20349e+06	1.70771e+06	902822	0.0886534	0.199914	-0.917648	0.00172201	0.0212326
tr|A1AZS1|A1AZS1_PARDP	Transcriptional regulator, AsnC family OS=Paracoccus denitrificans (strain Pd 1222) GN=Pden_0653 PE=4 SV=1	548.59	0	7	tr|A1AZS1|A1AZS1_PARDP	9.2235e+06	9.89364e+06	8.51598e+06	6.86196e+06	6.60987e+06	9.77836e+06	9.73231e+06	8.86974e+06	9.73231e+06	0.151011	0.208592	0.135038	0.985023	0.991269
tr|A1AZS2|A1AZS2_PARDP	Uncharacterized protein OS=Paracoccus denitrificans (strain Pd 1222) GN=Pden_0654 PE=4 SV=1	26.48	0.00462963	1	tr|A1AZS2|A1AZS2_PARDP	51413.9	4326.93	18441.4	19493.6	14619.9	29844.6	26556.7	18967.5	26556.7	0.849872	0.338406	0.486097	0.604774	0.723279
tr|A1AZS3|A1AZS3_PARDP	Nitrite/sulfite reductase, hemoprotein beta-component, ferrodoxin domain protein OS=Paracoccus denitrificans (strain Pd 1222) GN=Pden_0655 PE=4 SV=1	2903.01	0	29	tr|A1AZS3|A1AZS3_PARDP	4.81086e+07	4.33307e+07	4.12195e+07	4.13217e+07	3.29258e+07	2.95242e+07	2.7719e+07	4.23262e+07	2.95242e+07	0.0741602	0.0879639	-0.519244	0.00236121	0.0251057
tr|A1AZS4|A1AZS4_PARDP	Phosphoadenylyl-sulfate reductase (thioredoxin) OS=Paracoccus denitrificans (strain Pd 1222) GN=Pden_0656 PE=3 SV=1	221.58	0	4	tr|A1AZS4|A1AZS4_PARDP	838436	1.18082e+06	920437	976257	1.03004e+06	1.51124e+06	1.2479e+06	948347	1.2479e+06	0.149107	0.190773	0.396645	0.0835304	0.197774
tr|A1AZS5|A1AZS5_PARDP	Uncharacterized protein OS=Paracoccus denitrificans (strain Pd 1222) GN=Pden_0657 PE=4 SV=1	143.98	0	3	tr|A1AZS5|A1AZS5_PARDP	615756	195897	432054	449054	253661	533589	293351	440554	293351	0.408126	0.420502	-0.586421	0.666499	0.774127
tr|A1AZS6|A1AZS6_PARDP	Ferredoxin--NADP(+) reductase OS=Paracoccus denitrificans (strain Pd 1222) GN=Pden_0658 PE=4 SV=1	2138.61	0	21	tr|A1AZS6|A1AZS6_PARDP	2.52378e+07	1.97681e+07	2.16947e+07	2.07657e+07	1.65067e+07	2.13402e+07	2.26785e+07	2.12302e+07	2.13402e+07	0.108896	0.160926	0.00780128	0.448278	0.588206
tr|A1AZS7|A1AZS7_PARDP	DNA topoisomerase 1 OS=Paracoccus denitrificans (strain Pd 1222) GN=topA PE=3 SV=1	2858.45	0	34	tr|A1AZS7|A1AZS7_PARDP	3.8237e+07	3.43685e+07	3.52314e+07	3.5767e+07	3.67309e+07	2.35878e+07	2.32804e+07	3.54992e+07	2.35878e+07	0.0462528	0.275545	-0.589705	0.064685	0.167769
tr|A1AZS8|A1AZS8_PARDP	Gamma-glutamyltransferase 1, Threonine peptidase, MEROPS family T03 OS=Paracoccus denitrificans (strain Pd 1222) GN=Pden_0660 PE=4 SV=1	876.45	0	15	tr|A1AZS8|A1AZS8_PARDP	7.53501e+06	5.03422e+06	7.72914e+06	8.59794e+06	6.02108e+06	1.22596e+07	1.37558e+07	7.63207e+06	1.22596e+07	0.211973	0.384173	0.683885	0.17242	0.316894
tr|A1AZT0|A1AZT0_PARDP	Amino acid carrier protein OS=Paracoccus denitrificans (strain Pd 1222) GN=Pden_0662 PE=3 SV=1	36.25	0.00258621	1	tr|A1AZT0|A1AZT0_PARDP	57664.3	26320	25830.3	40174	10829	32415.6	45966.7	33247	32415.6	0.400007	0.595934	-0.00452189	0.398007	0.54861
tr|A1AZT1|A1AZT1_PARDP	TRAP transporter, 4TM/12TM fusion protein OS=Paracoccus denitrificans (strain Pd 1222) GN=Pden_0663 PE=4 SV=1	296.19	0	5	tr|A1AZT1|A1AZT1_PARDP	2.8707e+06	3.09481e+06	3.06867e+06	2.84634e+06	2.37637e+06	1.12264e+06	1.24544e+06	2.96969e+06	1.24544e+06	0.0436674	0.437009	-1.25285	0.00710129	0.0457619
tr|A1AZT2|A1AZT2_PARDP	TRAP transporter solute receptor, TAXI family OS=Paracoccus denitrificans (strain Pd 1222) GN=Pden_0664 PE=4 SV=1	641.32	0	6	tr|A1AZT2|A1AZT2_PARDP	2.16524e+07	8.12392e+06	1.37132e+07	2.05043e+07	1.08354e+07	3.05012e+07	3.20444e+07	1.71087e+07	3.05012e+07	0.3945	0.483425	0.863123	0.305367	0.461813
tr|A1AZT4|A1AZT4_PARDP	Amino acid carrier protein OS=Paracoccus denitrificans (strain Pd 1222) GN=Pden_0666 PE=3 SV=1	125.79	0	3	tr|A1AZT4|A1AZT4_PARDP	1.82894e+06	1.42455e+06	1.50499e+06	1.50567e+06	1.48663e+06	572567	462105	1.50533e+06	572567	0.114529	0.669107	-1.39456	0.0282556	0.103822
tr|A1AZT5|A1AZT5_PARDP	Uncharacterized protein OS=Paracoccus denitrificans (strain Pd 1222) GN=Pden_0667 PE=4 SV=1	35.53	0.00257511	2	tr|A1AZT5|A1AZT5_PARDP	81919.1	47339.9	8653.06	15738.2	42324.4	40100	11783.5	31539.1	40100	0.872825	0.542217	0.554938	0.991256	0.994782
tr|A1AZT6|A1AZT6_PARDP	Transcriptional regulator, TetR family OS=Paracoccus denitrificans (strain Pd 1222) GN=Pden_0668 PE=4 SV=1	73.77	0.000479616	1	tr|A1AZT6|A1AZT6_PARDP	863480	718092	505459	570686	454080	570878	604467	644389	570878	0.240432	0.145334	-0.16525	0.250046	0.404039
tr|A1AZU1|A1AZU1_PARDP	Transcriptional regulator, LacI family OS=Paracoccus denitrificans (strain Pd 1222) GN=Pden_0673 PE=4 SV=1	81.66	0.000487329	1	tr|A1AZU1|A1AZU1_PARDP	189541	132838	150091	132728	141525	167639	178140	141464	167639	0.176923	0.11607	0.247605	0.523814	0.652263
tr|A1AZU6|A1AZU6_PARDP	Permease for cytosine/purines, uracil, thiamine, allantoin OS=Paracoccus denitrificans (strain Pd 1222) GN=Pden_0678 PE=4 SV=1	88.34	0.000495786	2	tr|A1AZU6|A1AZU6_PARDP	185996	191275	256450	210740	310932	112278	100649	201007	112278	0.151771	0.67686	-0.838484	0.284793	0.442528
tr|A1AZU8|A1AZU8_PARDP	Transcriptional regulator, GntR family OS=Paracoccus denitrificans (strain Pd 1222) GN=Pden_0680 PE=4 SV=1	506.51	0	8	tr|A1AZU8|A1AZU8_PARDP	4.54681e+06	3.45767e+06	3.1093e+06	3.15719e+06	2.44214e+06	3.73888e+06	3.56729e+06	3.30743e+06	3.56729e+06	0.187983	0.21677	0.110605	0.518367	0.647472
tr|A1AZU9|A1AZU9_PARDP	Uncharacterized protein OS=Paracoccus denitrificans (strain Pd 1222) GN=Pden_0681 PE=4 SV=1	38.08	0.0021692	2	tr|A1AZU9|A1AZU9_PARDP	421180	280960	410976	391875	327999	449024	348880	401426	348880	0.171897	0.17238	-0.201995	0.99661	0.997789
tr|A1AZV0|A1AZV0_PARDP	4-hydroxybenzoyl-CoA thioesterase OS=Paracoccus denitrificans (strain Pd 1222) GN=Pden_0682 PE=4 SV=1	319.3	0	5	tr|A1AZV0|A1AZV0_PARDP	3.08927e+06	3.0489e+06	2.49771e+06	2.74214e+06	2.89189e+06	4.249e+06	4.37404e+06	2.89552e+06	4.249e+06	0.0978555	0.214157	0.555328	0.0549953	0.149181
tr|A1AZV1|A1AZV1_PARDP	Cell division and transport-associated protein TolQ OS=Paracoccus denitrificans (strain Pd 1222) GN=Pden_0683 PE=3 SV=1	739.2	0	7	tr|A1AZV1|A1AZV1_PARDP	1.30254e+07	1.2205e+07	1.19146e+07	1.15678e+07	1.13602e+07	1.49642e+07	1.38607e+07	1.20598e+07	1.38607e+07	0.0510734	0.137857	0.200896	0.339988	0.491588
tr|A1AZV3|A1AZV3_PARDP	Cell division and transport-associated protein TolA OS=Paracoccus denitrificans (strain Pd 1222) GN=Pden_0685 PE=4 SV=1	267.39	0	4	tr|A1AZV3|A1AZV3_PARDP	682935	885951	882713	757048	900189	480982	419168	819881	480982	0.124162	0.436093	-0.765182	0.117222	0.244157
tr|A1AZV4|A1AZV4_PARDP	Protein TolB OS=Paracoccus denitrificans (strain Pd 1222) GN=tolB PE=3 SV=1	2561.27	0	21	tr|A1AZV4|A1AZV4_PARDP	4.86263e+07	5.55174e+07	4.86413e+07	4.79132e+07	5.68493e+07	6.43871e+07	5.93766e+07	4.86338e+07	5.93766e+07	0.071312	0.0637246	0.287934	0.0427936	0.12828
tr|A1AZV5|A1AZV5_PARDP	OmpA domain protein OS=Paracoccus denitrificans (strain Pd 1222) GN=Pden_0687 PE=3 SV=1	941.29	0	7	tr|A1AZV5|A1AZV5_PARDP	6.3941e+07	7.08365e+07	7.30748e+07	5.89813e+07	5.59644e+07	6.64587e+07	7.4903e+07	6.73888e+07	6.64587e+07	0.0967404	0.144245	-0.01816	0.863189	0.912802
tr|A1AZV6|A1AZV6_PARDP	Uncharacterized protein OS=Paracoccus denitrificans (strain Pd 1222) GN=Pden_0688 PE=4 SV=1	72.82	0.000477783	1	tr|A1AZV6|A1AZV6_PARDP	152758	25875	88367.7	120706	24638.5	147304	167050	104537	147304	0.558908	0.682806	0.512248	0.937478	0.962497
tr|A1AZV7|A1AZV7_PARDP	tRNA(Ile)-lysidine synthase OS=Paracoccus denitrificans (strain Pd 1222) GN=tilS PE=3 SV=1	365.91	0	11	tr|A1AZV7|A1AZV7_PARDP	1.23694e+06	962882	773640	872863	999383	943871	977318	917872	977318	0.207137	0.0287101	0.0922704	0.823538	0.891545
tr|A1AZV8|A1AZV8_PARDP	ATP-dependent zinc metalloprotease FtsH OS=Paracoccus denitrificans (strain Pd 1222) GN=ftsH PE=3 SV=1	3300.51	0	31	tr|A1AZV8|A1AZV8_PARDP	6.58747e+07	6.57245e+07	6.35507e+07	6.43202e+07	5.85407e+07	4.58537e+07	4.08149e+07	6.50224e+07	4.58537e+07	0.0173101	0.188702	-0.503815	0.017264	0.0778565
tr|A1AZW0|A1AZW0_PARDP	Uncharacterized protein OS=Paracoccus denitrificans (strain Pd 1222) GN=Pden_0692 PE=4 SV=1	207.93	0	3	tr|A1AZW0|A1AZW0_PARDP	1.3828e+06	1.01044e+06	1.03081e+06	1.06964e+06	1.03057e+06	1.37807e+06	1.3638e+06	1.05022e+06	1.3638e+06	0.155464	0.156373	0.377187	0.370228	0.522589
tr|A1AZW5|A1AZW5_PARDP	Multisubunit potassium/proton antiporter, PhaB subunit / multisubunit potassium/proton antiporter, PhaA subunit OS=Paracoccus denitrificans (strain Pd 1222) GN=Pden_0697 PE=4 SV=1	292.33	0	5	tr|A1AZW5|A1AZW5_PARDP	1.50842e+06	1.7725e+06	1.44187e+06	1.62372e+06	1.82749e+06	453153	455332	1.56607e+06	455332	0.091333	0.869355	-1.78118	0.0575031	0.154825
tr|A1AZW6|A1AZW6_PARDP	Multisubunit potassium/proton antiporter, PhaC subunit OS=Paracoccus denitrificans (strain Pd 1222) GN=Pden_0698 PE=4 SV=1	17.63	0.00704809	1	tr|A1AZW6|A1AZW6_PARDP	757053	684638	442952	465464	466673	538342	516740	575051	516740	0.267265	0.0724774	-0.127568	0.453461	0.591643
tr|A1AZW7|A1AZW7_PARDP	Multisubunit potassium/proton antiporter, PhaD subunit OS=Paracoccus denitrificans (strain Pd 1222) GN=Pden_0699 PE=4 SV=1	121.49	0	2	tr|A1AZW7|A1AZW7_PARDP	248936	305453	334282	301400	240234	76394.4	32774.3	303427	76394.4	0.119464	0.939158	-1.98978	0.0223131	0.0906584
tr|A1AZW8|A1AZW8_PARDP	Multisubunit potassium/proton antiporter, PhaE subunit OS=Paracoccus denitrificans (strain Pd 1222) GN=Pden_0700 PE=4 SV=1	535.52	0	4	tr|A1AZW8|A1AZW8_PARDP	5.53234e+06	4.86127e+06	4.32413e+06	4.28723e+06	4.47994e+06	4.50955e+06	4.96341e+06	4.5927e+06	4.50955e+06	0.122722	0.0582641	-0.023887	0.852724	0.906502
tr|A1AZX1|A1AZX1_PARDP	Uncharacterized protein OS=Paracoccus denitrificans (strain Pd 1222) GN=Pden_0703 PE=4 SV=1	103.77	0	3	tr|A1AZX1|A1AZX1_PARDP	1.38642e+06	988979	1.13997e+06	1.1172e+06	1.04209e+06	1.82181e+06	1.59071e+06	1.12859e+06	1.59071e+06	0.14339	0.269715	0.495228	0.178204	0.322954
tr|A1AZX2|A1AZX2_PARDP	4-hydroxy-tetrahydrodipicolinate synthase OS=Paracoccus denitrificans (strain Pd 1222) GN=dapA PE=3 SV=1	379.61	0	7	tr|A1AZX2|A1AZX2_PARDP	6.70089e+06	2.26919e+06	3.52669e+06	4.31134e+06	3.10739e+06	7.02259e+06	7.50906e+06	3.91902e+06	7.02259e+06	0.444121	0.410424	0.848777	0.31568	0.470646
tr|A1AZX3|A1AZX3_PARDP	Lytic transglycosylase, catalytic OS=Paracoccus denitrificans (strain Pd 1222) GN=Pden_0705 PE=4 SV=1	324.12	0	6	tr|A1AZX3|A1AZX3_PARDP	2.96655e+06	2.41744e+06	2.39291e+06	2.5999e+06	2.59865e+06	2.4268e+06	1.94243e+06	2.50867e+06	2.4268e+06	0.102094	0.146509	-0.046914	0.292009	0.449068
tr|A1AZX5|A1AZX5_PARDP	Inositol monophosphatase OS=Paracoccus denitrificans (strain Pd 1222) GN=Pden_0707 PE=4 SV=1	1612.4	0	18	tr|A1AZX5|A1AZX5_PARDP	6.88984e+07	5.65958e+07	4.89435e+07	5.50123e+07	6.61657e+07	8.59916e+07	9.26548e+07	5.5804e+07	8.59916e+07	0.145878	0.16885	0.623972	0.0224283	0.0908059
tr|A1AZX6|A1AZX6_PARDP	Transcriptional regulator, GntR family OS=Paracoccus denitrificans (strain Pd 1222) GN=Pden_0708 PE=4 SV=1	49.87	0.000450857	2	tr|A1AZX6|A1AZX6_PARDP	233713	144111	153349	191608	164743	190629	207509	172479	190629	0.226298	0.114805	0.153273	0.715158	0.813525
tr|A1AZY0|A1AZY0_PARDP	N-formylglutamate amidohydrolase OS=Paracoccus denitrificans (strain Pd 1222) GN=Pden_0712 PE=4 SV=1	35.66	0.00257843	1	tr|A1AZY0|A1AZY0_PARDP	79999.7	56092.2	67149.8	89800.3	92152.5	113440	153136	73574.7	113440	0.201087	0.258843	0.630164	0.0204626	0.0868805
tr|A1AZY2|A1AZY2_PARDP	Butyryl-CoA dehydrogenase OS=Paracoccus denitrificans (strain Pd 1222) GN=Pden_0714 PE=3 SV=1	36.66	0.00216076	1	tr|A1AZY2|A1AZY2_PARDP	92813.1	62527.2	58879.2	64811.6	94435.3	64708.6	67968.9	63669.4	67968.9	0.223103	0.215354	0.0945065	0.587228	0.708637
tr|A1AZY3|A1AZY3_PARDP	Urocanate hydratase OS=Paracoccus denitrificans (strain Pd 1222) GN=hutU PE=3 SV=1	968.45	0	17	tr|A1AZY3|A1AZY3_PARDP	8.12709e+06	7.24335e+06	7.83859e+06	7.70238e+06	9.74139e+06	6.5597e+06	7.22367e+06	7.77048e+06	7.22367e+06	0.0476652	0.214043	-0.105216	0.993313	0.995948
tr|A1AZY4|A1AZY4_PARDP	Amino acid ABC transporter substrate-binding protein, PAAT family OS=Paracoccus denitrificans (strain Pd 1222) GN=Pden_0716 PE=4 SV=1	1572.15	0	12	tr|A1AZY4|A1AZY4_PARDP	1.84419e+07	8.96786e+06	1.50154e+07	1.89028e+07	1.18989e+07	2.07702e+07	2.42538e+07	1.67287e+07	2.07702e+07	0.298948	0.335729	0.319798	0.415701	0.562915
tr|A1AZY6|A1AZY6_PARDP	Amino acid ABC transporter membrane protein 2, PAAT family OS=Paracoccus denitrificans (strain Pd 1222) GN=Pden_0718 PE=3 SV=1	39.37	0.00217865	1	tr|A1AZY6|A1AZY6_PARDP	69418.4	19.4921	24261.3	963.495	71462.8	22248.3	11614	12612.4	22248.3	1.37318	0.909462	2.20215	0.250157	0.404039
tr|A1AZY7|A1AZY7_PARDP	Amino acid ABC transporter ATP-binding protein, PAAT family OS=Paracoccus denitrificans (strain Pd 1222) GN=Pden_0719 PE=4 SV=1	809.55	0	8	tr|A1AZY7|A1AZY7_PARDP	8.38992e+06	7.31111e+06	7.81418e+06	7.21049e+06	7.31999e+06	1.02411e+07	1.07881e+07	7.56265e+06	1.02411e+07	0.070448	0.197314	0.438203	0.125039	0.25459
tr|A1AZY8|A1AZY8_PARDP	NADH:flavin oxidoreductase/NADH oxidase OS=Paracoccus denitrificans (strain Pd 1222) GN=Pden_0720 PE=4 SV=1	798.16	0	14	tr|A1AZY8|A1AZY8_PARDP	1.0004e+07	9.88109e+06	1.0415e+07	1.05253e+07	7.27299e+06	5.44599e+06	5.87516e+06	1.02095e+07	5.87516e+06	0.0305662	0.154136	-0.796918	0.000755212	0.0139962
tr|A1AZY9|A1AZY9_PARDP	Patatin OS=Paracoccus denitrificans (strain Pd 1222) GN=Pden_0721 PE=4 SV=1	549.21	0	8	tr|A1AZY9|A1AZY9_PARDP	7.65263e+06	8.41484e+06	8.22243e+06	8.90604e+06	3.89465e+06	3.60023e+06	3.46959e+06	8.31864e+06	3.60023e+06	0.0624404	0.0595724	-1.20816	1.12337e-05	0.000827898
tr|A1AZZ1|A1AZZ1_PARDP	Uncharacterized protein OS=Paracoccus denitrificans (strain Pd 1222) GN=Pden_0723 PE=4 SV=1	999.82	0	15	tr|A1AZZ1|A1AZZ1_PARDP	1.3221e+07	1.29335e+07	1.16958e+07	1.20815e+07	1.50067e+07	1.24765e+07	1.25643e+07	1.25075e+07	1.25643e+07	0.0571795	0.107585	0.0073688	0.440017	0.582155
tr|A1AZZ2|A1AZZ2_PARDP	Transcriptional regulator, LysR family OS=Paracoccus denitrificans (strain Pd 1222) GN=Pden_0724 PE=4 SV=1	413.73	0	5	tr|A1AZZ2|A1AZZ2_PARDP	1.3822e+06	1.3774e+06	1.55533e+06	1.5166e+06	1.04381e+06	1.22948e+06	1.39652e+06	1.4494e+06	1.22948e+06	0.062803	0.144235	-0.235861	0.0866909	0.202546
tr|A1AZZ3|A1AZZ3_PARDP	TonB family protein OS=Paracoccus denitrificans (strain Pd 1222) GN=Pden_0725 PE=4 SV=1	474.89	0	5	tr|A1AZZ3|A1AZZ3_PARDP	1.87385e+06	1.81696e+06	1.52126e+06	1.45683e+06	4.15164e+06	6.28241e+06	6.19442e+06	1.66911e+06	6.19442e+06	0.125188	0.217507	1.89757	5.05462e-05	0.00229726
tr|A1AZZ5|A1AZZ5_PARDP	Outer membrane transport energization protein ExbB OS=Paracoccus denitrificans (strain Pd 1222) GN=Pden_0727 PE=3 SV=1	602.82	0	6	tr|A1AZZ5|A1AZZ5_PARDP	2.45635e+06	1.98251e+06	2.40189e+06	2.07892e+06	4.87068e+06	4.3786e+06	4.84333e+06	2.2404e+06	4.84333e+06	0.105125	0.0588697	1.116	5.53535e-05	0.00246566
tr|A1AZZ6|A1AZZ6_PARDP	FAD-binding 9, siderophore-interacting domain protein OS=Paracoccus denitrificans (strain Pd 1222) GN=Pden_0728 PE=4 SV=1	221.96	0	4	tr|A1AZZ6|A1AZZ6_PARDP	1.29595e+06	978923	890584	915138	916426	753193	839893	947031	839893	0.183895	0.0976318	-0.172388	0.138504	0.272818
tr|A1AZZ7|A1AZZ7_PARDP	Aminotransferase, class V OS=Paracoccus denitrificans (strain Pd 1222) GN=Pden_0729 PE=3 SV=1	359.28	0	7	tr|A1AZZ7|A1AZZ7_PARDP	2.44453e+06	2.17727e+06	2.64962e+06	2.36675e+06	2.31153e+06	2.52003e+06	2.94158e+06	2.40564e+06	2.52003e+06	0.0811285	0.123878	0.0672094	0.453035	0.591391
tr|A1AZZ8|A1AZZ8_PARDP	ABC transporter related protein OS=Paracoccus denitrificans (strain Pd 1222) GN=Pden_0730 PE=4 SV=1	735.49	0	14	tr|A1AZZ8|A1AZZ8_PARDP	9.07799e+06	7.87207e+06	7.91108e+06	7.63478e+06	8.04638e+06	4.63701e+06	4.01351e+06	7.89158e+06	4.63701e+06	0.0797167	0.390053	-0.767113	0.0415201	0.126706
tr|A1AZZ9|A1AZZ9_PARDP	Glycine cleavage T protein (Aminomethyl transferase) OS=Paracoccus denitrificans (strain Pd 1222) GN=Pden_0731 PE=3 SV=1	449.99	0	8	tr|A1AZZ9|A1AZZ9_PARDP	3.30886e+06	4.15489e+06	4.45201e+06	4.31736e+06	3.22587e+06	4.7428e+06	4.73175e+06	4.23612e+06	4.73175e+06	0.126697	0.206126	0.159894	0.805121	0.878094
tr|A1B004|A1B004_PARDP	Glyoxalase/bleomycin resistance protein/dioxygenase OS=Paracoccus denitrificans (strain Pd 1222) GN=Pden_0736 PE=4 SV=1	101.02	0	2	tr|A1B004|A1B004_PARDP	40985.7	34602.4	38641.1	31508.8	49611.9	108488	126399	36621.8	108488	0.115581	0.423623	1.56896	0.00604092	0.0417202
tr|A1B005|A1B005_PARDP	Glutathione-dependent formaldehyde-activating, GFA OS=Paracoccus denitrificans (strain Pd 1222) GN=Pden_0737 PE=4 SV=1	355.83	0	6	tr|A1B005|A1B005_PARDP	966861	3.08718e+06	3.05362e+06	3.45636e+06	3.58395e+06	4.09194e+06	4.63135e+06	3.0704e+06	4.09194e+06	0.428213	0.127676	0.41438	0.13072	0.261743
tr|A1B007|A1B007_PARDP	ABC transporter related protein OS=Paracoccus denitrificans (strain Pd 1222) GN=Pden_0739 PE=4 SV=1	380.06	0	5	tr|A1B007|A1B007_PARDP	968122	914395	1.08266e+06	989067	784277	769946	652310	978594	769946	0.0709853	0.0984482	-0.345871	0.00837702	0.0505513
tr|A1B009|A1B009_PARDP	Protein translocase subunit SecE OS=Paracoccus denitrificans (strain Pd 1222) GN=secE PE=3 SV=1	65.63	0.000467727	2	tr|A1B009|A1B009_PARDP	207518	139177	193635	135302	162590	280674	264098	166406	264098	0.219278	0.271137	0.685946	0.113103	0.239043
tr|A1B010|A1B010_PARDP	Transcription termination/antitermination protein NusG OS=Paracoccus denitrificans (strain Pd 1222) GN=nusG PE=3 SV=1	2373.04	0	17	tr|A1B010|A1B010_PARDP	1.46669e+08	1.25698e+08	1.09266e+08	1.20738e+08	1.03196e+08	1.60008e+08	1.51657e+08	1.23218e+08	1.51657e+08	0.124573	0.221823	0.299894	0.544529	0.67017
tr|A1B019|A1B019_PARDP	Uncharacterized protein OS=Paracoccus denitrificans (strain Pd 1222) GN=Pden_0751 PE=4 SV=1	21.38	0.00582848	1	tr|A1B019|A1B019_PARDP	128284	121423	97649.8	101042	134448	58591.8	46084.9	111232	58591.8	0.134299	0.599898	-0.918724	0.120574	0.249344
tr|A1B020|A1B020_PARDP	Uncharacterized protein OS=Paracoccus denitrificans (strain Pd 1222) GN=Pden_0752 PE=4 SV=1	42.03	0.0021978	2	tr|A1B020|A1B020_PARDP	73528.3	102141	116330	133317	91659.4	198902	146225	109236	146225	0.238036	0.368308	0.423795	0.224745	0.37534
tr|A1B035|A1B035_PARDP	50S ribosomal protein L29 OS=Paracoccus denitrificans (strain Pd 1222) GN=rpmC PE=3 SV=1	706.2	0	7	tr|A1B035|A1B035_PARDP	7.19332e+07	6.04386e+07	7.28047e+07	6.39179e+07	4.72517e+07	7.68464e+07	7.76372e+07	6.79256e+07	7.68464e+07	0.0901258	0.257555	0.180538	0.876454	0.921506
tr|A1B048|A1B048_PARDP	Protein translocase subunit SecY OS=Paracoccus denitrificans (strain Pd 1222) GN=secY PE=3 SV=1	744.13	0	8	tr|A1B048|A1B048_PARDP	1.64555e+07	1.89225e+07	1.90417e+07	1.87887e+07	1.57531e+07	8.44562e+06	6.90123e+06	1.88556e+07	8.44562e+06	0.0674998	0.456103	-1.15871	0.0140303	0.0689064
tr|A1B054|A1B054_PARDP	Transcriptional regulator, LuxR family OS=Paracoccus denitrificans (strain Pd 1222) GN=Pden_0786 PE=4 SV=1	1574.98	0	14	tr|A1B054|A1B054_PARDP	3.7696e+07	2.88167e+07	2.96239e+07	2.76621e+07	2.8004e+07	4.11803e+07	4.11782e+07	2.92203e+07	4.11782e+07	0.147629	0.206774	0.495049	0.249661	0.404039
tr|A1B056|A1B056_PARDP	Recombination protein MgsA OS=Paracoccus denitrificans (strain Pd 1222) GN=Pden_0788 PE=4 SV=1	417.11	0	9	tr|A1B056|A1B056_PARDP	1.44929e+06	1.35819e+06	1.15073e+06	1.13692e+06	901560	754173	832376	1.25446e+06	832376	0.121456	0.0889101	-0.586807	0.00278431	0.0277815
tr|A1B058|A1B058_PARDP	Pseudouridine synthase OS=Paracoccus denitrificans (strain Pd 1222) GN=Pden_0790 PE=3 SV=1	892.33	0	19	tr|A1B058|A1B058_PARDP	6.74449e+06	5.31484e+06	5.28145e+06	5.37778e+06	3.82968e+06	3.37234e+06	3.55318e+06	5.34631e+06	3.55318e+06	0.125188	0.0642468	-0.589408	0.00146808	0.0198269
tr|A1B060|A1B060_PARDP	ATP12 ATPase OS=Paracoccus denitrificans (strain Pd 1222) GN=Pden_0792 PE=1 SV=1	143.46	0	3	tr|A1B060|A1B060_PARDP	277967	167645	364748	314186	130543	184925	327777	296076	184925	0.297412	0.475107	-0.676323	0.289636	0.44786
tr|A1B061|A1B061_PARDP	L-aspartate-binding protein / L-glutamate-binding protein / L-glutamine-binding protein / L-asparagine-binding protein OS=Paracoccus denitrificans (strain Pd 1222) GN=Pden_0793 PE=4 SV=1	3347.31	0	19	tr|A1B061|A1B061_PARDP	3.04495e+08	2.23692e+08	2.83825e+08	3.19246e+08	2.40099e+08	4.14988e+08	4.37105e+08	2.9416e+08	4.14988e+08	0.148533	0.296444	0.497359	0.225263	0.375536
tr|A1B062|A1B062_PARDP	L-asparagine ABC transporter membrane protein / L-glutamine ABC transporter membrane protein / L-glutamate ABC transporter membrane protein / L-aspartate ABC transporter membrane protein OS=Paracoccus denitrificans (strain Pd 1222) GN=Pden_0794 PE=3	1076.89	0	13	tr|A1B062|A1B062_PARDP	1.55208e+07	1.39574e+07	1.35524e+07	1.34624e+07	7.15441e+06	5.35344e+06	5.1866e+06	1.37549e+07	5.35344e+06	0.0677058	0.184998	-1.36125	6.11808e-05	0.00263285
tr|A1B063|A1B063_PARDP	L-glutamate ABC transporter membrane protein / L-asparagine ABC transporter membrane protein / L-glutamine ABC transporter membrane protein / L-aspartate ABC transporter membrane protein OS=Paracoccus denitrificans (strain Pd 1222) GN=Pden_0795 PE=3	398.91	0	4	tr|A1B063|A1B063_PARDP	6.2271e+06	5.78209e+06	6.23914e+06	5.74101e+06	3.36255e+06	1.75044e+06	1.41232e+06	6.00459e+06	1.75044e+06	0.0454903	0.479131	-1.77735	0.00106521	0.0168274
tr|A1B064|A1B064_PARDP	L-aspartate ABC transporter ATP-binding protein / L-glutamine ABC transporter ATP-binding protein / L-glutamate ABC transporter ATP-binding protein / L-asparagine ABC transporter ATP-binding protein OS=Paracoccus denitrificans (strain Pd 1222) GN=Pd	1941.74	0	16	tr|A1B064|A1B064_PARDP	1.19675e+08	8.86294e+07	8.87612e+07	8.03494e+07	5.21562e+07	7.16927e+07	7.07882e+07	8.86953e+07	7.07882e+07	0.183707	0.169972	-0.325348	0.0246969	0.0964669
tr|A1B065|A1B065_PARDP	Uncharacterized protein OS=Paracoccus denitrificans (strain Pd 1222) GN=Pden_0797 PE=4 SV=1	86.44	0.000493583	2	tr|A1B065|A1B065_PARDP	782081	89472.5	269431	256454	318447	911070	762750	262942	762750	0.858411	0.464372	1.5369	0.150423	0.289117
tr|A1B066|A1B066_PARDP	Branched chain amino acid: 2-keto-4-methylthiobutyrate aminotransferase OS=Paracoccus denitrificans (strain Pd 1222) GN=Pden_0798 PE=3 SV=1	1124.09	0	12	tr|A1B066|A1B066_PARDP	3.89065e+07	3.28595e+07	3.46936e+07	3.33436e+07	2.72436e+07	3.5422e+07	3.66745e+07	3.40186e+07	3.5422e+07	0.0786529	0.154675	0.0586078	0.557372	0.682666
tr|A1B067|A1B067_PARDP	Citrate (Pro-3S)-lyase OS=Paracoccus denitrificans (strain Pd 1222) GN=Pden_0799 PE=3 SV=1	1718.56	0	15	tr|A1B067|A1B067_PARDP	6.96266e+07	6.97417e+07	7.47328e+07	6.67667e+07	7.2713e+07	7.17366e+07	8.11892e+07	6.96842e+07	7.2713e+07	0.0471417	0.0691179	0.0613828	0.360906	0.513644
tr|A1B068|A1B068_PARDP	ABC transporter related protein OS=Paracoccus denitrificans (strain Pd 1222) GN=Pden_0800 PE=3 SV=1	189.27	0	4	tr|A1B068|A1B068_PARDP	948056	679896	659776	737214	742349	604640	566482	708555	604640	0.174577	0.145041	-0.227624	0.202855	0.350424
tr|A1B070|A1B070_PARDP	Binding-protein-dependent transport systems inner membrane component OS=Paracoccus denitrificans (strain Pd 1222) GN=Pden_0802 PE=3 SV=1	104.15	0	2	tr|A1B070|A1B070_PARDP	105083	144283	125301	100603	128909	59992.6	63184.3	115192	63184.3	0.169091	0.462943	-0.860823	0.0939368	0.212021
tr|A1B071|A1B071_PARDP	Uncharacterized protein OS=Paracoccus denitrificans (strain Pd 1222) GN=Pden_0803 PE=4 SV=1	89.99	0.000497512	1	tr|A1B071|A1B071_PARDP	107748	120839	113307	112627	115642	50499.1	16204.8	112967	50499.1	0.0475767	0.831	-1.16157	0.0654718	0.168414
tr|A1B075|A1B075_PARDP	ErfK/YbiS/YcfS/YnhG family protein OS=Paracoccus denitrificans (strain Pd 1222) GN=Pden_0807 PE=4 SV=1	2041.93	0	15	tr|A1B075|A1B075_PARDP	1.82578e+08	1.49702e+08	1.43404e+08	1.39051e+08	1.86535e+08	2.13815e+08	2.04811e+08	1.46553e+08	2.04811e+08	0.12853	0.0689081	0.483203	0.0194396	0.0836561
tr|A1B076|A1B076_PARDP	Uncharacterized protein OS=Paracoccus denitrificans (strain Pd 1222) GN=Pden_0808 PE=4 SV=1	882	0	7	tr|A1B076|A1B076_PARDP	3.5139e+07	2.48514e+07	2.48222e+07	2.20023e+07	3.85969e+07	5.95697e+07	5.87448e+07	2.48368e+07	5.87448e+07	0.216453	0.227091	1.24198	0.00404965	0.0342784
tr|A1B077|A1B077_PARDP	Lytic transglycosylase, catalytic OS=Paracoccus denitrificans (strain Pd 1222) GN=Pden_0809 PE=4 SV=1	313.13	0	7	tr|A1B077|A1B077_PARDP	535994	518329	516747	588023	577401	676277	649057	527161	649057	0.061746	0.080529	0.300304	0.0699187	0.176465
tr|A1B078|A1B078_PARDP	Extracellular solute-binding protein, family 5 OS=Paracoccus denitrificans (strain Pd 1222) GN=Pden_0810 PE=4 SV=1	962.83	0	13	tr|A1B078|A1B078_PARDP	1.45872e+07	1.23166e+07	1.33977e+07	1.53748e+07	1.456e+07	1.96357e+07	2.06739e+07	1.39924e+07	1.96357e+07	0.096437	0.178874	0.490135	0.0482461	0.137482
tr|A1B080|A1B080_PARDP	Phosphoserine phosphatase OS=Paracoccus denitrificans (strain Pd 1222) GN=Pden_0812 PE=4 SV=1	356.13	0	4	tr|A1B080|A1B080_PARDP	2.922e+06	1.51143e+06	2.39152e+06	3.08597e+06	1.54453e+06	3.82281e+06	3.74352e+06	2.65676e+06	3.74352e+06	0.286191	0.425784	0.501953	0.58122	0.704751
tr|A1B081|A1B081_PARDP	Phosphoserine transaminase OS=Paracoccus denitrificans (strain Pd 1222) GN=Pden_0813 PE=3 SV=1	1980.33	0	15	tr|A1B081|A1B081_PARDP	5.45667e+07	5.70082e+07	5.34314e+07	5.17472e+07	4.08936e+07	5.02466e+07	4.79363e+07	5.39991e+07	4.79363e+07	0.0407482	0.105092	-0.171736	0.078287	0.190211
tr|A1B082|A1B082_PARDP	D-3-phosphoglycerate dehydrogenase OS=Paracoccus denitrificans (strain Pd 1222) GN=Pden_0814 PE=3 SV=1	4568.8	0	31	tr|A1B082|A1B082_PARDP	2.12176e+08	1.87003e+08	1.69919e+08	1.68067e+08	1.10379e+08	1.14088e+08	1.1146e+08	1.78461e+08	1.1146e+08	0.110968	0.0170372	-0.677426	0.00056473	0.0112902
tr|A1B085|A1B085_PARDP	CreA family protein OS=Paracoccus denitrificans (strain Pd 1222) GN=Pden_0817 PE=4 SV=1	290.47	0	3	tr|A1B085|A1B085_PARDP	9659.48	2.23778e+06	2.22885e+06	2.61909e+06	1.71975e+06	1.81716e+06	2.39105e+06	2.23331e+06	1.81716e+06	0.670919	0.183573	-0.297494	0.426635	0.571623
tr|A1B091|A1B091_PARDP	Uncharacterized protein OS=Paracoccus denitrificans (strain Pd 1222) GN=Pden_0823 PE=4 SV=1	763.99	0	13	tr|A1B091|A1B091_PARDP	3.98027e+06	2.78826e+06	2.94868e+06	2.91818e+06	2.52817e+06	2.51288e+06	2.30122e+06	2.93343e+06	2.51288e+06	0.174752	0.0518284	-0.223225	0.0516035	0.142569
tr|A1B092|A1B092_PARDP	Uncharacterized protein OS=Paracoccus denitrificans (strain Pd 1222) GN=Pden_0824 PE=4 SV=1	1056.12	0	12	tr|A1B092|A1B092_PARDP	5.23543e+06	5.93798e+06	1.12832e+07	5.55489e+06	5.62507e+06	7.04705e+06	6.5696e+06	5.74643e+06	6.5696e+06	0.40954	0.112827	0.193941	0.846631	0.904332
tr|A1B093|A1B093_PARDP	Transglutaminase, N-terminal domain protein OS=Paracoccus denitrificans (strain Pd 1222) GN=Pden_0825 PE=4 SV=1	117.27	0	2	tr|A1B093|A1B093_PARDP	691792	176244	695406	298142	254107	315822	345423	494967	315822	0.576215	0.152693	-0.524059	0.463446	0.601579
tr|A1B094|A1B094_PARDP	20S proteasome, A and B subunits OS=Paracoccus denitrificans (strain Pd 1222) GN=Pden_0826 PE=4 SV=1	229.02	0	5	tr|A1B094|A1B094_PARDP	1.06682e+06	881446	798953	741183	587775	789125	867036	840199	789125	0.162825	0.19266	-0.0887368	0.268654	0.423651
tr|A1B096|A1B096_PARDP	Hydratase/decarboxylase OS=Paracoccus denitrificans (strain Pd 1222) GN=Pden_0828 PE=4 SV=1	755.04	0	9	tr|A1B096|A1B096_PARDP	1.01245e+07	6.41514e+06	6.32342e+06	7.29444e+06	8.9938e+06	1.31208e+07	1.33415e+07	6.85479e+06	1.31208e+07	0.235849	0.207208	0.939649	0.0242511	0.0957598
tr|A1B097|A1B097_PARDP	Extracellular solute-binding protein, family 1 OS=Paracoccus denitrificans (strain Pd 1222) GN=Pden_0829 PE=4 SV=1	915.78	0	12	tr|A1B097|A1B097_PARDP	2.51134e+07	1.20737e+07	1.79087e+07	2.41127e+07	2.15793e+07	4.65203e+07	5.04727e+07	2.10107e+07	4.65203e+07	0.305937	0.396361	1.16263	0.0427301	0.12828
tr|A1B0A0|A1B0A0_PARDP	ABC transporter related protein OS=Paracoccus denitrificans (strain Pd 1222) GN=Pden_0832 PE=3 SV=1	932.06	0	12	tr|A1B0A0|A1B0A0_PARDP	2.94645e+07	2.44649e+07	2.13088e+07	2.25518e+07	2.52041e+07	3.12411e+07	3.08385e+07	2.35083e+07	3.08385e+07	0.146754	0.11601	0.392758	0.139345	0.274048
tr|A1B0A2|A1B0A2_PARDP	Glycosyl transferase, WecB/TagA/CpsF family OS=Paracoccus denitrificans (strain Pd 1222) GN=Pden_0834 PE=3 SV=1	940.47	0	12	tr|A1B0A2|A1B0A2_PARDP	1.64349e+07	1.80526e+07	1.56923e+07	1.63336e+07	1.69323e+07	2.51187e+07	2.43029e+07	1.63842e+07	2.43029e+07	0.0604274	0.20388	0.568828	0.0479486	0.137096
tr|A1B0A4|A1B0A4_PARDP	Beta-ketoacyl synthase OS=Paracoccus denitrificans (strain Pd 1222) GN=Pden_0836 PE=4 SV=1	31.41	0.00296988	2	tr|A1B0A4|A1B0A4_PARDP	26266.4	185758	218217	137951	128672	150093	108715	161855	128672	0.59088	0.160213	-0.315091	0.773476	0.856381
tr|A1B0A6|A1B0A6_PARDP	Amino acid adenylation domain OS=Paracoccus denitrificans (strain Pd 1222) GN=Pden_0838 PE=4 SV=1	326.61	0	7	tr|A1B0A6|A1B0A6_PARDP	6.39496e+06	5.6244e+06	4.88076e+06	5.25295e+06	4.56389e+06	3.52973e+06	3.60388e+06	5.43868e+06	3.60388e+06	0.116788	0.147945	-0.592865	0.0112123	0.0599967
tr|A1B0A8|A1B0A8_PARDP	Glycosyl transferase, group 1 OS=Paracoccus denitrificans (strain Pd 1222) GN=Pden_0840 PE=4 SV=1	280.97	0	9	tr|A1B0A8|A1B0A8_PARDP	1.57236e+06	1.84276e+06	1.79466e+06	1.80717e+06	1.93951e+06	1.70556e+06	1.54482e+06	1.80092e+06	1.70556e+06	0.0700875	0.114725	-0.0784796	0.851466	0.906092
tr|A1B0B2|A1B0B2_PARDP	Glycosyl transferase, family 2 OS=Paracoccus denitrificans (strain Pd 1222) GN=Pden_0844 PE=4 SV=1	353.09	0	7	tr|A1B0B2|A1B0B2_PARDP	1.92504e+06	2.45313e+06	2.28311e+06	1.92577e+06	1.84566e+06	2.36093e+06	2.39768e+06	2.10444e+06	2.36093e+06	0.123376	0.140202	0.171136	0.827643	0.893226
tr|A1B0B3|A1B0B3_PARDP	ATPases involved in chromosome partitioning-like protein OS=Paracoccus denitrificans (strain Pd 1222) GN=Pden_0845 PE=4 SV=1	822.49	0	9	tr|A1B0B3|A1B0B3_PARDP	2.14388e+07	1.78248e+07	1.78069e+07	1.73556e+07	1.81873e+07	2.12692e+07	2.18277e+07	1.78158e+07	2.12692e+07	0.102148	0.0959729	0.255607	0.318965	0.474533
tr|A1B0B4|A1B0B4_PARDP	Lipopolysaccharide biosynthesis OS=Paracoccus denitrificans (strain Pd 1222) GN=Pden_0846 PE=4 SV=1	1419.86	0	17	tr|A1B0B4|A1B0B4_PARDP	2.72789e+07	2.28462e+07	2.26031e+07	2.22572e+07	2.25993e+07	1.75613e+07	1.74981e+07	2.27246e+07	1.75613e+07	0.0996951	0.152297	-0.371835	0.0647554	0.167769
tr|A1B0B5|A1B0B5_PARDP	Polysaccharide biosynthesis protein OS=Paracoccus denitrificans (strain Pd 1222) GN=Pden_0847 PE=4 SV=1	95.2	0	2	tr|A1B0B5|A1B0B5_PARDP	553511	565826	620586	588555	967192	398953	362761	577191	398953	0.0506218	0.58824	-0.532548	0.643307	0.753236
tr|A1B0B6|A1B0B6_PARDP	Malate dehydrogenase (Oxaloacetate-decarboxylating) (NADP(+)), Phosphate acetyltransferase OS=Paracoccus denitrificans (strain Pd 1222) GN=Pden_0848 PE=4 SV=1	3944.34	0	33	tr|A1B0B6|A1B0B6_PARDP	1.67499e+08	1.79594e+08	1.62703e+08	1.74985e+08	1.3237e+08	9.70877e+07	9.54674e+07	1.71242e+08	9.70877e+07	0.0440586	0.192538	-0.818331	0.00236324	0.0251057
tr|A1B0B8|A1B0B8_PARDP	UPF0176 protein Pden_0850 OS=Paracoccus denitrificans (strain Pd 1222) GN=Pden_0850 PE=3 SV=1	92.79	0	1	tr|A1B0B8|A1B0B8_PARDP	28397.4	38.9842	593.608	38.9842	38451.9	28456.4	26495.8	316.296	28456.4	1.93873	0.205952	7.54737	0.0306221	0.108267
tr|A1B0B9|A1B0B9_PARDP	Nicotinamidase OS=Paracoccus denitrificans (strain Pd 1222) GN=Pden_0851 PE=4 SV=1	52.07	0.000454339	1	tr|A1B0B9|A1B0B9_PARDP	173043	95061	142101	157311	50445	276262	178182	149706	178182	0.237326	0.672817	0.253083	0.956558	0.977344
tr|A1B0C0|A1B0C0_PARDP	Nicotinate phosphoribosyltransferase OS=Paracoccus denitrificans (strain Pd 1222) GN=pncB PE=3 SV=1	1245.68	0	19	tr|A1B0C0|A1B0C0_PARDP	2.42033e+07	2.432e+07	2.32981e+07	2.24698e+07	2.35015e+07	2.28043e+07	2.23286e+07	2.37507e+07	2.28043e+07	0.036722	0.0257863	-0.0584023	0.651035	0.760476
tr|A1B0C1|A1B0C1_PARDP	NH(3)-dependent NAD(+) synthetase OS=Paracoccus denitrificans (strain Pd 1222) GN=Pden_0853 PE=3 SV=1	831.67	0	13	tr|A1B0C1|A1B0C1_PARDP	1.11205e+07	1.12207e+07	1.11961e+07	1.10281e+07	1.02057e+07	8.14205e+06	8.51878e+06	1.11583e+07	8.51878e+06	0.00778536	0.122713	-0.389392	0.0240983	0.095705
tr|A1B0C2|A1B0C2_PARDP	MORN repeat-containing protein OS=Paracoccus denitrificans (strain Pd 1222) GN=Pden_0854 PE=4 SV=1	447.97	0	6	tr|A1B0C2|A1B0C2_PARDP	1.61477e+06	1.49932e+06	1.99635e+06	1.91111e+06	1.74981e+06	1.40026e+06	1.45248e+06	1.76294e+06	1.45248e+06	0.13467	0.122905	-0.274356	0.242439	0.396109
tr|A1B0C3|A1B0C3_PARDP	Xanthine phosphoribosyltransferase OS=Paracoccus denitrificans (strain Pd 1222) GN=gpt PE=3 SV=1	799.66	0	8	tr|A1B0C3|A1B0C3_PARDP	2.94676e+07	2.10538e+07	2.21661e+07	2.13936e+07	2.45128e+07	3.31711e+07	3.3359e+07	2.17799e+07	3.31711e+07	0.16973	0.166537	0.607157	0.0803382	0.193712
tr|A1B0C5|A1B0C5_PARDP	Enoyl-[acyl-carrier-protein] reductase [NADH] OS=Paracoccus denitrificans (strain Pd 1222) GN=Pden_0857 PE=3 SV=1	2433.48	0	20	tr|A1B0C5|A1B0C5_PARDP	9.3892e+07	8.31621e+07	8.79518e+07	9.1862e+07	8.74958e+07	9.95527e+07	1.09573e+08	8.99069e+07	9.95527e+07	0.0530149	0.111801	0.14737	0.254652	0.409735
tr|A1B0C7|A1B0C7_PARDP	Cold-shock DNA-binding protein family OS=Paracoccus denitrificans (strain Pd 1222) GN=Pden_0859 PE=4 SV=1	879.26	0	9	tr|A1B0C7|A1B0C7_PARDP	2.92837e+07	2.69496e+07	2.40325e+07	1.93182e+07	2.41782e+07	3.23045e+07	3.56791e+07	2.5491e+07	3.23045e+07	0.172496	0.192438	0.34411	0.174937	0.319313
tr|A1B0C9|A1B0C9_PARDP	Aspartokinase OS=Paracoccus denitrificans (strain Pd 1222) GN=Pden_0862 PE=3 SV=1	3132.58	0	21	tr|A1B0C9|A1B0C9_PARDP	8.92074e+07	9.16262e+07	8.80235e+07	8.18322e+07	1.01107e+08	9.82272e+07	9.84009e+07	8.86154e+07	9.84009e+07	0.0475875	0.0162723	0.151145	0.0940406	0.212051
tr|A1B0D0|A1B0D0_PARDP	PTSINtr with GAF domain, PtsP OS=Paracoccus denitrificans (strain Pd 1222) GN=Pden_0863 PE=3 SV=1	1715.96	0	24	tr|A1B0D0|A1B0D0_PARDP	1.33906e+07	1.30324e+07	1.18253e+07	1.21695e+07	1.41283e+07	9.58651e+06	8.55777e+06	1.2601e+07	9.58651e+06	0.0578932	0.275543	-0.393612	0.200688	0.348766
tr|A1B0D8|A1B0D8_PARDP	Integral membrane sensor signal transduction histidine kinase OS=Paracoccus denitrificans (strain Pd 1222) GN=Pden_0871 PE=4 SV=1	478.81	0	9	tr|A1B0D8|A1B0D8_PARDP	1.32548e+06	977267	1.14042e+06	1.03411e+06	1.40336e+06	686394	815903	1.08727e+06	815903	0.136845	0.394486	-0.41251	0.335082	0.487014
tr|A1B0D9|A1B0D9_PARDP	50S ribosomal protein L34 OS=Paracoccus denitrificans (strain Pd 1222) GN=rpmH PE=3 SV=1	62.31	0	2	tr|A1B0D9|A1B0D9_PARDP	1.44819e+06	708419	939916	908321	844055	932487	904283	924118	904283	0.314739	0.0505498	-0.0310923	0.639773	0.750986
tr|A1B0E0|A1B0E0_PARDP	Ribonuclease P protein component OS=Paracoccus denitrificans (strain Pd 1222) GN=rnpA PE=3 SV=1	59.29	0.000461467	1	tr|A1B0E0|A1B0E0_PARDP	113553	62585.8	92602.3	93865.5	73805	166105	174798	93233.9	166105	0.231944	0.404872	0.8332	0.172494	0.316894
tr|A1B0E5|A1B0E5_PARDP	MOSC domain containing protein OS=Paracoccus denitrificans (strain Pd 1222) GN=Pden_0878 PE=4 SV=1	866.02	0	4	tr|A1B0E5|A1B0E5_PARDP	6.08307e+06	5.46175e+06	5.76181e+06	5.43727e+06	5.61041e+06	7.78966e+06	7.38335e+06	5.61178e+06	7.38335e+06	0.0533022	0.167275	0.396332	0.0964085	0.216171
tr|A1B0E6|A1B0E6_PARDP	Probable GTP-binding protein EngB OS=Paracoccus denitrificans (strain Pd 1222) GN=engB PE=3 SV=1	549.03	0	8	tr|A1B0E6|A1B0E6_PARDP	1.08136e+07	7.51058e+06	7.43278e+06	7.31396e+06	7.43183e+06	1.10237e+07	1.08697e+07	7.47168e+06	1.08697e+07	0.20552	0.207752	0.540832	0.295579	0.45245
tr|A1B0E8|A1B0E8_PARDP	Putative phosphohistidine phosphatase, SixA OS=Paracoccus denitrificans (strain Pd 1222) GN=Pden_0881 PE=4 SV=1	567.59	0	7	tr|A1B0E8|A1B0E8_PARDP	1.37001e+07	1.23561e+07	1.39131e+07	1.39203e+07	1.3042e+07	1.65078e+07	1.62908e+07	1.38066e+07	1.62908e+07	0.0557569	0.12705	0.238739	0.200871	0.348845
tr|A1B0E9|A1B0E9_PARDP	Phosphofructokinase OS=Paracoccus denitrificans (strain Pd 1222) GN=Pden_0882 PE=3 SV=1	749.79	0	9	tr|A1B0E9|A1B0E9_PARDP	6.39126e+06	5.4944e+06	6.94488e+06	5.54248e+06	5.83468e+06	6.01212e+06	6.00874e+06	5.96687e+06	6.00874e+06	0.115117	0.01705	0.0137458	0.828495	0.893226
tr|A1B0F0|A1B0F0_PARDP	Uncharacterized protein OS=Paracoccus denitrificans (strain Pd 1222) GN=Pden_0883 PE=4 SV=1	44.38	0.00133274	1	tr|A1B0F0|A1B0F0_PARDP	131223	43017.2	131061	205201	56546.2	58580.1	183704	131142	58580.1	0.519768	0.731196	-1.16265	0.562569	0.687043
tr|A1B0F9|A1B0F9_PARDP	YceI family protein OS=Paracoccus denitrificans (strain Pd 1222) GN=Pden_0892 PE=3 SV=1	628.23	0	7	tr|A1B0F9|A1B0F9_PARDP	1.06527e+07	6.14069e+06	9.0302e+06	9.90872e+06	8.9874e+06	1.57399e+07	1.68678e+07	9.46946e+06	1.57399e+07	0.221222	0.307366	0.734628	0.0725906	0.180899
tr|A1B0G3|A1B0G3_PARDP	Uncharacterized protein OS=Paracoccus denitrificans (strain Pd 1222) GN=Pden_0896 PE=4 SV=1	616.92	0	7	tr|A1B0G3|A1B0G3_PARDP	3.0137e+07	2.12029e+07	2.49001e+07	2.29211e+07	2.9448e+07	2.29801e+07	2.1275e+07	2.39106e+07	2.29801e+07	0.156164	0.175497	-0.0560279	0.93525	0.960599
tr|A1B0G6|A1B0G6_PARDP	Peptidylprolyl isomerase OS=Paracoccus denitrificans (strain Pd 1222) GN=Pden_0899 PE=4 SV=1	1288.35	0	16	tr|A1B0G6|A1B0G6_PARDP	2.54074e+07	2.79601e+07	3.24167e+07	2.85807e+07	2.73316e+07	2.39188e+07	2.30192e+07	2.82704e+07	2.39188e+07	0.101308	0.0918939	-0.24106	0.143671	0.280169
tr|A1B0G7|A1B0G7_PARDP	LPS-assembly protein LptD OS=Paracoccus denitrificans (strain Pd 1222) GN=lptD PE=3 SV=1	1193.34	0	22	tr|A1B0G7|A1B0G7_PARDP	1.51737e+07	1.33166e+07	1.22328e+07	1.22665e+07	1.60663e+07	2.03428e+07	2.12889e+07	1.27916e+07	2.03428e+07	0.104115	0.144684	0.670537	0.00838208	0.0505513
tr|A1B0G8|A1B0G8_PARDP	Permease YjgP/YjgQ family protein OS=Paracoccus denitrificans (strain Pd 1222) GN=Pden_0901 PE=4 SV=1	113.68	0	3	tr|A1B0G8|A1B0G8_PARDP	1.33197e+06	1.18264e+06	1.25702e+06	1.06626e+06	1.24626e+06	929235	801424	1.21983e+06	929235	0.0936582	0.230802	-0.391894	0.124283	0.254232
tr|A1B0G9|A1B0G9_PARDP	Permease YjgP/YjgQ family protein OS=Paracoccus denitrificans (strain Pd 1222) GN=Pden_0902 PE=4 SV=1	351.7	0	5	tr|A1B0G9|A1B0G9_PARDP	1.30045e+06	974315	1.10726e+06	1.01324e+06	1.03919e+06	650897	754112	1.06025e+06	754112	0.132458	0.246855	-0.490134	0.0523047	0.144037
tr|A1B0H0|A1B0H0_PARDP	Probable cytosol aminopeptidase OS=Paracoccus denitrificans (strain Pd 1222) GN=pepA PE=3 SV=1	3130.38	0	25	tr|A1B0H0|A1B0H0_PARDP	1.46333e+08	1.37606e+08	1.34847e+08	1.34965e+08	1.18517e+08	1.05011e+08	1.09539e+08	1.36285e+08	1.09539e+08	0.0391198	0.0619169	-0.315123	0.013771	0.0685579
tr|A1B0H4|A1B0H4_PARDP	Sec-independent protein translocase protein TatA OS=Paracoccus denitrificans (strain Pd 1222) GN=tatA PE=3 SV=1	154.72	0	1	tr|A1B0H4|A1B0H4_PARDP	18567.6	36803.5	12548.8	19362.8	42861.9	44825.4	23122.2	18965.2	42861.9	0.478517	0.324984	1.17666	0.0867142	0.202546
tr|A1B0H5|A1B0H5_PARDP	Twin-arginine translocation protein, TatB subunit OS=Paracoccus denitrificans (strain Pd 1222) GN=Pden_0908 PE=4 SV=1	291.45	0	5	tr|A1B0H5|A1B0H5_PARDP	7.82013e+06	6.60486e+06	7.76132e+06	6.7759e+06	5.59064e+06	1.07121e+07	1.08416e+07	7.26861e+06	1.07121e+07	0.0883303	0.331004	0.562817	0.332584	0.484748
tr|A1B0H6|A1B0H6_PARDP	Sec-independent protein translocase protein TatC OS=Paracoccus denitrificans (strain Pd 1222) GN=tatC PE=3 SV=1	161.22	0	3	tr|A1B0H6|A1B0H6_PARDP	1.51424e+06	1.50996e+06	1.74702e+06	1.52629e+06	1.56549e+06	812014	888577	1.52027e+06	888577	0.0732372	0.380904	-0.774744	0.0411798	0.126581
tr|A1B0H7|A1B0H7_PARDP	Uncharacterized protein OS=Paracoccus denitrificans (strain Pd 1222) GN=Pden_0910 PE=4 SV=1	1501.72	0	16	tr|A1B0H7|A1B0H7_PARDP	1.87949e+07	1.66902e+07	1.81828e+07	1.69438e+07	1.86763e+07	2.03818e+07	2.22169e+07	1.75633e+07	2.03818e+07	0.0567848	0.0866936	0.215614	0.0959988	0.2157
tr|A1B0H8|A1B0H8_PARDP	Penicillin amidase, Cysteine peptidase, MEROPS family C59 OS=Paracoccus denitrificans (strain Pd 1222) GN=Pden_0911 PE=4 SV=1	468.87	0	10	tr|A1B0H8|A1B0H8_PARDP	1.04118e+07	8.96693e+06	9.15151e+06	9.33048e+06	1.07393e+07	9.98328e+06	1.02819e+07	9.241e+06	1.02819e+07	0.0684939	0.0368424	0.15405	0.242304	0.396109
tr|A1B0I0|A1B0I0_PARDP	Homogentisate 1,2-dioxygenase OS=Paracoccus denitrificans (strain Pd 1222) GN=Pden_0913 PE=3 SV=1	580.71	0	12	tr|A1B0I0|A1B0I0_PARDP	4.54351e+06	6.40907e+06	7.08848e+06	6.37416e+06	6.2393e+06	3.41305e+06	3.70365e+06	6.39161e+06	3.70365e+06	0.178729	0.349203	-0.787228	0.100133	0.22146
tr|A1B0I1|A1B0I1_PARDP	Transcriptional regulator, MarR family OS=Paracoccus denitrificans (strain Pd 1222) GN=Pden_0914 PE=4 SV=1	369.92	0	5	tr|A1B0I1|A1B0I1_PARDP	2.75408e+06	2.6447e+06	2.63857e+06	2.4963e+06	2.01902e+06	1.87825e+06	2.78417e+06	2.64164e+06	2.01902e+06	0.0401363	0.218891	-0.387772	0.134721	0.267539
tr|A1B0I5|A1B0I5_PARDP	Alpha/beta hydrolase fold protein OS=Paracoccus denitrificans (strain Pd 1222) GN=Pden_0918 PE=4 SV=1	23.65	0.00460444	2	tr|A1B0I5|A1B0I5_PARDP	128136	56394.8	110077	109605	86195.2	94792.6	76817.4	109841	86195.2	0.306738	0.104619	-0.349739	0.566106	0.689042
tr|A1B0I6|A1B0I6_PARDP	Uncharacterized protein OS=Paracoccus denitrificans (strain Pd 1222) GN=Pden_0919 PE=4 SV=1	157.04	0	3	tr|A1B0I6|A1B0I6_PARDP	1.21962e+06	792011	941251	850872	654936	770017	769828	896062	769828	0.199114	0.0907437	-0.217224	0.0747672	0.185385
tr|A1B0I8|A1B0I8_PARDP	NAD kinase OS=Paracoccus denitrificans (strain Pd 1222) GN=nadK PE=3 SV=1	154.49	0	2	tr|A1B0I8|A1B0I8_PARDP	1.07753e+06	975459	1.03988e+06	951702	788846	854573	804122	1.00767e+06	804122	0.0572119	0.0421604	-0.324798	0.016862	0.0770011
tr|A1B0I9|A1B0I9_PARDP	Peptide chain release factor 3 OS=Paracoccus denitrificans (strain Pd 1222) GN=prfC PE=3 SV=1	1641.57	0	23	tr|A1B0I9|A1B0I9_PARDP	2.04964e+07	1.51292e+07	1.43439e+07	1.38154e+07	1.30912e+07	1.1057e+07	1.06931e+07	1.47366e+07	1.1057e+07	0.193217	0.111279	-0.413922	0.0357599	0.1173
tr|A1B0J1|A1B0J1_PARDP	OsmC family protein OS=Paracoccus denitrificans (strain Pd 1222) GN=Pden_0924 PE=4 SV=1	103.45	0	2	tr|A1B0J1|A1B0J1_PARDP	162485	173905	213949	286652	227155	379956	451155	193927	379956	0.268213	0.324448	0.978053	0.0445169	0.13082
tr|A1B0J6|A1B0J6_PARDP	Exodeoxyribonuclease III OS=Paracoccus denitrificans (strain Pd 1222) GN=Pden_0929 PE=4 SV=1	428.45	0	8	tr|A1B0J6|A1B0J6_PARDP	8.05973e+06	8.46327e+06	7.9385e+06	7.0797e+06	4.90307e+06	5.80009e+06	5.90396e+06	7.99911e+06	5.80009e+06	0.0738129	0.0994156	-0.463722	0.00379778	0.0332506
tr|A1B0J7|A1B0J7_PARDP	Uncharacterized protein OS=Paracoccus denitrificans (strain Pd 1222) GN=Pden_0930 PE=4 SV=1	84.14	0.000491884	1	tr|A1B0J7|A1B0J7_PARDP	68066.8	26694.9	45507.4	64619.8	6069.43	57586.7	72800.2	55063.6	57586.7	0.373405	0.768873	0.0866965	0.45113	0.590635
tr|A1B0J8|A1B0J8_PARDP	Extracellular solute-binding protein, family 5 OS=Paracoccus denitrificans (strain Pd 1222) GN=Pden_0931 PE=4 SV=1	806.79	0	10	tr|A1B0J8|A1B0J8_PARDP	3.6515e+06	3.16115e+06	3.02986e+06	2.97051e+06	3.06693e+06	2.47752e+06	2.49988e+06	3.0955e+06	2.49988e+06	0.0965472	0.12457	-0.30799	0.0900467	0.206717
tr|A1B0J9|A1B0J9_PARDP	3-hydroxybutyrate dehydrogenase OS=Paracoccus denitrificans (strain Pd 1222) GN=Pden_0932 PE=4 SV=1	858.76	0	6	tr|A1B0J9|A1B0J9_PARDP	2.06512e+07	2.2096e+07	2.52171e+07	2.39453e+07	2.54429e+07	3.02829e+07	3.14839e+07	2.30207e+07	3.02829e+07	0.0875518	0.110009	0.396738	0.0333004	0.112284
tr|A1B0K0|A1B0K0_PARDP	Nucleoside-binding protein OS=Paracoccus denitrificans (strain Pd 1222) GN=Pden_0933 PE=4 SV=1	113.99	0	3	tr|A1B0K0|A1B0K0_PARDP	124046	67227.1	130462	78544.1	59852.2	91409.2	216448	101295	91409.2	0.318134	0.67568	-0.110811	0.777818	0.859765
tr|A1B0K1|A1B0K1_PARDP	Thymidylate synthase ThyX OS=Paracoccus denitrificans (strain Pd 1222) GN=thyX PE=3 SV=1	2169.43	0	20	tr|A1B0K1|A1B0K1_PARDP	5.18864e+07	4.70005e+07	4.09897e+07	4.19836e+07	4.38151e+07	5.45602e+07	5.14559e+07	4.44921e+07	5.14559e+07	0.110516	0.110722	0.212084	0.348925	0.501369
tr|A1B0K2|A1B0K2_PARDP	Glyoxalase/bleomycin resistance protein/dioxygenase OS=Paracoccus denitrificans (strain Pd 1222) GN=Pden_0935 PE=4 SV=1	252.64	0	4	tr|A1B0K2|A1B0K2_PARDP	1.00513e+06	902459	1.26237e+06	1.1359e+06	1.17032e+06	1.43922e+06	1.30206e+06	1.07051e+06	1.30206e+06	0.145366	0.103125	0.285193	0.103166	0.225063
tr|A1B0K4|A1B0K4_PARDP	Uncharacterized protein OS=Paracoccus denitrificans (strain Pd 1222) GN=Pden_0937 PE=4 SV=1	125.4	0	2	tr|A1B0K4|A1B0K4_PARDP	9480.6	610.825	4660.33	2147.37	4171.3	38.9842	4218.4	3403.85	4171.3	0.918659	0.85405	0.398995	0.401755	0.551382
tr|A1B0K5|A1B0K5_PARDP	Aminotransferase OS=Paracoccus denitrificans (strain Pd 1222) GN=Pden_0938 PE=3 SV=1	605.11	0	9	tr|A1B0K5|A1B0K5_PARDP	5.69465e+06	4.85257e+06	4.93982e+06	4.77312e+06	4.45191e+06	4.42826e+06	4.24981e+06	4.8962e+06	4.42826e+06	0.0839527	0.0252462	-0.144863	0.0896247	0.206308
tr|A1B0K6|A1B0K6_PARDP	Aspartate ammonia-lyase OS=Paracoccus denitrificans (strain Pd 1222) GN=Pden_0939 PE=3 SV=1	686.4	0	12	tr|A1B0K6|A1B0K6_PARDP	9.94513e+06	9.22397e+06	1.05278e+07	9.25444e+06	8.5013e+06	7.03058e+06	7.46895e+06	9.59978e+06	7.46895e+06	0.0639859	0.0984858	-0.361161	0.018776	0.082052
tr|A1B0K7|A1B0K7_PARDP	Transcriptional regulator, LysR family OS=Paracoccus denitrificans (strain Pd 1222) GN=Pden_0940 PE=4 SV=1	548.68	0	7	tr|A1B0K7|A1B0K7_PARDP	3.57185e+06	3.11868e+06	2.6866e+06	3.00098e+06	3.14735e+06	4.1893e+06	4.07759e+06	3.05983e+06	4.07759e+06	0.118525	0.150354	0.414531	0.0990595	0.21947
tr|A1B0K8|A1B0K8_PARDP	Malate/L-lactate dehydrogenase OS=Paracoccus denitrificans (strain Pd 1222) GN=Pden_0941 PE=3 SV=1	104.86	0	1	tr|A1B0K8|A1B0K8_PARDP	222023	253092	309421	333731	81929.4	171246	151991	281257	151991	0.182825	0.348042	-0.88063	0.00690541	0.0450715
tr|A1B0K9|A1B0K9_PARDP	Transcriptional regulator, AsnC family OS=Paracoccus denitrificans (strain Pd 1222) GN=Pden_0942 PE=4 SV=1	126.67	0	2	tr|A1B0K9|A1B0K9_PARDP	252833	107700	161146	115935	114430	115091	170345	138540	115091	0.417625	0.240783	-0.248063	0.565766	0.688959
tr|A1B0L0|A1B0L0_PARDP	Bifunctional protein PutA OS=Paracoccus denitrificans (strain Pd 1222) GN=Pden_0943 PE=3 SV=1	1482.95	0	22	tr|A1B0L0|A1B0L0_PARDP	5.58665e+06	5.61821e+06	5.67584e+06	5.24686e+06	7.07157e+06	5.19259e+06	4.65315e+06	5.60243e+06	5.19259e+06	0.0349928	0.225132	-0.109593	0.974952	0.986831
tr|A1B0L1|A1B0L1_PARDP	Transcriptional regulator, TetR family OS=Paracoccus denitrificans (strain Pd 1222) GN=Pden_0944 PE=4 SV=1	56.69	0.000459559	1	tr|A1B0L1|A1B0L1_PARDP	376684	119084	114595	204945	294391	412103	419673	162015	412103	0.601037	0.187134	1.39939	0.0498642	0.140205
tr|A1B0L2|A1B0L2_PARDP	Substrate-binding region of ABC-type glycine betaine transport system OS=Paracoccus denitrificans (strain Pd 1222) GN=Pden_0945 PE=4 SV=1	810.18	0	8	tr|A1B0L2|A1B0L2_PARDP	1.03541e+07	5.51991e+06	9.33972e+06	1.09636e+07	6.00009e+06	1.16995e+07	1.22129e+07	9.8469e+06	1.16995e+07	0.270137	0.345842	0.250621	0.738868	0.829715
tr|A1B0L3|A1B0L3_PARDP	Binding-protein-dependent transport systems inner membrane component OS=Paracoccus denitrificans (strain Pd 1222) GN=Pden_0946 PE=3 SV=1	159.64	0	1	tr|A1B0L3|A1B0L3_PARDP	2.38033e+06	2.17646e+06	3.40266e+06	2.64519e+06	2.43924e+06	2.3496e+06	2.66453e+06	2.51276e+06	2.43924e+06	0.202363	0.0653111	-0.040835	0.673169	0.778668
tr|A1B0L5|A1B0L5_PARDP	Acyl-CoA dehydrogenase domain protein OS=Paracoccus denitrificans (strain Pd 1222) GN=Pden_0948 PE=3 SV=1	100.57	0	3	tr|A1B0L5|A1B0L5_PARDP	657241	702138	1.06994e+06	1.13286e+06	488516	339632	318528	886037	339632	0.275684	0.242405	-1.35163	0.00279495	0.0277815
tr|A1B0L7|A1B0L7_PARDP	Fervidolysin, Serine peptidase, MEROPS family S08A OS=Paracoccus denitrificans (strain Pd 1222) GN=Pden_0950 PE=4 SV=1	666.84	0	12	tr|A1B0L7|A1B0L7_PARDP	3.65716e+06	4.59298e+06	4.92097e+06	4.97955e+06	4.74011e+06	4.47476e+06	4.66925e+06	4.75697e+06	4.66925e+06	0.134685	0.0296874	-0.0259949	0.785224	0.864938
tr|A1B0L8|A1B0L8_PARDP	Ribonucleoside-diphosphate reductase, adenosylcobalamin-dependent OS=Paracoccus denitrificans (strain Pd 1222) GN=Pden_0951 PE=4 SV=1	3450.05	0	37	tr|A1B0L8|A1B0L8_PARDP	4.36959e+07	5.43164e+07	5.18754e+07	5.17257e+07	3.93412e+07	3.218e+07	3.22314e+07	5.18005e+07	3.22314e+07	0.0917923	0.119123	-0.6845	0.0044537	0.0363599
tr|A1B0L9|A1B0L9_PARDP	DSBA oxidoreductase OS=Paracoccus denitrificans (strain Pd 1222) GN=Pden_0952 PE=4 SV=1	146.39	0	2	tr|A1B0L9|A1B0L9_PARDP	125266	37360.7	27794.6	58145.5	61726.8	263875	263906	47753.1	263875	0.707235	0.593983	2.50119	0.054347	0.148055
tr|A1B0M0|A1B0M0_PARDP	AMP-dependent synthetase and ligase OS=Paracoccus denitrificans (strain Pd 1222) GN=Pden_0953 PE=4 SV=1	418.94	0	5	tr|A1B0M0|A1B0M0_PARDP	1.77298e+06	2.26114e+06	1.85334e+06	1.59596e+06	1.92673e+06	5.81236e+06	3.08379e+06	1.81316e+06	3.08379e+06	0.150482	0.553018	0.76655	0.0601249	0.160861
tr|A1B0M1|A1B0M1_PARDP	Cold-shock DNA-binding protein family OS=Paracoccus denitrificans (strain Pd 1222) GN=Pden_0954 PE=4 SV=1	731.44	0	7	tr|A1B0M1|A1B0M1_PARDP	3.21175e+07	2.01542e+07	2.55791e+07	2.87264e+07	1.71923e+07	4.05847e+07	4.27041e+07	2.71528e+07	4.05847e+07	0.190817	0.42268	0.582263	0.517416	0.647412
tr|A1B0M3|A1B0M3_PARDP	Uncharacterized protein OS=Paracoccus denitrificans (strain Pd 1222) GN=Pden_0956 PE=4 SV=1	1262.2	0	12	tr|A1B0M3|A1B0M3_PARDP	1.94618e+07	1.6556e+07	1.86926e+07	1.87312e+07	1.9534e+07	2.50969e+07	2.81735e+07	1.87119e+07	2.50969e+07	0.0682926	0.180441	0.423554	0.0370495	0.119833
tr|A1B0M4|A1B0M4_PARDP	Polyhydroxyalkanoate depolymerase, intracellular OS=Paracoccus denitrificans (strain Pd 1222) GN=Pden_0957 PE=4 SV=1	1461.31	0	12	tr|A1B0M4|A1B0M4_PARDP	1.38079e+07	2.36859e+07	2.49795e+07	2.01489e+07	3.54173e+07	2.8292e+07	2.76534e+07	2.19174e+07	2.8292e+07	0.242109	0.141523	0.373028	0.0389022	0.123108
tr|A1B0M5|A1B0M5_PARDP	Poly(R)-hydroxyalkanoic acid synthase, class I OS=Paracoccus denitrificans (strain Pd 1222) GN=Pden_0958 PE=4 SV=1	3728.84	0	35	tr|A1B0M5|A1B0M5_PARDP	1.42515e+08	1.42656e+08	1.21523e+08	1.3327e+08	1.24446e+08	7.0566e+07	6.48199e+07	1.37893e+08	7.0566e+07	0.0740452	0.379772	-0.965689	0.0216976	0.0900049
tr|A1B0M6|A1B0M6_PARDP	Uncharacterized protein OS=Paracoccus denitrificans (strain Pd 1222) GN=Pden_0959 PE=4 SV=1	567.71	0	6	tr|A1B0M6|A1B0M6_PARDP	1.11273e+07	1.0377e+07	1.2196e+07	1.11608e+07	2.38882e+07	3.78542e+07	4.03779e+07	1.1144e+07	3.78542e+07	0.0666328	0.260925	1.76419	0.000118284	0.00411401
tr|A1B0M7|A1B0M7_PARDP	Polyhydroxyalkonate synthesis repressor, PhaR OS=Paracoccus denitrificans (strain Pd 1222) GN=Pden_0960 PE=4 SV=1	1683.2	0	12	tr|A1B0M7|A1B0M7_PARDP	2.50727e+07	2.49078e+07	2.54071e+07	2.8327e+07	2.75748e+07	2.9066e+07	3.66576e+07	2.52399e+07	2.9066e+07	0.0621834	0.156623	0.203659	0.0983811	0.218696
tr|A1B0P2|A1B0P2_PARDP	Putative phage repressor OS=Paracoccus denitrificans (strain Pd 1222) GN=Pden_0975 PE=4 SV=1	206.75	0	4	tr|A1B0P2|A1B0P2_PARDP	2.47729e+06	2.11156e+06	2.27199e+06	2.02379e+06	1.88116e+06	2.39873e+06	2.385e+06	2.19178e+06	2.385e+06	0.0897248	0.132757	0.122857	0.975068	0.986831
tr|A1B0S4|A1B0S4_PARDP	Transposase, IS5 family OS=Paracoccus denitrificans (strain Pd 1222) GN=Pden_1007 PE=4 SV=1	188.21	0	3	tr|A1B0S4|A1B0S4_PARDP	434583	220551	236328	206028	249243	376384	327022	228439	327022	0.391881	0.201851	0.518435	0.407445	0.556696
tr|A1B0S7|A1B0S7_PARDP	Sulfoacetaldehyde acetyltransferase OS=Paracoccus denitrificans (strain Pd 1222) GN=Pden_1010 PE=3 SV=1	345.14	0	10	tr|A1B0S7|A1B0S7_PARDP	1.05358e+07	8.26333e+06	1.18074e+07	9.46747e+06	6.97056e+06	7.2761e+06	7.72627e+06	1.00016e+07	7.2761e+06	0.150851	0.0519032	-0.456939	0.0190707	0.0827702
tr|A1B0T1|A1B0T1_PARDP	Transcriptional regulator, LacI family OS=Paracoccus denitrificans (strain Pd 1222) GN=Pden_1014 PE=4 SV=1	49.06	0.00134771	1	tr|A1B0T1|A1B0T1_PARDP	212045	143355	196133	137397	120038	98497.8	186785	169744	120038	0.217338	0.34071	-0.482225	0.20316	0.350424
tr|A1B0T5|A1B0T5_PARDP	Creatinase OS=Paracoccus denitrificans (strain Pd 1222) GN=Pden_1018 PE=4 SV=1	160.74	0	3	tr|A1B0T5|A1B0T5_PARDP	395220	403183	337438	281631	291472	325155	323956	366329	323956	0.159874	0.0609529	-0.172841	0.322691	0.476545
tr|A1B0T7|A1B0T7_PARDP	Transcriptional regulator, LysR family OS=Paracoccus denitrificans (strain Pd 1222) GN=Pden_1020 PE=4 SV=1	548.47	0	9	tr|A1B0T7|A1B0T7_PARDP	4.62407e+06	4.64759e+06	4.04772e+06	4.28352e+06	4.66782e+06	6.14817e+06	6.44003e+06	4.4538e+06	6.14817e+06	0.0654881	0.165195	0.466176	0.0356495	0.1173
tr|A1B0U1|A1B0U1_PARDP	ABC transporter related protein OS=Paracoccus denitrificans (strain Pd 1222) GN=Pden_1024 PE=3 SV=1	37.13	0.0021645	3	tr|A1B0U1|A1B0U1_PARDP	15763.5	36091	17399.5	23252.6	11203.3	28823.2	30924.8	20326.1	28823.2	0.398737	0.457947	0.519011	0.957605	0.977513
tr|A1B0U5|A1B0U5_PARDP	Amino acid ABC transporter ATP-binding protein, PAAT family OS=Paracoccus denitrificans (strain Pd 1222) GN=Pden_1028 PE=4 SV=1	122.94	0	2	tr|A1B0U5|A1B0U5_PARDP	354406	294801	313633	380931	385312	359342	327830	334020	359342	0.115992	0.0805194	0.108115	0.493634	0.629185
tr|A1B0V0|A1B0V0_PARDP	Monosaccharide ABC transporter ATP-binding protein, CUT2 family OS=Paracoccus denitrificans (strain Pd 1222) GN=Pden_1033 PE=4 SV=1	107.01	0	2	tr|A1B0V0|A1B0V0_PARDP	40118.6	38880.2	22885.1	18109.5	16788.7	30322.2	23395.1	30882.7	23395.1	0.371828	0.287949	-0.350513	0.403946	0.553491
tr|A1B0V2|A1B0V2_PARDP	Transcriptional regulator, LysR family OS=Paracoccus denitrificans (strain Pd 1222) GN=Pden_1035 PE=4 SV=1	466.42	0	7	tr|A1B0V2|A1B0V2_PARDP	3.32412e+06	2.09859e+06	2.42511e+06	2.21269e+06	1.8478e+06	1.89022e+06	1.95423e+06	2.3189e+06	1.89022e+06	0.221079	0.028239	-0.293373	0.0655349	0.168414
tr|A1B0V7|A1B0V7_PARDP	Short-chain dehydrogenase/reductase SDR OS=Paracoccus denitrificans (strain Pd 1222) GN=Pden_1040 PE=4 SV=1	93.24	0	2	tr|A1B0V7|A1B0V7_PARDP	315959	332054	180556	326969	299330	483605	397347	321464	397347	0.251071	0.234351	0.305951	0.13832	0.272818
tr|A1B0V8|A1B0V8_PARDP	Probable L-aspartate dehydrogenase OS=Paracoccus denitrificans (strain Pd 1222) GN=nadX PE=3 SV=1	42.92	0.001766	2	tr|A1B0V8|A1B0V8_PARDP	378137	59506	27199.8	37676	65542.8	48890.3	70399.6	48591	65542.8	1.34423	0.183098	0.469098	0.837428	0.899162
tr|A1B0W1|A1B0W1_PARDP	Glucose-methanol-choline oxidoreductase OS=Paracoccus denitrificans (strain Pd 1222) GN=Pden_1044 PE=3 SV=1	409.04	0	6	tr|A1B0W1|A1B0W1_PARDP	1.20478e+06	669807	652440	731829	996946	524471	569745	700818	569745	0.321914	0.374001	-0.297311	0.467396	0.604543
tr|A1B0W2|A1B0W2_PARDP	Proline racemase OS=Paracoccus denitrificans (strain Pd 1222) GN=Pden_1045 PE=3 SV=1	75.97	0.000481464	2	tr|A1B0W2|A1B0W2_PARDP	653708	500058	555266	504127	440227	665504	650180	529697	650180	0.129233	0.215057	0.297355	0.738539	0.829715
tr|A1B0W3|A1B0W3_PARDP	Transcriptional regulator, LacI family OS=Paracoccus denitrificans (strain Pd 1222) GN=Pden_1046 PE=4 SV=1	598.61	0	11	tr|A1B0W3|A1B0W3_PARDP	5.93874e+06	5.82177e+06	8.47082e+06	6.50671e+06	5.68032e+06	6.88142e+06	8.3482e+06	6.22272e+06	6.88142e+06	0.183689	0.1917	0.146664	0.765818	0.849459
tr|A1B0W8|A1B0W8_PARDP	Aldehyde dehydrogenase (NAD(+)) OS=Paracoccus denitrificans (strain Pd 1222) GN=Pden_1051 PE=3 SV=1	67.6	0.000471032	2	tr|A1B0W8|A1B0W8_PARDP	905536	536053	428725	605451	805036	594224	617255	570752	617255	0.330285	0.172037	0.115673	0.564493	0.688343
tr|A1B0X5|A1B0X5_PARDP	Glyceraldehyde-3-phosphate dehydrogenase, type I OS=Paracoccus denitrificans (strain Pd 1222) GN=Pden_1060 PE=3 SV=1	516.89	0	8	tr|A1B0X5|A1B0X5_PARDP	5.81184e+06	5.23102e+06	4.91094e+06	5.43392e+06	6.23465e+06	6.24097e+06	6.70615e+06	5.33247e+06	6.24097e+06	0.0705776	0.0422923	0.227228	0.0401366	0.124277
tr|A1B0X7|A1B0X7_PARDP	Flavin reductase domain protein, FMN-binding protein OS=Paracoccus denitrificans (strain Pd 1222) GN=Pden_1062 PE=4 SV=1	77.41	0.000482859	2	tr|A1B0X7|A1B0X7_PARDP	328203	126048	330189	260997	313681	419603	392307	294600	392307	0.366425	0.146576	0.422675	0.133931	0.266707
tr|A1B0Y2|A1B0Y2_PARDP	OsmC family protein OS=Paracoccus denitrificans (strain Pd 1222) GN=Pden_1067 PE=4 SV=1	22.2	0.00543024	1	tr|A1B0Y2|A1B0Y2_PARDP	1887.12	62459.3	84840	85593.1	38167.5	77774.9	80289.5	73649.6	77774.9	0.67064	0.361206	0.0954743	0.485555	0.620445
tr|A1B0Y3|A1B0Y3_PARDP	Transcriptional regulator, MarR family OS=Paracoccus denitrificans (strain Pd 1222) GN=Pden_1068 PE=4 SV=1	39.97	0.00218436	2	tr|A1B0Y3|A1B0Y3_PARDP	326167	293613	279131	279373	227239	323487	249512	286493	249512	0.0751103	0.188888	-0.198943	0.328748	0.480373
tr|A1B0Y5|A1B0Y5_PARDP	Regulatory protein, IclR OS=Paracoccus denitrificans (strain Pd 1222) GN=Pden_1070 PE=4 SV=1	83.62	0.000490436	2	tr|A1B0Y5|A1B0Y5_PARDP	37318.8	30667	17558.6	35526.5	26868.1	11712.4	10202	33096.7	11712.4	0.294923	0.56683	-1.49475	0.0511996	0.142146
tr|A1B0Y7|A1B0Y7_PARDP	L-glutamate-binding protein / L-aspartate-binding protein OS=Paracoccus denitrificans (strain Pd 1222) GN=Pden_1072 PE=4 SV=1	113.35	0	2	tr|A1B0Y7|A1B0Y7_PARDP	283905	115881	303501	365595	124232	338612	336223	293703	336223	0.399418	0.462121	0.195861	0.965225	0.97989
tr|A1B0Z3|A1B0Z3_PARDP	Extracellular solute-binding protein, family 1 OS=Paracoccus denitrificans (strain Pd 1222) GN=Pden_1078 PE=4 SV=1	69.34	0.000473934	2	tr|A1B0Z3|A1B0Z3_PARDP	38.9842	38.9842	38.9842	38.9842	38.9842	2742.18	8141.98	38.9842	2742.18	0	1.13308	6.13629	0.0309162	0.108627
tr|A1B106|A1B106_PARDP	Acetolactate synthase, large subunit OS=Paracoccus denitrificans (strain Pd 1222) GN=Pden_1092 PE=3 SV=1	484.24	0	6	tr|A1B106|A1B106_PARDP	2.69474e+06	2.51694e+06	2.36808e+06	2.4921e+06	2.97062e+06	1.86515e+06	1.74255e+06	2.50452e+06	1.86515e+06	0.0534728	0.308475	-0.425222	0.265066	0.419578
tr|A1B107|A1B107_PARDP	Putative transcriptional regulator, XRE family OS=Paracoccus denitrificans (strain Pd 1222) GN=Pden_1093 PE=4 SV=1	674.14	0	8	tr|A1B107|A1B107_PARDP	3.50273e+06	4.42695e+06	3.19533e+06	3.40369e+06	3.71636e+06	5.87818e+06	5.88165e+06	3.45321e+06	5.87818e+06	0.15008	0.242139	0.767579	0.0539839	0.147224
tr|A1B117|A1B117_PARDP	Major facilitator superfamily MFS_1 OS=Paracoccus denitrificans (strain Pd 1222) GN=Pden_1103 PE=4 SV=1	36.96	0.00216263	1	tr|A1B117|A1B117_PARDP	453.921	3804.14	292.064	94.3286	2637.49	2118.07	818.439	372.992	2118.07	1.5228	0.504304	2.54032	0.172918	0.317021
tr|A1B118|A1B118_PARDP	4-vinyl reductase, 4VR OS=Paracoccus denitrificans (strain Pd 1222) GN=Pden_1104 PE=4 SV=1	32.21	0.00255319	1	tr|A1B118|A1B118_PARDP	2397.25	2886.54	19.4921	19.4921	25155.2	37960.2	50825.4	1208.37	37960.2	1.14765	0.337942	7.45621	0.0106443	0.0580903
tr|A1B120|A1B120_PARDP	Transcriptional regulator, GntR family OS=Paracoccus denitrificans (strain Pd 1222) GN=Pden_1106 PE=4 SV=1	71.91	0.000476872	2	tr|A1B120|A1B120_PARDP	51115.3	47052.8	90103.6	49076.9	44778.6	40639.6	61936.9	50096.1	44778.6	0.346797	0.229902	-0.16159	0.40917	0.557939
tr|A1B121|A1B121_PARDP	Alcohol dehydrogenase GroES domain protein OS=Paracoccus denitrificans (strain Pd 1222) GN=Pden_1107 PE=4 SV=1	878.05	0	8	tr|A1B121|A1B121_PARDP	1.31821e+07	1.15756e+07	1.12665e+07	1.0518e+07	1.01918e+07	1.23035e+07	1.30617e+07	1.14211e+07	1.23035e+07	0.0964776	0.125475	0.107509	0.865535	0.914021
tr|A1B122|A1B122_PARDP	AMP-dependent synthetase and ligase OS=Paracoccus denitrificans (strain Pd 1222) GN=Pden_1108 PE=4 SV=1	675.75	0	11	tr|A1B122|A1B122_PARDP	3.83737e+06	5.96297e+06	4.85859e+06	5.71677e+06	6.15839e+06	4.70591e+06	4.46429e+06	5.28768e+06	4.70591e+06	0.188891	0.179338	-0.163395	0.959339	0.977513
tr|A1B125|A1B125_PARDP	NCS1 nucleoside transporter family OS=Paracoccus denitrificans (strain Pd 1222) GN=Pden_1111 PE=4 SV=1	288.2	0	4	tr|A1B125|A1B125_PARDP	661156	707633	605591	670209	652703	198190	209696	665683	209696	0.0637512	0.733051	-1.6665	0.0302504	0.107722
tr|A1B126|A1B126_PARDP	Dihydropyrimidinase OS=Paracoccus denitrificans (strain Pd 1222) GN=Pden_1112 PE=4 SV=1	187.31	0	6	tr|A1B126|A1B126_PARDP	1.81239e+06	2.50476e+06	3.2925e+06	2.01867e+06	1.56056e+06	1.2371e+06	1.24449e+06	2.26172e+06	1.24449e+06	0.273268	0.137046	-0.853482	0.00965933	0.0546215
tr|A1B127|A1B127_PARDP	Amidase, hydantoinase/carbamoylase family OS=Paracoccus denitrificans (strain Pd 1222) GN=Pden_1113 PE=4 SV=1	209.1	0	4	tr|A1B127|A1B127_PARDP	344444	303385	442421	372818	247609	278936	351756	358631	278936	0.159977	0.182511	-0.361437	0.116157	0.24279
tr|A1B134|A1B134_PARDP	Methylenetetrahydromethanopterin reductase OS=Paracoccus denitrificans (strain Pd 1222) GN=Pden_1120 PE=4 SV=1	520.64	0	10	tr|A1B134|A1B134_PARDP	5.8839e+06	6.24603e+06	6.07352e+06	6.95682e+06	4.08941e+06	3.95184e+06	4.44287e+06	6.15978e+06	4.08941e+06	0.0744758	0.0608695	-0.590843	0.000945854	0.0155943
tr|A1B135|A1B135_PARDP	Transcriptional regulator, TetR family OS=Paracoccus denitrificans (strain Pd 1222) GN=Pden_1121 PE=4 SV=1	208.87	0	4	tr|A1B135|A1B135_PARDP	3.64543e+06	2.63096e+06	2.49587e+06	2.50177e+06	2.65072e+06	3.23743e+06	3.46662e+06	2.56637e+06	3.23743e+06	0.19684	0.134948	0.335579	0.414949	0.56225
tr|A1B153|A1B153_PARDP	TonB-dependent siderophore receptor OS=Paracoccus denitrificans (strain Pd 1222) GN=Pden_1139 PE=3 SV=1	207.48	0	5	tr|A1B153|A1B153_PARDP	201119	223404	280860	229662	569842	719926	740237	226533	719926	0.14418	0.137541	1.66826	3.40207e-05	0.00176283
tr|A1B160|A1B160_PARDP	Transcriptional regulator, LysR family OS=Paracoccus denitrificans (strain Pd 1222) GN=Pden_1146 PE=4 SV=1	113.55	0	3	tr|A1B160|A1B160_PARDP	407893	419719	250709	400127	414751	436324	406823	404010	414751	0.21557	0.0364123	0.0379208	0.3287	0.480373
tr|A1B161|A1B161_PARDP	Amino acid ABC transporter substrate-binding protein, PAAT family OS=Paracoccus denitrificans (strain Pd 1222) GN=Pden_1147 PE=4 SV=1	103.09	0	2	tr|A1B161|A1B161_PARDP	449609	80317.3	166664	352089	957322	655946	856140	259376	856140	0.643596	0.18633	1.82141	0.0147662	0.0714121
tr|A1B163|A1B163_PARDP	Amino acid ABC transporter membrane protein 2, PAAT family OS=Paracoccus denitrificans (strain Pd 1222) GN=Pden_1149 PE=3 SV=1	25.53	0.00461991	1	tr|A1B163|A1B163_PARDP	34649.8	41295.1	43924.3	48233.4	62922.5	1041.65	25303.6	42609.7	25303.6	0.135358	1.04785	-0.751154	0.20626	0.35456
tr|A1B164|A1B164_PARDP	Amino acid ABC transporter ATP-binding protein, PAAT family OS=Paracoccus denitrificans (strain Pd 1222) GN=Pden_1150 PE=4 SV=1	224.55	0	4	tr|A1B164|A1B164_PARDP	953583	994599	1.03601e+06	961817	1.15346e+06	1.28169e+06	1.27204e+06	978208	1.27204e+06	0.0379702	0.0577912	0.379136	0.0124506	0.0645953
tr|A1B166|A1B166_PARDP	Amino acid ABC transporter ATP-binding protein, PAAT family OS=Paracoccus denitrificans (strain Pd 1222) GN=Pden_1152 PE=4 SV=1	101.24	0	2	tr|A1B166|A1B166_PARDP	188742	200145	145887	129314	71001.3	102441	145028	167314	102441	0.203769	0.349981	-0.695834	0.0442607	0.130472
tr|A1B183|A1B183_PARDP	TOBE domain protein OS=Paracoccus denitrificans (strain Pd 1222) GN=Pden_1172 PE=4 SV=1	72.43	0.000477327	1	tr|A1B183|A1B183_PARDP	383970	165087	269005	289313	227996	496248	510477	279159	496248	0.324306	0.386667	0.830932	0.203031	0.350424
tr|A1B184|A1B184_PARDP	Transcriptional regulator, LysR family OS=Paracoccus denitrificans (strain Pd 1222) GN=Pden_1173 PE=4 SV=1	76.67	0.000482393	2	tr|A1B184|A1B184_PARDP	364728	328965	275288	273619	297291	366651	400754	302126	366651	0.142534	0.148557	0.28497	0.277501	0.433597
tr|A1B194|A1B194_PARDP	Transcriptional regulator, GntR family OS=Paracoccus denitrificans (strain Pd 1222) GN=Pden_1183 PE=4 SV=1	238.61	0	5	tr|A1B194|A1B194_PARDP	1.30117e+06	1.2962e+06	1.22224e+06	1.18892e+06	1.04077e+06	1.06147e+06	1.14824e+06	1.25922e+06	1.06147e+06	0.0443126	0.0526266	-0.245845	0.0675736	0.171569
tr|A1B197|A1B197_PARDP	Glutathione-independent formaldehyde dehydrogenase OS=Paracoccus denitrificans (strain Pd 1222) GN=Pden_1186 PE=3 SV=1	346.67	0	7	tr|A1B197|A1B197_PARDP	504954	942590	801886	906847	722079	298661	272359	854366	298661	0.251689	0.58556	-1.51362	0.0434342	0.129169
tr|A1B1A1|A1B1A1_PARDP	Transcriptional regulator, LysR family OS=Paracoccus denitrificans (strain Pd 1222) GN=Pden_1190 PE=4 SV=1	261.94	0	7	tr|A1B1A1|A1B1A1_PARDP	1.09522e+06	1.11263e+06	980611	873072	768172	1.17454e+06	946661	1.03792e+06	946661	0.109805	0.211483	-0.130568	0.617345	0.734164
tr|A1B1A2|A1B1A2_PARDP	FAD dependent oxidoreductase OS=Paracoccus denitrificans (strain Pd 1222) GN=Pden_1191 PE=4 SV=1	68.76	0.00047259	1	tr|A1B1A2|A1B1A2_PARDP	152300	85425.1	92004	97827.5	105642	62293.7	79441.9	94915.7	79441.9	0.287166	0.264749	-0.256069	0.204527	0.352063
tr|A1B1A3|A1B1A3_PARDP	Pyrroline-5-carboxylate reductase OS=Paracoccus denitrificans (strain Pd 1222) GN=proC PE=3 SV=1	303.53	0	3	tr|A1B1A3|A1B1A3_PARDP	427513	342642	269247	316114	238355	342289	424545	329378	342289	0.196016	0.27847	0.0566391	0.886161	0.926292
tr|A1B1A4|A1B1A4_PARDP	Glycine betaine/L-proline ABC transporter, ATPase subunit OS=Paracoccus denitrificans (strain Pd 1222) GN=Pden_1193 PE=4 SV=1	1005.09	0	11	tr|A1B0L4|A1B0L4_PARDP;tr|A1B1A4|A1B1A4_PARDP	1.70372e+07	1.45701e+07	1.24946e+07	1.33783e+07	1.24553e+07	1.52168e+07	1.62254e+07	1.39742e+07	1.52168e+07	0.137161	0.133386	0.124211	0.86593	0.914021
tr|A1B1A8|A1B1A8_PARDP	NADH:flavin oxidoreductase/NADH oxidase OS=Paracoccus denitrificans (strain Pd 1222) GN=Pden_1197 PE=4 SV=1	1637.28	0	19	tr|A1B1A8|A1B1A8_PARDP	8.0293e+06	7.49541e+06	6.70098e+06	9.20672e+06	7.76657e+06	6.99335e+06	6.76297e+06	7.76235e+06	6.99335e+06	0.133843	0.0732752	-0.149657	0.393657	0.544862
tr|A1B1A9|A1B1A9_PARDP	Transcriptional regulator, MarR family OS=Paracoccus denitrificans (strain Pd 1222) GN=Pden_1198 PE=4 SV=1	252.09	0	5	tr|A1B1A9|A1B1A9_PARDP	3.38489e+06	2.81712e+06	2.44026e+06	2.32243e+06	2.38736e+06	2.86896e+06	2.89212e+06	2.62869e+06	2.86896e+06	0.174452	0.104918	0.129899	0.986047	0.991907
tr|A1B1B0|A1B1B0_PARDP	Amidohydrolase OS=Paracoccus denitrificans (strain Pd 1222) GN=Pden_1199 PE=4 SV=1	89.96	0.000497265	1	tr|A1B1B0|A1B1B0_PARDP	123225	122075	293783	103728	459740	338756	384672	122650	384672	0.554866	0.154859	1.6491	0.00676227	0.0446959
tr|A1B1B3|A1B1B3_PARDP	Resolvase, N-terminal domain OS=Paracoccus denitrificans (strain Pd 1222) GN=Pden_1202 PE=4 SV=1	217.17	0	3	tr|A1B1B3|A1B1B3_PARDP	136212	84953.7	107962	86934.7	106586	226644	171549	97448.5	171549	0.229348	0.357164	0.824358	0.0623641	0.163916
tr|A1B1C6|A1B1C6_PARDP	Activator of Hsp90 ATPase 1 family protein OS=Paracoccus denitrificans (strain Pd 1222) GN=Pden_1215 PE=4 SV=1	55.03	0.00045683	1	tr|A1B1C6|A1B1C6_PARDP	82761.7	11081.9	45593.8	60601.1	10105.4	85601.4	79189.9	53097.5	79189.9	0.602074	0.71802	0.591224	0.971521	0.9851
tr|A1B1C7|A1B1C7_PARDP	Activator of Hsp90 ATPase 1 family protein OS=Paracoccus denitrificans (strain Pd 1222) GN=Pden_1216 PE=4 SV=1	246.96	0	3	tr|A1B1C7|A1B1C7_PARDP	750826	591006	445864	483844	559145	623320	749260	537425	623320	0.240488	0.1502	0.221116	0.373496	0.526252
tr|A1B1C8|A1B1C8_PARDP	Uncharacterized protein OS=Paracoccus denitrificans (strain Pd 1222) GN=Pden_1217 PE=4 SV=1	60.63	0.000462963	1	tr|A1B1C8|A1B1C8_PARDP	109177	85893	119623	95013.5	76309.2	191701	143706	102095	143706	0.145859	0.422383	0.496685	0.324233	0.477788
tr|A1B1D0|A1B1D0_PARDP	Uncharacterized protein OS=Paracoccus denitrificans (strain Pd 1222) GN=Pden_1219 PE=4 SV=1	421.01	0	6	tr|A1B1D0|A1B1D0_PARDP	1.00508e+07	8.60364e+06	8.70646e+06	8.71078e+06	8.46227e+06	8.76919e+06	8.5969e+06	8.70862e+06	8.5969e+06	0.0765542	0.0178695	-0.0186278	0.548082	0.673562
tr|A1B1D7|A1B1D7_PARDP	Uncharacterized protein OS=Paracoccus denitrificans (strain Pd 1222) GN=Pden_1226 PE=4 SV=1	44.04	0.00133215	1	tr|A1B1D7|A1B1D7_PARDP	39497.1	7696.36	21380.8	9556.24	28429.4	33447.9	21044	15468.5	28429.4	0.748718	0.225738	0.991968	0.219355	0.368241
tr|A1B1E3|A1B1E3_PARDP	HI0933 family protein OS=Paracoccus denitrificans (strain Pd 1222) GN=Pden_1232 PE=4 SV=1	52.03	0.000453926	2	tr|A1B1E3|A1B1E3_PARDP	194433	153681	131861	145721	151555	143265	162477	149701	151555	0.171941	0.0632159	0.0182641	0.879086	0.922045
tr|A1B1E4|A1B1E4_PARDP	2-dehydro-3-deoxyphosphooctonate aldolase OS=Paracoccus denitrificans (strain Pd 1222) GN=kdsA PE=3 SV=1	545.78	0	8	tr|A1B1E4|A1B1E4_PARDP	6.33367e+06	7.73276e+06	7.79854e+06	7.63076e+06	9.55952e+06	1.07683e+07	1.11929e+07	7.68176e+06	1.07683e+07	0.0945133	0.0806591	0.48731	0.00443211	0.0363399
tr|A1B1E5|A1B1E5_PARDP	Capsule polysaccharide export protein-like protein OS=Paracoccus denitrificans (strain Pd 1222) GN=Pden_1234 PE=4 SV=1	546.83	0	9	tr|A1B1E5|A1B1E5_PARDP	6.71529e+06	5.96238e+06	5.23196e+06	5.2302e+06	6.29462e+06	5.82407e+06	4.95376e+06	5.59717e+06	5.82407e+06	0.122662	0.119542	0.0604073	0.877574	0.922045
tr|A1B1E9|A1B1E9_PARDP	Uncharacterized protein OS=Paracoccus denitrificans (strain Pd 1222) GN=Pden_1238 PE=4 SV=1	176.11	0	3	tr|A1B1E9|A1B1E9_PARDP	1.77894e+06	1.41281e+06	1.46045e+06	1.41831e+06	1.28477e+06	2.11658e+06	1.98359e+06	1.43938e+06	1.98359e+06	0.115642	0.248934	0.462816	0.320082	0.474533
tr|A1B1F1|A1B1F1_PARDP	Peptidoglycan-binding domain 1 protein OS=Paracoccus denitrificans (strain Pd 1222) GN=Pden_1240 PE=4 SV=1	846.58	0	17	tr|A1B1F1|A1B1F1_PARDP	1.17944e+07	1.1591e+07	9.422e+06	1.08495e+07	8.66698e+06	6.04388e+06	6.01289e+06	1.12203e+07	6.04388e+06	0.0984502	0.22054	-0.891771	0.00564218	0.04093
tr|A1B1F4|A1B1F4_PARDP	3-oxoacyl-[acyl-carrier-protein] synthase II OS=Paracoccus denitrificans (strain Pd 1222) GN=Pden_1243 PE=3 SV=1	586.78	0	10	tr|A1B1F4|A1B1F4_PARDP	1.95634e+06	2.2739e+06	1.97953e+06	2.14795e+06	2.46973e+06	2.45698e+06	1.99903e+06	2.06374e+06	2.45698e+06	0.0716536	0.116155	0.252827	0.294818	0.452018
tr|A1B1F5|A1B1F5_PARDP	Major facilitator superfamily MFS_1 OS=Paracoccus denitrificans (strain Pd 1222) GN=Pden_1244 PE=4 SV=1	77.5	0.000483325	1	tr|A1B1F5|A1B1F5_PARDP	19.4921	10362.1	18046.2	15315.1	337385	17342.8	72458.5	12838.6	72458.5	0.726254	1.20158	2.52402	0.108955	0.232612
tr|A1B1F6|A1B1F6_PARDP	2-keto-3-deoxy-phosphogluconate aldolase OS=Paracoccus denitrificans (strain Pd 1222) GN=Pden_1245 PE=4 SV=1	302.58	0	6	tr|A1B1F6|A1B1F6_PARDP	622577	415933	526268	645851	946091	2.48813e+06	2.68187e+06	574422	2.48813e+06	0.189671	0.466558	2.11997	0.00293557	0.0285571
tr|A1B1F7|A1B1F7_PARDP	Uncharacterized protein OS=Paracoccus denitrificans (strain Pd 1222) GN=Pden_1246 PE=4 SV=1	398.52	0	6	tr|A1B1F7|A1B1F7_PARDP	1.18718e+07	1.17843e+07	1.4549e+07	1.14906e+07	1.32669e+07	1.70698e+07	1.71945e+07	1.18281e+07	1.70698e+07	0.114784	0.140907	0.529243	0.0510487	0.142119
tr|A1B1F9|A1B1F9_PARDP	Extracellular solute-binding protein, family 5 OS=Paracoccus denitrificans (strain Pd 1222) GN=Pden_1248 PE=4 SV=1	3494.67	0	26	tr|A1B1F9|A1B1F9_PARDP	4.76623e+08	3.64175e+08	4.37898e+08	4.66906e+08	3.22452e+08	3.747e+08	3.8214e+08	4.52402e+08	3.747e+08	0.116597	0.0904103	-0.271127	0.0839264	0.198038
tr|A1B1G0|A1B1G0_PARDP	Binding-protein-dependent transport systems inner membrane component OS=Paracoccus denitrificans (strain Pd 1222) GN=Pden_1249 PE=3 SV=1	255.21	0	5	tr|A1B1G0|A1B1G0_PARDP	1.5936e+07	1.24655e+07	1.17223e+07	1.22675e+07	1.00211e+07	8.59492e+06	7.82459e+06	1.23665e+07	8.59492e+06	0.14644	0.126446	-0.524833	0.00781357	0.0489843
tr|A1B1G1|A1B1G1_PARDP	Binding-protein-dependent transport systems inner membrane component OS=Paracoccus denitrificans (strain Pd 1222) GN=Pden_1250 PE=3 SV=1	531.59	0	7	tr|A1B1G1|A1B1G1_PARDP	7.20877e+06	6.87939e+06	6.25656e+06	5.58699e+06	4.338e+06	4.39344e+06	4.28925e+06	6.56798e+06	4.338e+06	0.110444	0.0120104	-0.596794	0.00213817	0.0235014
tr|A1B1G2|A1B1G2_PARDP	ABC transporter related protein OS=Paracoccus denitrificans (strain Pd 1222) GN=Pden_1251 PE=4 SV=1	947.92	0	12	tr|A1B1G2|A1B1G2_PARDP	3.55443e+07	3.04725e+07	2.58287e+07	2.61245e+07	2.18342e+07	2.53908e+07	2.77572e+07	2.82985e+07	2.53908e+07	0.154579	0.119282	-0.152148	0.183088	0.328292
tr|A1B1G3|A1B1G3_PARDP	ABC transporter related protein OS=Paracoccus denitrificans (strain Pd 1222) GN=Pden_1252 PE=4 SV=1	1215.6	0	10	tr|A1B1G3|A1B1G3_PARDP	4.14991e+07	3.58916e+07	3.35387e+07	3.2469e+07	2.83595e+07	3.43116e+07	3.68815e+07	3.47152e+07	3.43116e+07	0.112373	0.131732	-0.0160402	0.451749	0.590635
tr|A1B1G4|A1B1G4_PARDP	Uncharacterized protein OS=Paracoccus denitrificans (strain Pd 1222) GN=Pden_1253 PE=4 SV=1	26.22	0.00462768	2	tr|A1B1G4|A1B1G4_PARDP	181742	88053.6	128817	92273.2	132250	69624.4	53872.1	110545	69624.4	0.35361	0.486334	-0.646987	0.181186	0.326032
tr|A1B1G5|A1B1G5_PARDP	Aldehyde dehydrogenase OS=Paracoccus denitrificans (strain Pd 1222) GN=Pden_1254 PE=3 SV=1	348	0	6	tr|A1B1G5|A1B1G5_PARDP	2.1904e+06	1.86204e+06	1.7341e+06	1.83855e+06	1.65297e+06	1.17217e+06	1.29541e+06	1.85029e+06	1.29541e+06	0.103559	0.181822	-0.514322	0.0175862	0.0786118
tr|A1B1G6|A1B1G6_PARDP	Short-chain dehydrogenase/reductase SDR OS=Paracoccus denitrificans (strain Pd 1222) GN=Pden_1255 PE=4 SV=1	745.12	0	11	tr|A1B1G6|A1B1G6_PARDP	1.05483e+07	1.52759e+07	1.58293e+07	1.69237e+07	1.43436e+07	1.49512e+07	1.62208e+07	1.55526e+07	1.49512e+07	0.192238	0.0631342	-0.0566725	0.703978	0.804772
tr|A1B1G9|A1B1G9_PARDP	ABC transporter related protein OS=Paracoccus denitrificans (strain Pd 1222) GN=Pden_1258 PE=4 SV=1	1401.32	0	14	tr|A1B1G9|A1B1G9_PARDP	7.75239e+07	7.6064e+07	6.67323e+07	4.65886e+07	1.56979e+07	1.91343e+07	1.98622e+07	7.13982e+07	1.91343e+07	0.213577	0.121995	-1.89664	5.68045e-05	0.00248666
tr|A1B1H0|A1B1H0_PARDP	Periplasmic solute binding protein OS=Paracoccus denitrificans (strain Pd 1222) GN=Pden_1259 PE=3 SV=1	1503.32	0	11	tr|A1B1H0|A1B1H0_PARDP	8.19139e+07	8.1355e+07	7.11257e+07	5.59483e+07	1.8832e+07	2.2228e+07	2.33795e+07	7.62404e+07	2.2228e+07	0.167385	0.110069	-1.77492	2.34249e-05	0.00138316
tr|A1B1H1|A1B1H1_PARDP	Manganese uptake regulator, Fur family OS=Paracoccus denitrificans (strain Pd 1222) GN=Pden_1260 PE=3 SV=1	90.93	0.000499002	2	tr|A1B1H1|A1B1H1_PARDP	2.31567e+06	1.33009e+06	1.49136e+06	1.20263e+06	686810	1.21288e+06	1.24026e+06	1.41072e+06	1.21288e+06	0.316274	0.298027	-0.215642	0.0906341	0.207502
tr|A1B1H2|A1B1H2_PARDP	Uncharacterized protein OS=Paracoccus denitrificans (strain Pd 1222) GN=Pden_1261 PE=4 SV=1	66.61	0.000469704	1	tr|A1B1H2|A1B1H2_PARDP	199699	195927	174769	186509	42876.9	60138.8	85669.8	191218	60138.8	0.0587675	0.342303	-1.66841	0.000214175	0.00611
tr|A1B1H3|A1B1H3_PARDP	Uncharacterized protein OS=Paracoccus denitrificans (strain Pd 1222) GN=Pden_1262 PE=4 SV=1	128.75	0	1	tr|A1B1H3|A1B1H3_PARDP	99682.3	50920.3	44229.8	128647	56087.1	125329	169209	75301.3	125329	0.498525	0.487982	0.814865	0.340658	0.492277
tr|A1B1H6|A1B1H6_PARDP	ATP-dependent Clp protease proteolytic subunit OS=Paracoccus denitrificans (strain Pd 1222) GN=clpP PE=3 SV=1	986.28	0	10	tr|A1B1H6|A1B1H6_PARDP	2.71399e+07	2.33886e+07	2.07699e+07	2.23929e+07	2.15505e+07	3.12874e+07	3.06874e+07	2.28908e+07	3.06874e+07	0.115394	0.195989	0.423221	0.216179	0.364947
tr|A1B1H8|A1B1H8_PARDP	NADH:ubiquinone oxidoreductase 17.2 kD subunit OS=Paracoccus denitrificans (strain Pd 1222) GN=Pden_1267 PE=4 SV=1	486.46	0	4	tr|A1B1H8|A1B1H8_PARDP	2.58194e+06	1.67013e+06	2.4147e+06	2.62503e+06	1.99518e+06	3.34052e+06	3.8736e+06	2.49832e+06	3.34052e+06	0.191381	0.315346	0.41992	0.220834	0.369854
tr|A1B1H9|A1B1H9_PARDP	Mammalian cell entry related domain protein OS=Paracoccus denitrificans (strain Pd 1222) GN=Pden_1268 PE=4 SV=1	55.1	0.000457038	1	tr|A1B1H9|A1B1H9_PARDP	365364	238409	297965	427138	232330	400482	352159	331665	352159	0.246273	0.263682	0.0939891	0.942022	0.966382
tr|A1B1I2|A1B1I2_PARDP	Acetyl-CoA carboxylase carboxyltransferase subunit alpha OS=Paracoccus denitrificans (strain Pd 1222) GN=Pden_1271 PE=4 SV=1	2401.16	0	16	tr|A1B1I2|A1B1I2_PARDP	1.10632e+08	1.07201e+08	1.11079e+08	1.05926e+08	1.11328e+08	8.95722e+07	9.28336e+07	1.08916e+08	9.28336e+07	0.0233518	0.119832	-0.230322	0.201846	0.349292
tr|A1B1I3|A1B1I3_PARDP	Biotin carboxyl carrier protein OS=Paracoccus denitrificans (strain Pd 1222) GN=Pden_1272 PE=4 SV=1	332.04	0	4	tr|A1B1I3|A1B1I3_PARDP	1.77291e+06	451090	787481	755560	649212	1.35075e+06	1.54625e+06	771520	1.35075e+06	0.609995	0.399054	0.808298	0.443137	0.583874
tr|A1B1I4|A1B1I4_PARDP	Lipid A biosynthesis acyltransferase OS=Paracoccus denitrificans (strain Pd 1222) GN=Pden_1273 PE=4 SV=1	741.18	0	12	tr|A1B1I4|A1B1I4_PARDP	1.47307e+07	1.08002e+07	8.89689e+06	1.03616e+07	1.11182e+07	1.53643e+07	1.63778e+07	1.05809e+07	1.53643e+07	0.222569	0.195317	0.538428	0.145316	0.281959
tr|A1B1I5|A1B1I5_PARDP	Uncharacterized protein OS=Paracoccus denitrificans (strain Pd 1222) GN=Pden_1274 PE=4 SV=1	49.32	0.00135014	1	tr|A1B1I5|A1B1I5_PARDP	146903	182836	158741	137358	198739	30769.6	51930.7	152822	51930.7	0.125523	0.975157	-1.55611	0.0856096	0.201076
tr|A1B1I6|A1B1I6_PARDP	Transketolase OS=Paracoccus denitrificans (strain Pd 1222) GN=Pden_1275 PE=3 SV=1	3610.04	0	37	tr|A1B1I6|A1B1I6_PARDP	1.24152e+08	1.76746e+08	1.69076e+08	1.65271e+08	1.62478e+08	1.06212e+08	1.13647e+08	1.67173e+08	1.13647e+08	0.148567	0.239833	-0.556685	0.144037	0.280238
tr|A1B1I8|A1B1I8_PARDP	Uracil-xanthine permease OS=Paracoccus denitrificans (strain Pd 1222) GN=Pden_1277 PE=4 SV=1	367.97	0	3	tr|A1B1I8|A1B1I8_PARDP	5.20646e+06	5.10505e+06	4.45804e+06	4.73077e+06	4.24483e+06	3.07762e+06	2.68991e+06	4.91791e+06	3.07762e+06	0.0708051	0.24251	-0.675183	0.013665	0.068298
tr|A1B1I9|A1B1I9_PARDP	Uncharacterized protein OS=Paracoccus denitrificans (strain Pd 1222) GN=Pden_1278 PE=4 SV=1	351.22	0	7	tr|A1B1I9|A1B1I9_PARDP	1.28048e+06	1.34964e+06	1.33644e+06	1.20172e+06	1.15337e+06	1.16871e+06	1.0605e+06	1.30846e+06	1.15337e+06	0.0520725	0.0519307	-0.181678	0.0878771	0.204135
tr|A1B1J0|A1B1J0_PARDP	Tyrosine recombinase XerC OS=Paracoccus denitrificans (strain Pd 1222) GN=xerC PE=3 SV=1	570.03	0	11	tr|A1B1J0|A1B1J0_PARDP	1.95725e+06	1.85216e+06	1.86268e+06	1.56474e+06	1.93689e+06	1.87818e+06	2.20183e+06	1.85742e+06	1.93689e+06	0.0937938	0.0859732	0.0604448	0.259541	0.414189
tr|A1B1J1|A1B1J1_PARDP	Uncharacterized protein OS=Paracoccus denitrificans (strain Pd 1222) GN=Pden_1280 PE=4 SV=1	490.85	0	5	tr|A1B1J1|A1B1J1_PARDP	1.5661e+06	1.63816e+06	1.10351e+06	1.74445e+06	1.86943e+06	1.50622e+06	1.3643e+06	1.60213e+06	1.50622e+06	0.186831	0.164887	-0.0887012	0.730583	0.823691
tr|A1B1J3|A1B1J3_PARDP	Shikimate kinase OS=Paracoccus denitrificans (strain Pd 1222) GN=aroK PE=3 SV=1	46.96	0.00134168	2	tr|A1B1J3|A1B1J3_PARDP	527713	381751	362482	281660	314211	377331	315581	372116	315581	0.263897	0.107395	-0.237262	0.437236	0.580314
tr|A1B1J5|A1B1J5_PARDP	Multisubunit potassium/proton antiporter, PhaG subunit OS=Paracoccus denitrificans (strain Pd 1222) GN=Pden_1284 PE=4 SV=1	193.94	0	4	tr|A1B1J5|A1B1J5_PARDP	1.2546e+06	1.39518e+06	1.33638e+06	1.25448e+06	1.33396e+06	969529	873181	1.29549e+06	969529	0.0523329	0.229522	-0.417418	0.082593	0.197011
tr|A1B1J7|A1B1J7_PARDP	Multisubunit potassium/proton antiporter, PhaE subunit OS=Paracoccus denitrificans (strain Pd 1222) GN=Pden_1286 PE=4 SV=1	174.1	0	3	tr|A1B1J7|A1B1J7_PARDP	149793	187319	256322	216257	86483.8	98589.6	77854.2	201788	86483.8	0.222666	0.118848	-1.21862	0.000678629	0.0128216
tr|A1B1J8|A1B1J8_PARDP	Multisubunit potassium/proton antiporter, PhaD subunit OS=Paracoccus denitrificans (strain Pd 1222) GN=Pden_1287 PE=4 SV=1	251.77	0	4	tr|A1B1J8|A1B1J8_PARDP	2.74227e+06	2.82065e+06	2.97684e+06	2.57202e+06	2.50341e+06	634491	568501	2.78146e+06	634491	0.0606149	0.889191	-2.13203	0.0205361	0.0870469
tr|A1B1K0|A1B1K0_PARDP	Multisubunit potassium/proton antiporter, PhaB subunit / multisubunit potassium/proton antiporter, PhaA subunit OS=Paracoccus denitrificans (strain Pd 1222) GN=Pden_1289 PE=4 SV=1	166.34	0	4	tr|A1B1K0|A1B1K0_PARDP	955389	1.08656e+06	667676	967597	879684	386907	410582	961493	410582	0.193495	0.497126	-1.22758	0.0451226	0.13207
tr|A1B1K1|A1B1K1_PARDP	Orn/DAP/Arg decarboxylase 2 OS=Paracoccus denitrificans (strain Pd 1222) GN=Pden_1290 PE=3 SV=1	762.71	0	10	tr|A1B1K1|A1B1K1_PARDP	4.85565e+06	4.16406e+06	3.78119e+06	3.95261e+06	3.82968e+06	3.50184e+06	3.76348e+06	4.05834e+06	3.76348e+06	0.112598	0.0468743	-0.10833	0.192043	0.337905
tr|A1B1K3|A1B1K3_PARDP	AMP-dependent synthetase and ligase OS=Paracoccus denitrificans (strain Pd 1222) GN=Pden_1292 PE=4 SV=1	256.87	0	5	tr|A1B1K3|A1B1K3_PARDP	3.64366e+06	3.27847e+06	2.96209e+06	2.70092e+06	3.05417e+06	2.84517e+06	2.58093e+06	3.12028e+06	2.84517e+06	0.129383	0.0838972	-0.131304	0.314453	0.469646
tr|A1B1K4|A1B1K4_PARDP	Serine acetyltransferase OS=Paracoccus denitrificans (strain Pd 1222) GN=Pden_1293 PE=3 SV=1	90.24	0.000498256	2	tr|A1B1K4|A1B1K4_PARDP	456367	357740	449441	376758	238420	399361	352055	413099	352055	0.122266	0.2507	-0.225082	0.141788	0.277136
tr|A1B1K5|A1B1K5_PARDP	Uncharacterized protein OS=Paracoccus denitrificans (strain Pd 1222) GN=Pden_1294 PE=4 SV=1	1004.26	0	14	tr|A1B1K5|A1B1K5_PARDP	8.84165e+06	5.65998e+06	6.03351e+06	5.91617e+06	7.70762e+06	7.06405e+06	6.85028e+06	5.97484e+06	7.06405e+06	0.225931	0.0619185	0.241665	0.436945	0.580308
tr|A1B1L1|A1B1L1_PARDP	Uncharacterized protein OS=Paracoccus denitrificans (strain Pd 1222) GN=Pden_1300 PE=4 SV=1	302.95	0	6	tr|A1B1L1|A1B1L1_PARDP	3.23594e+06	3.10345e+06	3.17372e+06	2.89758e+06	3.51122e+06	1.49387e+06	1.5062e+06	3.13858e+06	1.5062e+06	0.0473943	0.534997	-1.05911	0.079099	0.191817
tr|A1B1L3|A1B1L3_PARDP	Polyphosphate kinase OS=Paracoccus denitrificans (strain Pd 1222) GN=ppk PE=3 SV=1	2229.1	0	27	tr|A1B1L3|A1B1L3_PARDP	1.99608e+07	1.98593e+07	2.00166e+07	1.98895e+07	1.65412e+07	1.22267e+07	1.32071e+07	1.99251e+07	1.32071e+07	0.00355603	0.161647	-0.593278	0.00483273	0.0379397
tr|A1B1L4|A1B1L4_PARDP	Ppx/GppA phosphatase OS=Paracoccus denitrificans (strain Pd 1222) GN=Pden_1303 PE=4 SV=1	2887.91	0	32	tr|A1B1L4|A1B1L4_PARDP	5.58549e+07	5.31356e+07	5.51166e+07	5.66829e+07	8.20046e+07	7.48968e+07	7.79276e+07	5.54858e+07	7.79276e+07	0.0274683	0.0455652	0.490049	0.00101768	0.0165634
tr|A1B1L5|A1B1L5_PARDP	Dipeptidase AC, Metallo peptidase, MEROPS family M19 OS=Paracoccus denitrificans (strain Pd 1222) GN=Pden_1304 PE=4 SV=1	474.12	0	8	tr|A1B1L5|A1B1L5_PARDP	5.47428e+06	2.65516e+06	4.02769e+06	3.99853e+06	3.61854e+06	3.54446e+06	4.68687e+06	4.01311e+06	3.61854e+06	0.285064	0.161839	-0.149302	0.993462	0.995948
tr|A1B1L6|A1B1L6_PARDP	Antibiotic biosynthesis monooxygenase OS=Paracoccus denitrificans (strain Pd 1222) GN=Pden_1305 PE=4 SV=1	115.39	0	4	tr|A1B1L6|A1B1L6_PARDP	922104	1.49246e+06	1.46108e+06	2.33749e+06	1.07395e+06	1.97525e+06	1.79362e+06	1.47677e+06	1.79362e+06	0.376417	0.295283	0.280511	0.817518	0.888472
tr|A1B1L7|A1B1L7_PARDP	Cobyrinic acid a,c-diamide synthase OS=Paracoccus denitrificans (strain Pd 1222) GN=Pden_1306 PE=4 SV=1	2138.92	0	10	tr|A1B1L7|A1B1L7_PARDP	5.35773e+07	5.46963e+07	5.53164e+07	5.29836e+07	7.62478e+07	9.61491e+07	1.02171e+08	5.41368e+07	9.61491e+07	0.0195091	0.148234	0.82874	0.000688278	0.0128496
tr|A1B1L8|A1B1L8_PARDP	Uncharacterized protein OS=Paracoccus denitrificans (strain Pd 1222) GN=Pden_1307 PE=4 SV=1	104.12	0	3	tr|A1B1L8|A1B1L8_PARDP	2.08466e+06	1.66476e+06	1.55671e+06	1.13265e+06	1.97371e+06	2.421e+06	2.76616e+06	1.61073e+06	2.421e+06	0.242999	0.166454	0.588698	0.0376457	0.121144
tr|A1B1L9|A1B1L9_PARDP	UvrABC system protein B OS=Paracoccus denitrificans (strain Pd 1222) GN=uvrB PE=3 SV=1	2702.22	0	25	tr|A1B1L9|A1B1L9_PARDP	2.9338e+07	2.63935e+07	2.68658e+07	2.57962e+07	3.69269e+07	3.00895e+07	2.72608e+07	2.66297e+07	3.00895e+07	0.0574175	0.15814	0.176283	0.169289	0.31395
tr|A1B1M0|A1B1M0_PARDP	ETC complex I subunit conserved region OS=Paracoccus denitrificans (strain Pd 1222) GN=Pden_1309 PE=4 SV=1	528.69	0	5	tr|A1B1M0|A1B1M0_PARDP	1.23553e+07	1.03399e+07	1.4484e+07	1.38304e+07	1.80705e+07	2.13852e+07	2.09676e+07	1.30929e+07	2.09676e+07	0.144157	0.089633	0.681671	0.00323339	0.0304059
tr|A1B1M2|A1B1M2_PARDP	Two component transcriptional regulator, winged helix family OS=Paracoccus denitrificans (strain Pd 1222) GN=Pden_1311 PE=4 SV=1	47.66	0.00134288	1	tr|A1B1M2|A1B1M2_PARDP	106755	78884.9	100068	74026.2	80844.9	89296.1	88387.1	89476.5	88387.1	0.177072	0.0538338	-0.00749394	0.782283	0.863948
tr|A1B1M4|A1B1M4_PARDP	Uncharacterized protein OS=Paracoccus denitrificans (strain Pd 1222) GN=Pden_1313 PE=4 SV=1	279.26	0	4	tr|A1B1M4|A1B1M4_PARDP	1.4485e+06	953935	1.16033e+06	930594	1.4969e+06	1.88162e+06	1.97786e+06	1.05713e+06	1.88162e+06	0.213741	0.142536	0.838726	0.0106617	0.0580903
tr|A1B1M5|A1B1M5_PARDP	Periplasmic glucan biosynthesis protein, MdoG OS=Paracoccus denitrificans (strain Pd 1222) GN=Pden_1314 PE=3 SV=1	2554.89	0	23	tr|A1B1M5|A1B1M5_PARDP	7.00896e+07	8.28114e+07	8.76048e+07	7.86166e+07	8.83304e+07	7.00131e+07	7.73909e+07	8.0714e+07	7.73909e+07	0.0931473	0.117287	-0.0601673	0.86122	0.911369
tr|A1B1M6|A1B1M6_PARDP	Glycosyl transferase, family 2 OS=Paracoccus denitrificans (strain Pd 1222) GN=Pden_1315 PE=4 SV=1	2000.94	0	28	tr|A1B1M6|A1B1M6_PARDP	1.87397e+07	2.30785e+07	1.96143e+07	2.02295e+07	2.33193e+07	1.2461e+07	1.13872e+07	1.99219e+07	1.2461e+07	0.0919716	0.419836	-0.676759	0.126184	0.255969
tr|A1B1M7|A1B1M7_PARDP	Uncharacterized protein OS=Paracoccus denitrificans (strain Pd 1222) GN=Pden_1316 PE=4 SV=1	65.65	0.000467946	2	tr|A1B1M7|A1B1M7_PARDP	244940	218638	225870	241849	203649	43203.1	40747	233859	43203.1	0.0542074	0.973758	-2.43559	0.0187341	0.0820104
tr|A1B1M9|A1B1M9_PARDP	Probable nicotinate-nucleotide adenylyltransferase OS=Paracoccus denitrificans (strain Pd 1222) GN=nadD PE=3 SV=1	216.53	0	4	tr|A1B1M9|A1B1M9_PARDP	639441	540702	551813	604075	532703	640319	718986	577944	640319	0.0790105	0.14828	0.149336	0.475829	0.61226
tr|A1B1N1|A1B1N1_PARDP	Uncharacterized protein OS=Paracoccus denitrificans (strain Pd 1222) GN=Pden_1320 PE=4 SV=1	223.17	0	4	tr|A1B1N1|A1B1N1_PARDP	1.48232e+06	497038	820368	1.03765e+06	684214	980907	1.25586e+06	929008	980907	0.430911	0.293626	0.088358	0.833074	0.89702
tr|A1B1N2|A1B1N2_PARDP	Lysine--tRNA ligase OS=Paracoccus denitrificans (strain Pd 1222) GN=lysS PE=3 SV=1	4265.64	0	35	tr|A1B1N2|A1B1N2_PARDP	1.7027e+08	1.87954e+08	1.77174e+08	1.79738e+08	1.35586e+08	1.09206e+08	1.14404e+08	1.78456e+08	1.14404e+08	0.0408602	0.116711	-0.641397	0.0014578	0.0197933
tr|A1B1N4|A1B1N4_PARDP	Pyridoxamine 5'-phosphate oxidase-related, FMN-binding protein OS=Paracoccus denitrificans (strain Pd 1222) GN=Pden_1323 PE=4 SV=1	41.7	0.00219491	1	tr|A1B1N4|A1B1N4_PARDP	313749	50989.7	15248.4	154198	83171.8	407756	302266	102594	302266	1.00192	0.626224	1.76929	0.224256	0.37509
tr|A1B1N5|A1B1N5_PARDP	Oligopeptide/dipeptide ABC transporter, ATPase subunit OS=Paracoccus denitrificans (strain Pd 1222) GN=Pden_1324 PE=3 SV=1	3571.81	0	19	tr|A1B1N5|A1B1N5_PARDP	1.27319e+08	1.30073e+08	1.31978e+08	1.19476e+08	1.69194e+08	2.03128e+08	2.2217e+08	1.28696e+08	2.03128e+08	0.043237	0.135417	0.658501	0.00152695	0.0201923
tr|A1B1N6|A1B1N6_PARDP	Oligopeptide/dipeptide ABC transporter, ATPase subunit OS=Paracoccus denitrificans (strain Pd 1222) GN=Pden_1325 PE=3 SV=1	2949.15	0	15	tr|A1B1N6|A1B1N6_PARDP	1.65768e+08	1.41353e+08	1.32129e+08	1.40035e+08	2.03952e+08	2.11899e+08	2.16409e+08	1.40694e+08	2.11899e+08	0.100446	0.0299258	0.590833	0.0020372	0.0230913
tr|A1B1N7|A1B1N7_PARDP	Binding-protein-dependent transport systems inner membrane component OS=Paracoccus denitrificans (strain Pd 1222) GN=Pden_1326 PE=3 SV=1	61.31	0.000464253	3	tr|A1B1N7|A1B1N7_PARDP	3.82895e+06	3.22722e+06	3.78406e+06	3.62202e+06	7.30272e+06	4.49911e+06	3.39859e+06	3.70304e+06	4.49911e+06	0.0757074	0.397297	0.281274	0.146369	0.283687
tr|A1B1N8|A1B1N8_PARDP	Binding-protein-dependent transport systems inner membrane component OS=Paracoccus denitrificans (strain Pd 1222) GN=Pden_1327 PE=3 SV=1	421.81	0	4	tr|A1B1N8|A1B1N8_PARDP	2.08606e+07	2.16969e+07	1.72486e+07	1.73652e+07	2.87288e+07	2.49842e+07	2.41263e+07	1.91129e+07	2.49842e+07	0.120195	0.0943273	0.392525	0.0157242	0.073962
tr|A1B1N9|A1B1N9_PARDP	Extracellular solute-binding protein, family 5 OS=Paracoccus denitrificans (strain Pd 1222) GN=Pden_1328 PE=4 SV=1	12190.8	0	59	tr|A1B1N9|A1B1N9_PARDP	2.94333e+09	2.87615e+09	3.077e+09	3.05773e+09	3.61177e+09	4.24513e+09	4.11477e+09	3.00053e+09	4.11477e+09	0.0319139	0.0838102	0.455856	0.00517836	0.039483
tr|A1B1Q6|A1B1Q6_PARDP	2-methylisocitrate lyase OS=Paracoccus denitrificans (strain Pd 1222) GN=prpB PE=3 SV=1	314.1	0	6	tr|A1B1Q6|A1B1Q6_PARDP	5.19479e+06	7.39965e+06	5.59566e+06	5.70307e+06	2.00169e+06	2.48848e+06	2.14825e+06	5.64936e+06	2.14825e+06	0.16335	0.112857	-1.39486	4.9863e-05	0.00229726
tr|A1B1Q7|A1B1Q7_PARDP	Citrate synthase OS=Paracoccus denitrificans (strain Pd 1222) GN=Pden_1347 PE=3 SV=1	381.71	0	4	tr|A1B1Q7|A1B1Q7_PARDP	1.78683e+06	2.90014e+06	1.97888e+06	1.82035e+06	47673.7	48657.1	63953.9	1.89961e+06	48657.1	0.247825	0.17086	-5.28565	6.63556e-08	1.72198e-05
tr|A1B1Q8|A1B1Q8_PARDP	2-methylcitrate dehydratase OS=Paracoccus denitrificans (strain Pd 1222) GN=Pden_1348 PE=4 SV=1	1296.87	0	14	tr|A1B1Q8|A1B1Q8_PARDP	2.10636e+07	4.47204e+07	2.47677e+07	2.94232e+07	3.56451e+06	4.61989e+06	3.77708e+06	2.70955e+07	3.77708e+06	0.346621	0.139992	-2.83736	1.71892e-05	0.00106447
tr|A1B1R0|A1B1R0_PARDP	Transcriptional regulator, XRE family OS=Paracoccus denitrificans (strain Pd 1222) GN=Pden_1350 PE=4 SV=1	200.04	0	6	tr|A1B1R0|A1B1R0_PARDP	1.31794e+06	1.40041e+06	1.33007e+06	1.20335e+06	1.21628e+06	858066	880418	1.324e+06	880418	0.0621541	0.203744	-0.588632	0.0258155	0.0987131
tr|A1B1R2|A1B1R2_PARDP	Uncharacterized protein OS=Paracoccus denitrificans (strain Pd 1222) GN=Pden_1354 PE=4 SV=1	1349.91	0	18	tr|A1B1R2|A1B1R2_PARDP	4.44081e+07	5.30126e+07	4.8601e+07	4.57934e+07	2.38852e+07	2.49957e+07	3.01013e+07	4.71972e+07	2.49957e+07	0.0791789	0.125918	-0.916383	0.000275697	0.00696393
tr|A1B1R3|A1B1R3_PARDP	Methionine synthase (B12-independent) OS=Paracoccus denitrificans (strain Pd 1222) GN=Pden_1355 PE=4 SV=1	1403.67	0	17	tr|A1B1R3|A1B1R3_PARDP	3.49956e+07	3.64183e+07	3.20491e+07	3.52753e+07	1.83966e+07	1.86309e+07	2.18053e+07	3.51355e+07	1.86309e+07	0.0536743	0.0970873	-0.915219	0.000162655	0.00503635
tr|A1B1R7|A1B1R7_PARDP	ABC transporter related protein OS=Paracoccus denitrificans (strain Pd 1222) GN=Pden_1360 PE=4 SV=1	266.6	0	6	tr|A1B1R7|A1B1R7_PARDP	1.38178e+06	1.33376e+06	1.2909e+06	1.31065e+06	1.17294e+06	1.20169e+06	1.32546e+06	1.32221e+06	1.20169e+06	0.0294454	0.0657097	-0.137831	0.290945	0.448518
tr|A1B1R8|A1B1R8_PARDP	Transport system permease protein OS=Paracoccus denitrificans (strain Pd 1222) GN=Pden_1361 PE=3 SV=1	145.14	0	2	tr|A1B1R8|A1B1R8_PARDP	689951	516793	572518	578473	401257	175604	196325	575495	196325	0.12307	0.48396	-1.55154	0.00364501	0.032702
tr|A1B1R9|A1B1R9_PARDP	Periplasmic binding protein OS=Paracoccus denitrificans (strain Pd 1222) GN=Pden_1362 PE=4 SV=1	1311.55	0	11	tr|A1B1R9|A1B1R9_PARDP	4.83232e+07	2.5438e+07	3.90083e+07	5.01364e+07	2.78672e+07	5.75022e+07	6.42249e+07	4.36658e+07	5.75022e+07	0.277416	0.387943	0.405369	0.515338	0.645826
tr|A1B1S3|A1B1S3_PARDP	Uncharacterized protein OS=Paracoccus denitrificans (strain Pd 1222) GN=Pden_1366 PE=4 SV=1	1240.88	0	13	tr|A1B1S3|A1B1S3_PARDP	1.9616e+07	2.07133e+07	2.19957e+07	1.9117e+07	1.22184e+07	1.0909e+07	1.08116e+07	2.01647e+07	1.0909e+07	0.0627632	0.0694462	-0.885783	0.000103193	0.00385305
tr|A1B1S5|A1B1S5_PARDP	TonB-dependent receptor OS=Paracoccus denitrificans (strain Pd 1222) GN=Pden_1368 PE=3 SV=1	6138.16	0	32	tr|A1B1S5|A1B1S5_PARDP	9.68716e+08	9.64103e+08	8.86813e+08	9.25519e+08	4.76023e+08	5.62974e+08	6.51893e+08	9.44811e+08	5.62974e+08	0.0408518	0.156018	-0.746656	0.000845089	0.0147978
tr|A1B1T7|A1B1T7_PARDP	Uncharacterized protein OS=Paracoccus denitrificans (strain Pd 1222) GN=Pden_1380 PE=4 SV=1	2518.82	0	24	tr|A1B1T7|A1B1T7_PARDP	5.60071e+07	5.25097e+07	4.79087e+07	4.87355e+07	4.75105e+07	4.17502e+07	4.12856e+07	5.06226e+07	4.17502e+07	0.0726872	0.0796867	-0.276997	0.0700593	0.176644
tr|A1B1T8|A1B1T8_PARDP	Invasion associated locus B family protein OS=Paracoccus denitrificans (strain Pd 1222) GN=Pden_1381 PE=4 SV=1	445.61	0	6	tr|A1B1T8|A1B1T8_PARDP	2.8203e+06	2.28648e+06	2.47136e+06	3.29659e+06	2.14056e+06	3.49562e+06	4.21359e+06	2.64583e+06	3.49562e+06	0.163434	0.320628	0.404973	0.397345	0.548367
tr|A1B1T9|A1B1T9_PARDP	Protease Do OS=Paracoccus denitrificans (strain Pd 1222) GN=Pden_1382 PE=4 SV=1	922.4	0	14	tr|A1B1T9|A1B1T9_PARDP	1.59123e+07	1.22316e+07	1.51371e+07	1.56128e+07	1.25407e+07	1.07335e+07	1.11878e+07	1.5375e+07	1.11878e+07	0.114892	0.0818397	-0.458483	0.0331952	0.112227
tr|A1B1U1|A1B1U1_PARDP	Ribonucleoside-diphosphate reductase class II OS=Paracoccus denitrificans (strain Pd 1222) GN=Pden_1384 PE=4 SV=1	3725.82	0	38	tr|A1B1U1|A1B1U1_PARDP	4.96309e+07	5.70886e+07	5.77568e+07	5.40643e+07	8.7761e+07	6.18414e+07	5.57617e+07	5.55765e+07	6.18414e+07	0.0677736	0.248249	0.154633	0.129343	0.259812
tr|A1B1U3|A1B1U3_PARDP	Magnesium transporter MgtE OS=Paracoccus denitrificans (strain Pd 1222) GN=Pden_1386 PE=3 SV=1	359.22	0	6	tr|A1B1U3|A1B1U3_PARDP	3.25624e+06	2.32069e+06	2.70038e+06	3.01377e+06	3.42935e+06	1.71883e+06	1.86605e+06	2.85707e+06	1.86605e+06	0.143383	0.405433	-0.612377	0.251154	0.404894
tr|A1B1U4|A1B1U4_PARDP	Inositol monophosphatase OS=Paracoccus denitrificans (strain Pd 1222) GN=Pden_1387 PE=4 SV=1	57.57	0.000460193	1	tr|A1B1U4|A1B1U4_PARDP	395949	337045	431043	390861	499476	417674	444019	393405	444019	0.0998359	0.0920275	0.174637	0.118804	0.24644
tr|A1B1U6|A1B1U6_PARDP	Alcohol dehydrogenase, zinc-binding domain protein OS=Paracoccus denitrificans (strain Pd 1222) GN=Pden_1389 PE=4 SV=1	1295.75	0	12	tr|A1B1U6|A1B1U6_PARDP	2.77115e+07	3.14894e+07	2.88046e+07	2.78019e+07	3.10299e+07	3.49869e+07	3.14549e+07	2.83033e+07	3.14549e+07	0.0608851	0.0668596	0.152544	0.153017	0.291893
tr|A1B1U7|A1B1U7_PARDP	Uncharacterized protein OS=Paracoccus denitrificans (strain Pd 1222) GN=Pden_1390 PE=3 SV=1	353.9	0	4	tr|A1B1U7|A1B1U7_PARDP	8.4946e+06	9.62493e+06	7.85787e+06	7.81232e+06	7.19664e+06	3.90649e+06	3.03657e+06	8.17624e+06	3.90649e+06	0.0999742	0.465548	-1.06447	0.015037	0.0721719
tr|A1B1U9|A1B1U9_PARDP	Glutaredoxin OS=Paracoccus denitrificans (strain Pd 1222) GN=Pden_1392 PE=3 SV=1	199.1	0	3	tr|A1B1U9|A1B1U9_PARDP	5.04885e+06	2.01838e+06	3.09938e+06	3.45098e+06	1.97444e+06	4.70223e+06	5.45552e+06	3.27518e+06	4.70223e+06	0.368462	0.452884	0.523853	0.670056	0.776482
tr|A1B1V0|A1B1V0_PARDP	Uncharacterized protein OS=Paracoccus denitrificans (strain Pd 1222) GN=Pden_1393 PE=4 SV=1	47.92	0.00134409	1	tr|A1B1V0|A1B1V0_PARDP	34422.9	30666.5	20031.6	23483.8	20613	36135.5	43229	27075.2	36135.5	0.241866	0.347084	0.429252	0.423324	0.568386
tr|A1B1V1|A1B1V1_PARDP	Uncharacterized protein OS=Paracoccus denitrificans (strain Pd 1222) GN=Pden_1394 PE=4 SV=1	106.07	0	2	tr|A1B1V1|A1B1V1_PARDP	238577	281693	303549	210549	286598	241392	308407	260135	286598	0.16198	0.122603	0.144738	0.509421	0.641019
tr|A1B1V2|A1B1V2_PARDP	Aminotransferase, class V OS=Paracoccus denitrificans (strain Pd 1222) GN=Pden_1395 PE=3 SV=1	1071.82	0	16	tr|A1B1V2|A1B1V2_PARDP	3.83114e+07	4.05625e+07	4.01952e+07	3.81874e+07	3.18576e+07	3.23331e+07	3.27024e+07	3.92533e+07	3.23331e+07	0.0315301	0.0131129	-0.279389	0.0156393	0.0739582
tr|A1B1V3|A1B1V3_PARDP	Glutamine amidotransferase class-I OS=Paracoccus denitrificans (strain Pd 1222) GN=Pden_1396 PE=4 SV=1	271.21	0	6	tr|A1B1V3|A1B1V3_PARDP	1.17783e+06	397194	800946	947608	571313	1.50314e+06	1.62264e+06	874277	1.50314e+06	0.394895	0.467067	0.786909	0.322013	0.476067
tr|A1B1V4|A1B1V4_PARDP	L-glutamine synthetase OS=Paracoccus denitrificans (strain Pd 1222) GN=Pden_1397 PE=3 SV=1	250.53	0	6	tr|A1B1V4|A1B1V4_PARDP	1.96428e+06	1.45072e+06	1.47435e+06	1.58615e+06	1.38119e+06	1.10345e+06	1.32119e+06	1.53025e+06	1.32119e+06	0.146845	0.115203	-0.210961	0.0562649	0.152299
tr|A1B1V5|A1B1V5_PARDP	Gamma-glutamylputrescine oxidase OS=Paracoccus denitrificans (strain Pd 1222) GN=Pden_1398 PE=4 SV=1	487.82	0	10	tr|A1B1V5|A1B1V5_PARDP	4.2708e+06	4.26215e+06	3.57702e+06	3.32855e+06	3.497e+06	4.41054e+06	3.40519e+06	3.91959e+06	3.497e+06	0.124526	0.147401	-0.159052	0.824579	0.892035
tr|A1B1V6|A1B1V6_PARDP	Uncharacterized protein OS=Paracoccus denitrificans (strain Pd 1222) GN=Pden_1399 PE=4 SV=1	133.47	0	1	tr|A1B1V6|A1B1V6_PARDP	147166	122576	140198	119744	68072.2	30134.1	25835.4	131387	30134.1	0.100896	0.562168	-2.1211	0.00108002	0.0169269
tr|A1B1V7|A1B1V7_PARDP	(P)ppGpp synthetase I, SpoT/RelA OS=Paracoccus denitrificans (strain Pd 1222) GN=Pden_1400 PE=3 SV=1	1361.57	0	23	tr|A1B1V7|A1B1V7_PARDP	1.36842e+07	1.25193e+07	1.25045e+07	1.21923e+07	1.07451e+07	7.82027e+06	8.1365e+06	1.25119e+07	8.1365e+06	0.0516293	0.180345	-0.620815	0.00719479	0.0461302
tr|A1B1W0|A1B1W0_PARDP	Uncharacterized protein OS=Paracoccus denitrificans (strain Pd 1222) GN=Pden_1403 PE=4 SV=1	260.76	0	5	tr|A1B1W0|A1B1W0_PARDP	1.95308e+06	1.88688e+06	2.24753e+06	1.92609e+06	1.20627e+06	1.48675e+06	1.19116e+06	1.93958e+06	1.20627e+06	0.0823648	0.128573	-0.685163	0.00178532	0.0214831
tr|A1B1W1|A1B1W1_PARDP	OmpA/MotB domain protein OS=Paracoccus denitrificans (strain Pd 1222) GN=Pden_1404 PE=4 SV=1	821.95	0	15	tr|A1B1W1|A1B1W1_PARDP	4.9783e+06	4.83913e+06	4.95669e+06	4.72558e+06	6.84485e+06	3.7666e+06	3.35744e+06	4.89791e+06	3.7666e+06	0.0239683	0.409414	-0.3788	0.587173	0.708637
tr|A1B1W2|A1B1W2_PARDP	Uncharacterized protein OS=Paracoccus denitrificans (strain Pd 1222) GN=Pden_1405 PE=4 SV=1	1876.37	0	16	tr|A1B1W2|A1B1W2_PARDP	2.5844e+07	2.26654e+07	2.31935e+07	2.17716e+07	2.67739e+07	1.97066e+07	1.97348e+07	2.29294e+07	1.97348e+07	0.0749507	0.184499	-0.216363	0.537338	0.663893
tr|A1B1W4|A1B1W4_PARDP	Uncharacterized protein OS=Paracoccus denitrificans (strain Pd 1222) GN=Pden_1407 PE=4 SV=1	299.33	0	6	tr|A1B1W4|A1B1W4_PARDP	1.24554e+06	1.27999e+06	1.14513e+06	1.06239e+06	1.01788e+06	1.08049e+06	967314	1.19533e+06	1.01788e+06	0.0835195	0.0554801	-0.230572	0.101219	0.222398
tr|A1B1W5|A1B1W5_PARDP	Prephenate dehydrogenase OS=Paracoccus denitrificans (strain Pd 1222) GN=Pden_1408 PE=4 SV=1	403.41	0	7	tr|A1B1W5|A1B1W5_PARDP	4.30472e+06	2.52917e+06	3.08782e+06	2.541e+06	3.48655e+06	3.79638e+06	3.45904e+06	2.81441e+06	3.48655e+06	0.267819	0.0523161	0.315808	0.290369	0.448509
tr|A1B1X2|A1B1X2_PARDP	Protein-export membrane protein SecF OS=Paracoccus denitrificans (strain Pd 1222) GN=secF PE=3 SV=1	1182.99	0	7	tr|A1B1X2|A1B1X2_PARDP	6.74761e+06	5.36855e+06	5.72135e+06	5.26411e+06	5.59301e+06	4.09028e+06	4.95187e+06	5.54495e+06	4.95187e+06	0.117224	0.154571	-0.162471	0.147438	0.285324
tr|A1B1X3|A1B1X3_PARDP	Protein translocase subunit SecD OS=Paracoccus denitrificans (strain Pd 1222) GN=secD PE=3 SV=1	2130.89	0	23	tr|A1B1X3|A1B1X3_PARDP	2.52281e+07	2.8142e+07	2.12969e+07	2.52216e+07	2.52768e+07	1.50471e+07	1.30884e+07	2.52248e+07	1.50471e+07	0.112513	0.367626	-0.745363	0.0602972	0.160983
tr|A1B1X4|A1B1X4_PARDP	Protein translocase subunit yajC OS=Paracoccus denitrificans (strain Pd 1222) GN=Pden_1417 PE=4 SV=1	426.42	0	5	tr|A1B1X4|A1B1X4_PARDP	7.01119e+07	5.77404e+07	5.92106e+07	6.15591e+07	5.65296e+07	7.93567e+07	8.09082e+07	6.03849e+07	7.93567e+07	0.0890102	0.188877	0.394438	0.249252	0.403889
tr|A1B1X5|A1B1X5_PARDP	MazG family protein OS=Paracoccus denitrificans (strain Pd 1222) GN=Pden_1418 PE=4 SV=1	52.31	0.000454545	2	tr|A1B1X5|A1B1X5_PARDP	71419.6	72283.7	83259.3	58704.1	21243.2	77886.8	92041.6	71851.6	77886.8	0.140631	0.58791	0.116383	0.44246	0.583357
tr|A1B1X7|A1B1X7_PARDP	tRNA-dihydrouridine(20/20a) synthase OS=Paracoccus denitrificans (strain Pd 1222) GN=dusA PE=3 SV=1	396.32	0	6	tr|A1B1X7|A1B1X7_PARDP	2.58417e+06	2.42637e+06	2.33485e+06	2.17709e+06	2.25791e+06	2.20242e+06	2.31906e+06	2.38061e+06	2.25791e+06	0.0715522	0.0258178	-0.07608	0.495952	0.631271
tr|A1B1Y0|A1B1Y0_PARDP	FAD-dependent pyridine nucleotide-disulfide oxidoreductase OS=Paracoccus denitrificans (strain Pd 1222) GN=Pden_1423 PE=4 SV=1	115.01	0	2	tr|A1B1Y0|A1B1Y0_PARDP	334814	528579	469176	397875	213332	525502	280666	433526	280666	0.194855	0.483415	-0.622369	0.225424	0.375559
tr|A1B1Y8|A1B1Y8_PARDP	Transcriptional regulator, GntR family OS=Paracoccus denitrificans (strain Pd 1222) GN=Pden_1431 PE=4 SV=1	132.59	0	3	tr|A1B1Y8|A1B1Y8_PARDP	546626	448053	475625	408906	462132	592003	456777	461839	462132	0.12361	0.152041	0.00155956	0.539531	0.665955
tr|A1B1Z1|A1B1Z1_PARDP	Transcriptional regulator, GntR family OS=Paracoccus denitrificans (strain Pd 1222) GN=Pden_1434 PE=4 SV=1	130.74	0	1	tr|A1B1Z1|A1B1Z1_PARDP	147968	157675	128954	122179	172164	126608	76104.9	138461	126608	0.118258	0.384532	-0.125699	0.440193	0.582155
tr|A1B1Z2|A1B1Z2_PARDP	Glutamine amidotransferase class-I OS=Paracoccus denitrificans (strain Pd 1222) GN=Pden_1435 PE=4 SV=1	255.44	0	6	tr|A1B1Z2|A1B1Z2_PARDP	906973	372886	650898	617057	987783	3.00101e+06	3.28323e+06	633977	3.00101e+06	0.343046	0.516412	2.24346	0.00826436	0.0501991
tr|A1B1Z3|A1B1Z3_PARDP	MOSC domain containing protein OS=Paracoccus denitrificans (strain Pd 1222) GN=Pden_1436 PE=4 SV=1	419.88	0	7	tr|A1B1Z3|A1B1Z3_PARDP	4.77493e+06	4.05051e+06	3.13765e+06	3.07487e+06	1.03665e+07	1.75489e+07	1.51152e+07	3.59408e+06	1.51152e+07	0.215614	0.254667	2.08404	0.000113163	0.00404678
tr|A1B1Z4|A1B1Z4_PARDP	Pyridoxal kinase OS=Paracoccus denitrificans (strain Pd 1222) GN=Pden_1437 PE=3 SV=1	158.05	0	3	tr|A1B1Z4|A1B1Z4_PARDP	791208	466363	694214	707608	1.48064e+06	2.60895e+06	2.86498e+06	700911	2.60895e+06	0.209234	0.317726	1.89623	0.000524866	0.0108669
tr|A1B1Z5|A1B1Z5_PARDP	Pathogenesis-related protein OS=Paracoccus denitrificans (strain Pd 1222) GN=Pden_1438 PE=4 SV=1	244.81	0	7	tr|A1B1Z5|A1B1Z5_PARDP	378079	362018	278788	316791	328155	275169	368058	339405	328155	0.134735	0.143912	-0.0454202	0.78772	0.86656
tr|A1B1Z6|A1B1Z6_PARDP	Uncharacterized protein OS=Paracoccus denitrificans (strain Pd 1222) GN=Pden_1439 PE=4 SV=1	193.89	0	5	tr|A1B1Z6|A1B1Z6_PARDP	524875	434585	466819	421557	705480	333164	412088	450702	412088	0.0996995	0.405691	-0.128296	0.990179	0.994095
tr|A1B225|A1B225_PARDP	Transcriptional regulator, AsnC family OS=Paracoccus denitrificans (strain Pd 1222) GN=Pden_1469 PE=4 SV=1	211.38	0	3	tr|A1B225|A1B225_PARDP	764789	906461	844018	695780	521140	704835	717003	804404	704835	0.114493	0.169438	-0.188883	0.0911949	0.208142
tr|A1B248|A1B248_PARDP	ABC transporter related protein OS=Paracoccus denitrificans (strain Pd 1222) GN=Pden_1492 PE=4 SV=1	221.87	0	6	tr|A1B248|A1B248_PARDP	134699	201531	185540	251054	330220	97983.6	109079	193535	109079	0.248179	0.731438	-0.825988	0.519407	0.647728
tr|A1B249|A1B249_PARDP	ABC transporter related protein OS=Paracoccus denitrificans (strain Pd 1222) GN=Pden_1493 PE=4 SV=1	292.94	0	6	tr|A1B249|A1B249_PARDP	216050	255651	348515	258683	522709	251504	341518	257167	341518	0.207629	0.371417	0.40928	0.176027	0.321071
tr|A1B279|A1B279_PARDP	Putative restriction endonuclease OS=Paracoccus denitrificans (strain Pd 1222) GN=Pden_1523 PE=4 SV=1	220.39	0	4	tr|A1B279|A1B279_PARDP	1.15515e+06	1.0746e+06	1.03562e+06	999235	1.00916e+06	1.60187e+06	1.60522e+06	1.05511e+06	1.60187e+06	0.0626929	0.24418	0.602609	0.0914044	0.208159
tr|A1B280|A1B280_PARDP	Putative chromosome segregation SMC protein OS=Paracoccus denitrificans (strain Pd 1222) GN=Pden_1524 PE=4 SV=1	608.4	0	14	tr|A1B280|A1B280_PARDP	4.71578e+06	3.66736e+06	3.37741e+06	3.37251e+06	3.95733e+06	2.90862e+06	2.78969e+06	3.52239e+06	2.90862e+06	0.168314	0.199645	-0.274997	0.240021	0.394188
tr|A1B281|A1B281_PARDP	Uncharacterized protein OS=Paracoccus denitrificans (strain Pd 1222) GN=Pden_1525 PE=4 SV=1	2130.19	0	35	tr|A1B281|A1B281_PARDP	1.48865e+07	1.54908e+07	1.35177e+07	1.37021e+07	1.16532e+07	8.52988e+06	7.70497e+06	1.42943e+07	8.52988e+06	0.065787	0.224033	-0.743601	0.00545184	0.0402733
tr|A1B282|A1B282_PARDP	Helicase domain protein OS=Paracoccus denitrificans (strain Pd 1222) GN=Pden_1526 PE=4 SV=1	1241.86	0	19	tr|A1B282|A1B282_PARDP	9.46497e+06	9.38712e+06	8.7979e+06	8.50046e+06	7.53634e+06	5.79861e+06	5.34865e+06	9.09251e+06	5.79861e+06	0.0515355	0.185503	-0.648213	0.00652199	0.043924
tr|A1B283|A1B283_PARDP	DEAD/DEAH box helicase domain protein OS=Paracoccus denitrificans (strain Pd 1222) GN=Pden_1527 PE=4 SV=1	2386.79	0	40	tr|A1B283|A1B283_PARDP	1.84813e+07	2.08929e+07	1.80259e+07	1.93869e+07	1.87319e+07	1.25658e+07	1.17396e+07	1.89341e+07	1.25658e+07	0.0658637	0.266345	-0.591074	0.0424231	0.128111
tr|A1B284|A1B284_PARDP	Uncharacterized protein OS=Paracoccus denitrificans (strain Pd 1222) GN=Pden_1528 PE=4 SV=1	1371.01	0	16	tr|A1B284|A1B284_PARDP	1.40465e+07	1.33984e+07	1.20834e+07	1.19951e+07	1.19795e+07	1.09468e+07	1.05008e+07	1.27409e+07	1.09468e+07	0.0782425	0.0680741	-0.217036	0.101991	0.223394
tr|A1B285|A1B285_PARDP	Uncharacterized protein OS=Paracoccus denitrificans (strain Pd 1222) GN=Pden_1529 PE=4 SV=1	109.31	0	4	tr|A1B285|A1B285_PARDP	1.04426e+06	441693	513342	529847	738330	526716	891782	521594	738330	0.43857	0.254963	0.501519	0.498753	0.633802
tr|A1B290|A1B290_PARDP	Filamentation induced by cAMP protein Fic OS=Paracoccus denitrificans (strain Pd 1222) GN=Pden_1534 PE=4 SV=1	541.09	0	10	tr|A1B290|A1B290_PARDP	3.00642e+06	3.66579e+06	3.32221e+06	3.5605e+06	3.59393e+06	2.88926e+06	2.66574e+06	3.44135e+06	2.88926e+06	0.0863465	0.158849	-0.251412	0.2974	0.454057
tr|A1B297|A1B297_PARDP	ParB family protein OS=Paracoccus denitrificans (strain Pd 1222) GN=Pden_1541 PE=4 SV=1	16.23	0.00744417	2	tr|A1B297|A1B297_PARDP	384883	202915	229311	206792	271758	149847	130194	218051	149847	0.338795	0.416949	-0.539249	0.178837	0.323635
tr|A1B2A1|A1B2A1_PARDP	Histone family protein nucleoid-structuring protein H-NS OS=Paracoccus denitrificans (strain Pd 1222) GN=Pden_1545 PE=4 SV=1	51.95	0.000453721	1	tr|A1B2A1|A1B2A1_PARDP	224265	766.14	2834.05	19.4921	134420	212209	258125	1800.1	212209	1.95775	0.310208	7.17007	0.0497987	0.140205
tr|A1B2A4|A1B2A4_PARDP	HipA domain protein OS=Paracoccus denitrificans (strain Pd 1222) GN=Pden_1548 PE=4 SV=1	123.59	0	2	tr|A1B2A4|A1B2A4_PARDP	582017	281617	226900	334655	484307	608522	553993	308136	553993	0.440022	0.113421	0.851664	0.0606338	0.16149
tr|A1B2A7|A1B2A7_PARDP	Uncharacterized protein OS=Paracoccus denitrificans (strain Pd 1222) GN=Pden_1551 PE=4 SV=1	1735.34	0	15	tr|A1B2A7|A1B2A7_PARDP	6.67083e+07	5.89161e+07	6.13254e+07	5.63021e+07	8.17965e+07	9.72739e+07	9.96619e+07	6.01208e+07	9.72739e+07	0.0729016	0.104391	0.694478	0.00154589	0.0203369
tr|A1B2A9|A1B2A9_PARDP	N utilization substance protein B homolog OS=Paracoccus denitrificans (strain Pd 1222) GN=Pden_1553 PE=3 SV=1	857.95	0	5	tr|A1B2A9|A1B2A9_PARDP	1.93616e+07	1.49404e+07	1.48446e+07	1.43205e+07	1.30955e+07	1.86791e+07	1.86591e+07	1.48925e+07	1.86591e+07	0.147842	0.191417	0.325302	0.691295	0.792773
tr|A1B2B0|A1B2B0_PARDP	6,7-dimethyl-8-ribityllumazine synthase OS=Paracoccus denitrificans (strain Pd 1222) GN=ribH PE=3 SV=1	570.61	0	7	tr|A1B2B0|A1B2B0_PARDP	3.63182e+06	2.2106e+06	3.0904e+06	2.85822e+06	1.84616e+06	3.14911e+06	3.30526e+06	2.97431e+06	3.14911e+06	0.199712	0.289554	0.0834895	0.671426	0.77735
tr|A1B2B1|A1B2B1_PARDP	GTP cyclohydrolase II OS=Paracoccus denitrificans (strain Pd 1222) GN=Pden_1555 PE=3 SV=1	2438.18	0	19	tr|A1B2B1|A1B2B1_PARDP	4.06235e+07	3.72616e+07	3.64252e+07	3.2823e+07	3.61855e+07	3.60815e+07	3.6514e+07	3.68434e+07	3.61855e+07	0.0870925	0.00622589	-0.0259004	0.881199	0.922515
tr|A1B2B3|A1B2B3_PARDP	Riboflavin synthase, alpha subunit OS=Paracoccus denitrificans (strain Pd 1222) GN=Pden_1557 PE=4 SV=1	311.72	0	2	tr|A1B2B3|A1B2B3_PARDP	2.38587e+06	273866	596193	558371	904425	1.9015e+06	2.40667e+06	577282	1.9015e+06	1.01265	0.43995	1.72057	0.140196	0.275114
tr|A1B2B5|A1B2B5_PARDP	Polysaccharide export protein OS=Paracoccus denitrificans (strain Pd 1222) GN=Pden_1559 PE=4 SV=1	4379.84	0	24	tr|A1B2B5|A1B2B5_PARDP	4.5867e+08	3.94193e+08	4.06142e+08	3.98057e+08	5.23298e+08	6.4326e+08	6.63755e+08	4.02099e+08	6.4326e+08	0.0724626	0.124358	0.677923	0.00348553	0.0317195
tr|A1B2B7|A1B2B7_PARDP	Diaminohydroxyphosphoribosylaminopyrimidine deaminase / 5-amino-6-(5-phosphoribosylamino)uracil reductase OS=Paracoccus denitrificans (strain Pd 1222) GN=Pden_1561 PE=4 SV=1	722.95	0	9	tr|A1B2B7|A1B2B7_PARDP	5.18623e+06	4.60534e+06	5.1718e+06	4.71694e+06	4.94283e+06	5.80182e+06	5.22072e+06	4.94437e+06	5.22072e+06	0.0614837	0.0823642	0.0799919	0.334473	0.486734
tr|A1B2B9|A1B2B9_PARDP	TRAP dicarboxylate transporter-DctP subunit OS=Paracoccus denitrificans (strain Pd 1222) GN=Pden_1563 PE=3 SV=1	3039.83	0	17	tr|A1B2B9|A1B2B9_PARDP	2.7499e+08	2.27138e+08	2.41135e+08	2.7919e+08	2.79655e+08	4.46898e+08	4.50228e+08	2.58062e+08	4.46898e+08	0.0997857	0.248645	0.795339	0.0218469	0.0900049
tr|A1B2C0|A1B2C0_PARDP	TRAP dicarboxylate transporter, DctM subunit OS=Paracoccus denitrificans (strain Pd 1222) GN=Pden_1564 PE=4 SV=1	171.77	0	5	tr|A1B2C0|A1B2C0_PARDP	1.60172e+06	2.68805e+06	2.34284e+06	2.78572e+06	1.73081e+06	1.05461e+06	972852	2.51545e+06	1.05461e+06	0.227923	0.332083	-1.2507	0.0130928	0.0670215
tr|A1B2C1|A1B2C1_PARDP	Tripartite ATP-independent periplasmic transporter, DctQ component OS=Paracoccus denitrificans (strain Pd 1222) GN=Pden_1565 PE=4 SV=1	527.24	0	7	tr|A1B2C1|A1B2C1_PARDP	7.69203e+06	9.97818e+06	9.45796e+06	9.82844e+06	5.18953e+06	3.12071e+06	3.03352e+06	9.6432e+06	3.12071e+06	0.114116	0.322746	-1.62737	0.000591623	0.0117354
tr|A1B2C2|A1B2C2_PARDP	Adenosylcobinamide-GDP ribazoletransferase OS=Paracoccus denitrificans (strain Pd 1222) GN=cobS PE=3 SV=1	50.46	0.000451467	1	tr|A1B2C2|A1B2C2_PARDP	58044.7	19.4921	2756.33	14165.6	36429.6	19.4921	11797.9	8460.98	11797.9	1.43523	1.15526	0.916928	0.925381	0.954711
tr|A1B2C3|A1B2C3_PARDP	Nicotinate-nucleotide--dimethylbenzimidazole phosphoribosyltransferase OS=Paracoccus denitrificans (strain Pd 1222) GN=cobT PE=3 SV=1	307.1	0	6	tr|A1B2C3|A1B2C3_PARDP	1.77562e+06	1.22048e+06	1.90231e+06	1.59723e+06	1.70349e+06	1.85e+06	1.76859e+06	1.68643e+06	1.76859e+06	0.182672	0.0413774	0.0706514	0.414444	0.56225
tr|A1B2F8|A1B2F8_PARDP	TonB-dependent receptor, plug OS=Paracoccus denitrificans (strain Pd 1222) GN=Pden_1602 PE=3 SV=1	51.05	0.000452489	1	tr|A1B2F8|A1B2F8_PARDP	11357.4	24139.6	10926.4	19781.2	19150	37587.8	49306.5	15569.3	37587.8	0.392537	0.430079	1.32638	0.0395705	0.123977
tr|A1B2G2|A1B2G2_PARDP	Methyltransferase type 12 OS=Paracoccus denitrificans (strain Pd 1222) GN=Pden_1606 PE=4 SV=1	130.15	0	2	tr|A1B2G2|A1B2G2_PARDP	2908.15	538.862	4031.63	396.49	56.1987	5892.55	1561.26	1723.51	1561.26	0.911186	1.21042	0.318669	0.711205	0.810117
tr|A1B2G4|A1B2G4_PARDP	Extracellular solute-binding protein, family 5 OS=Paracoccus denitrificans (strain Pd 1222) GN=Pden_1608 PE=4 SV=1	88.39	0.000496032	3	tr|A1B2G4|A1B2G4_PARDP	49708.3	42307.4	56846.1	80682.6	29711.3	84450.9	27907.8	53277.2	29711.3	0.289733	0.67862	-0.839261	0.349515	0.501934
tr|A1B2G9|A1B2G9_PARDP	Acyl-CoA dehydrogenase domain protein OS=Paracoccus denitrificans (strain Pd 1222) GN=Pden_1613 PE=3 SV=1	122.86	0	1	tr|A1B2G9|A1B2G9_PARDP	38.9842	491.112	38.9842	593.26	38.9842	38.9842	362.103	265.048	38.9842	1.01004	1.27174	-1.82755	0.564718	0.688343
tr|A1B2I2|A1B2I2_PARDP	TonB-dependent receptor, plug OS=Paracoccus denitrificans (strain Pd 1222) GN=Pden_1628 PE=3 SV=1	86.51	0.000493827	2	tr|A1B2I2|A1B2I2_PARDP	7046.89	19005.5	17433.5	7046.8	16026.3	13146.9	5259.08	12240.2	13146.9	0.513123	0.485681	0.246259	0.81837	0.888472
tr|A1B2I4|A1B2I4_PARDP	Putative FecR OS=Paracoccus denitrificans (strain Pd 1222) GN=Pden_1630 PE=4 SV=1	41.41	0.00219106	2	tr|A1B2I4|A1B2I4_PARDP	7.49887e+06	7.43933e+06	7.36641e+06	6.3414e+06	4.39712e+06	5.30341e+06	5.81024e+06	7.40287e+06	5.30341e+06	0.0767172	0.138467	-0.481147	0.00983592	0.0553734
tr|A1B2J6|A1B2J6_PARDP	FAD dependent oxidoreductase OS=Paracoccus denitrificans (strain Pd 1222) GN=Pden_1643 PE=4 SV=1	92.27	0	4	tr|A1B2J6|A1B2J6_PARDP	27617.2	35972.9	46781.7	42984.9	77116.6	7974.52	32283.4	39478.9	32283.4	0.219995	0.896491	-0.284577	0.5289	0.656984
tr|A1B2J7|A1B2J7_PARDP	Uncharacterized protein OS=Paracoccus denitrificans (strain Pd 1222) GN=Pden_1644 PE=4 SV=1	121.91	0	3	tr|A1B2J7|A1B2J7_PARDP	186776	81954.9	128161	140290	247735	178858	320183	134226	247735	0.320774	0.2839	0.88561	0.0251622	0.0972402
tr|A1B2K0|A1B2K0_PARDP	TRAP dicarboxylate transporter, DctP subunit OS=Paracoccus denitrificans (strain Pd 1222) GN=Pden_1647 PE=4 SV=1	474.99	0	5	tr|Q6RH65|Q6RH65_PARDE;tr|A1B2K0|A1B2K0_PARDP	2.05686e+06	1.32879e+06	1.4428e+06	1.63712e+06	1.38958e+06	1.84806e+06	2.14592e+06	1.53996e+06	1.84806e+06	0.198002	0.212316	0.265996	0.505451	0.639432
tr|A1B2K2|A1B2K2_PARDP	3-hydroxydecanoyl-[acyl-carrier-protein] dehydratase OS=Paracoccus denitrificans (strain Pd 1222) GN=Pden_1649 PE=3 SV=1	853.96	0	9	tr|A1B2K2|A1B2K2_PARDP	2.51089e+07	2.41345e+07	2.78666e+07	2.45406e+07	2.36928e+07	2.66882e+07	2.89807e+07	2.48248e+07	2.66882e+07	0.0662688	0.100241	0.104517	0.644508	0.754104
tr|A1B2K3|A1B2K3_PARDP	3-oxoacyl-[acyl-carrier-protein] synthase I OS=Paracoccus denitrificans (strain Pd 1222) GN=Pden_1650 PE=3 SV=1	2394.68	0	16	tr|A1B2K3|A1B2K3_PARDP	5.54908e+07	5.59943e+07	5.10017e+07	5.13674e+07	5.40528e+07	4.57371e+07	5.05054e+07	5.34291e+07	5.05054e+07	0.0494503	0.083291	-0.0801132	0.393278	0.544862
tr|A1B2K4|A1B2K4_PARDP	Enoyl-[acyl-carrier-protein] reductase [NADH] OS=Paracoccus denitrificans (strain Pd 1222) GN=Pden_1651 PE=3 SV=1	1407.4	0	12	tr|A1B2K4|A1B2K4_PARDP	4.29097e+07	3.51691e+07	3.84317e+07	3.38865e+07	3.59156e+07	4.16379e+07	4.1313e+07	3.68004e+07	4.1313e+07	0.107031	0.0811176	0.168293	0.551526	0.676813
tr|A1B2K5|A1B2K5_PARDP	Hydrolase or acyltransferase OS=Paracoccus denitrificans (strain Pd 1222) GN=Pden_1652 PE=4 SV=1	323.59	0	6	tr|A1B2K5|A1B2K5_PARDP	1.39064e+06	564317	618535	1.09825e+06	846742	1.93994e+06	1.89794e+06	858392	1.89794e+06	0.431495	0.396654	1.20337	0.122097	0.25122
tr|A1B2K6|A1B2K6_PARDP	Lytic murein transglycosylase OS=Paracoccus denitrificans (strain Pd 1222) GN=Pden_1653 PE=4 SV=1	2949.35	0	22	tr|A1B2K6|A1B2K6_PARDP	1.94157e+08	1.59848e+08	1.54579e+08	1.48995e+08	1.61137e+08	2.25653e+08	2.27749e+08	1.57213e+08	2.25653e+08	0.123668	0.184861	0.521585	0.114415	0.240725
tr|A1B2K7|A1B2K7_PARDP	Lysine--tRNA ligase OS=Paracoccus denitrificans (strain Pd 1222) GN=Pden_1654 PE=3 SV=1	209.72	0	3	tr|A1B2K7|A1B2K7_PARDP	786171	750362	826550	708460	657665	465464	505478	768266	505478	0.0656084	0.186803	-0.603565	0.0102896	0.0567942
tr|A1B2K8|A1B2K8_PARDP	Elongation factor P OS=Paracoccus denitrificans (strain Pd 1222) GN=efp PE=3 SV=1	665.23	0	5	tr|A1B2K8|A1B2K8_PARDP	3.16734e+07	2.44935e+07	2.63007e+07	2.45481e+07	2.19734e+07	2.98854e+07	3.29115e+07	2.54244e+07	2.98854e+07	0.126537	0.199881	0.234084	0.718477	0.816934
tr|A1B2L3|A1B2L3_PARDP	Two component transcriptional regulator, winged helix family OS=Paracoccus denitrificans (strain Pd 1222) GN=Pden_1660 PE=4 SV=1	164.63	0	5	tr|A1B2L3|A1B2L3_PARDP	942788	545609	630962	554364	668290	886210	1.04543e+06	592663	886210	0.27958	0.218465	0.583454	0.161163	0.304007
tr|A1B2L7|A1B2L7_PARDP	4-hydroxyphenylpyruvate dioxygenase OS=Paracoccus denitrificans (strain Pd 1222) GN=Pden_1664 PE=3 SV=1	42.5	0.00176367	1	tr|A1B2L7|A1B2L7_PARDP	50978.8	27747.2	46135.1	46443.1	22686.6	12343.1	9350.81	46289.1	12343.1	0.240357	0.473009	-1.90696	0.00284494	0.0279973
tr|A1B2L8|A1B2L8_PARDP	Transcriptional regulator, AsnC family OS=Paracoccus denitrificans (strain Pd 1222) GN=Pden_1665 PE=4 SV=1	61.24	0.000464037	2	tr|A1B2L8|A1B2L8_PARDP	81352.1	54136.5	44915.9	60627.1	45471.9	144534	135075	57381.8	135075	0.256728	0.504502	1.23741	0.152422	0.291327
tr|A1B2L9|A1B2L9_PARDP	L-lysine 2,3-aminomutase OS=Paracoccus denitrificans (strain Pd 1222) GN=Pden_1666 PE=4 SV=1	13.14	0.00824402	1	tr|A1B2L9|A1B2L9_PARDP	147640	118109	81702.2	91343.9	24146.6	14173.8	8812.6	104727	14173.8	0.269958	0.495305	-2.87345	0.000130572	0.00436215
tr|A1B2M0|A1B2M0_PARDP	ABC transporter related protein OS=Paracoccus denitrificans (strain Pd 1222) GN=Pden_1667 PE=3 SV=1	1161.26	0	13	tr|A1B2M0|A1B2M0_PARDP	4.99658e+07	3.70819e+07	3.62698e+07	3.56677e+07	3.58215e+07	4.70752e+07	4.93726e+07	3.66759e+07	4.70752e+07	0.172031	0.164485	0.360226	0.428644	0.572804
tr|A1B2M1|A1B2M1_PARDP	ABC transporter related protein OS=Paracoccus denitrificans (strain Pd 1222) GN=Pden_1668 PE=3 SV=1	1511.25	0	14	tr|A1B2M1|A1B2M1_PARDP	4.27548e+07	3.69055e+07	3.98072e+07	3.51388e+07	3.7602e+07	3.74992e+07	3.95869e+07	3.83563e+07	3.7602e+07	0.0865332	0.0307816	-0.0276237	0.912293	0.945434
tr|A1B2M2|A1B2M2_PARDP	Binding-protein-dependent transport systems inner membrane component OS=Paracoccus denitrificans (strain Pd 1222) GN=Pden_1669 PE=3 SV=1	149.96	0	2	tr|A1B2M2|A1B2M2_PARDP	1.1788e+07	1.08271e+07	1.03618e+07	9.66652e+06	1.08644e+07	1.24714e+07	1.02047e+07	1.05945e+07	1.08644e+07	0.0834818	0.104283	0.0366407	0.597166	0.715866
tr|A1B2M3|A1B2M3_PARDP	Binding-protein-dependent transport systems inner membrane component OS=Paracoccus denitrificans (strain Pd 1222) GN=Pden_1670 PE=3 SV=1	188.96	0	2	tr|A1B2M3|A1B2M3_PARDP	4.26879e+06	4.84139e+06	4.75856e+06	4.42519e+06	4.76612e+06	4.59094e+06	4.29159e+06	4.59187e+06	4.59094e+06	0.0593261	0.0527429	0.000659284	0.9465	0.969409
tr|A1B2M4|A1B2M4_PARDP	Extracellular solute-binding protein, family 5 OS=Paracoccus denitrificans (strain Pd 1222) GN=Pden_1671 PE=4 SV=1	7945.91	0	39	tr|A1B2M4|A1B2M4_PARDP	6.84337e+08	6.60575e+08	7.66919e+08	7.84114e+08	8.79947e+08	1.27205e+09	1.22152e+09	7.25628e+08	1.22152e+09	0.0838344	0.189679	0.753715	0.00662753	0.0443992
tr|A1B2M5|A1B2M5_PARDP	5-deoxyglucuronate isomerase OS=Paracoccus denitrificans (strain Pd 1222) GN=Pden_1672 PE=4 SV=1	164.07	0	3	tr|A1B2M5|A1B2M5_PARDP	412435	337839	516863	492120	82420.8	85813.8	82240.3	452278	82420.8	0.184813	0.0241116	-2.45051	2.68777e-06	0.000324818
tr|A1B2M7|A1B2M7_PARDP	2-keto-myo-inositol dehydratase OS=Paracoccus denitrificans (strain Pd 1222) GN=Pden_1674 PE=4 SV=1	256.67	0	4	tr|A1B2M7|A1B2M7_PARDP	2.18625e+06	1.04033e+06	1.35457e+06	1.52564e+06	721142	850385	1.05143e+06	1.4401e+06	850385	0.316667	0.190364	-0.757437	0.0247341	0.0964669
tr|A1B2M8|A1B2M8_PARDP	3D-(3,5/4)-trihydroxycyclohexane-1,2-dione hydrolase OS=Paracoccus denitrificans (strain Pd 1222) GN=Pden_1675 PE=3 SV=1	3087.83	0	25	tr|A1B2M8|A1B2M8_PARDP	5.92826e+07	6.21102e+07	5.56988e+07	5.72896e+07	1.07816e+07	1.22064e+07	1.17004e+07	5.82861e+07	1.17004e+07	0.0471735	0.0624692	-2.31638	9.79189e-08	2.0718e-05
tr|A1B2M9|A1B2M9_PARDP	5-dehydro-2-deoxygluconokinase OS=Paracoccus denitrificans (strain Pd 1222) GN=Pden_1676 PE=4 SV=1	2431.82	0	27	tr|A1B2M9|A1B2M9_PARDP	1.9477e+07	2.89817e+07	2.87839e+07	2.81495e+07	4.89413e+06	3.63892e+06	3.42506e+06	2.84667e+07	3.63892e+06	0.174373	0.199113	-2.9676	3.91283e-06	0.000382103
tr|A1B2N0|A1B2N0_PARDP	Xylose isomerase domain protein TIM barrel OS=Paracoccus denitrificans (strain Pd 1222) GN=Pden_1677 PE=4 SV=1	391.57	0	5	tr|A1B2N0|A1B2N0_PARDP	1.11045e+06	533543	839627	1.56922e+06	23426.3	13713.6	13567	975039	13713.6	0.43352	0.334298	-6.13773	2.12362e-06	0.000269594
tr|A1B2N2|A1B2N2_PARDP	Xylose isomerase domain protein TIM barrel OS=Paracoccus denitrificans (strain Pd 1222) GN=Pden_1679 PE=4 SV=1	541.15	0	8	tr|A1B2N2|A1B2N2_PARDP	8.75051e+06	7.23648e+06	9.01516e+06	7.89299e+06	2.35339e+06	2.06646e+06	2.16357e+06	8.32175e+06	2.16357e+06	0.0989844	0.066503	-1.94156	1.32662e-06	0.000210518
tr|A1B2N3|A1B2N3_PARDP	Oxidoreductase domain protein OS=Paracoccus denitrificans (strain Pd 1222) GN=Pden_1680 PE=4 SV=1	1217.31	0	15	tr|A1B2N3|A1B2N3_PARDP	1.24953e+07	1.77611e+07	1.81972e+07	1.74458e+07	3.30209e+06	2.81438e+06	2.45244e+06	1.76034e+07	2.81438e+06	0.162116	0.149275	-2.64491	3.07036e-06	0.000324818
tr|A1B2N4|A1B2N4_PARDP	Monosaccharide ABC transporter substrate-binding protein, CUT2 family OS=Paracoccus denitrificans (strain Pd 1222) GN=Pden_1681 PE=4 SV=1	291.22	0	3	tr|A1B2N4|A1B2N4_PARDP	601933	91491.7	221108	352223	1480.08	120747	17894.7	286665	17894.7	0.688142	1.38401	-3.96301	0.0262029	0.0995094
tr|A1B2N5|A1B2N5_PARDP	Monosaccharide ABC transporter membrane protein, CUT2 family OS=Paracoccus denitrificans (strain Pd 1222) GN=Pden_1682 PE=3 SV=1	203.8	0	4	tr|A1B2N5|A1B2N5_PARDP	7.13822e+06	6.65074e+06	8.20017e+06	6.70929e+06	3.80849e+06	2.83647e+06	2.33353e+06	6.92376e+06	2.83647e+06	0.0999936	0.250536	-1.28676	0.000261685	0.00678505
tr|A1B2N6|A1B2N6_PARDP	Monosaccharide-transporting ATPase OS=Paracoccus denitrificans (strain Pd 1222) GN=Pden_1683 PE=4 SV=1	3441.18	0	30	tr|A1B2N6|A1B2N6_PARDP	7.44712e+07	7.79615e+07	7.48068e+07	7.30001e+07	1.00395e+07	9.50139e+06	1.02369e+07	7.4639e+07	1.00395e+07	0.0278109	0.0383514	-2.89424	1.20131e-08	8.74351e-06
tr|A1B2N7|A1B2N7_PARDP	Monosaccharide ABC transporter substrate-binding protein, CUT2 family OS=Paracoccus denitrificans (strain Pd 1222) GN=Pden_1684 PE=4 SV=1	1832.06	0	12	tr|A1B2N7|A1B2N7_PARDP	4.75506e+07	2.37817e+07	3.94089e+07	6.60774e+07	5.32171e+06	9.50892e+06	9.69548e+06	4.34797e+07	9.50892e+06	0.39824	0.302507	-2.18664	0.000505621	0.0106097
tr|A1B2N8|A1B2N8_PARDP	Transcriptional regulator, LacI family OS=Paracoccus denitrificans (strain Pd 1222) GN=Pden_1685 PE=4 SV=1	103.33	0	2	tr|A1B2N8|A1B2N8_PARDP	333078	306307	182860	191469	403267	426724	503644	248888	426724	0.305299	0.118116	0.817258	0.0125391	0.0648409
tr|A1B2N9|A1B2N9_PARDP	Uncharacterized protein OS=Paracoccus denitrificans (strain Pd 1222) GN=Pden_1686 PE=4 SV=1	85.26	0.000492611	1	tr|A1B2N9|A1B2N9_PARDP	82003.7	38.9842	57.1705	38959.2	150903	80394.9	57005.1	19508.2	80394.9	1.29083	0.508629	5.75138	0.101228	0.222398
tr|A1B2P0|A1B2P0_PARDP	Transcriptional regulator, AraC family with amidase-like domain OS=Paracoccus denitrificans (strain Pd 1222) GN=Pden_1687 PE=4 SV=1	489.93	0	6	tr|A1B2P0|A1B2P0_PARDP	2.34566e+06	1.97064e+06	2.44016e+06	2.01489e+06	2.71076e+06	2.1041e+06	2.40901e+06	2.18027e+06	2.40901e+06	0.10713	0.12597	0.148095	0.3683	0.520665
tr|A1B2P5|A1B2P5_PARDP	Creatinase OS=Paracoccus denitrificans (strain Pd 1222) GN=Pden_1692 PE=4 SV=1	106.95	0	3	tr|A1B2P5|A1B2P5_PARDP	1.03227e+06	929187	1.03432e+06	1.02902e+06	759540	602458	654435	1.03064e+06	654435	0.0510707	0.119059	-0.65522	0.00169592	0.0212115
tr|A1B2P7|A1B2P7_PARDP	Transcriptional regulator, LysR family OS=Paracoccus denitrificans (strain Pd 1222) GN=Pden_1694 PE=4 SV=1	391.27	0	7	tr|A1B2P7|A1B2P7_PARDP	376523	249778	290533	248185	188205	352679	356451	270155	352679	0.206448	0.321172	0.388682	0.998379	0.999166
tr|A1B2P9|A1B2P9_PARDP	Phosphoribulokinase OS=Paracoccus denitrificans (strain Pd 1222) GN=Pden_1696 PE=3 SV=1	5889.2	0	22	tr|A1B2P9|A1B2P9_PARDP	2.22655e+07	1.72072e+07	1.95399e+07	1.66568e+07	1.517e+07	1.61921e+07	1.73624e+07	1.83735e+07	1.61921e+07	0.135228	0.0675446	-0.179425	0.161715	0.304344
tr|A1B2Q0|A1B2Q0_PARDP	Transketolase OS=Paracoccus denitrificans (strain Pd 1222) GN=Pden_1697 PE=3 SV=1	5080.44	0	33	tr|A1B2Q0|A1B2Q0_PARDP	1.56023e+07	1.27149e+07	1.701e+07	1.41638e+07	1.28148e+07	1.24587e+07	1.32111e+07	1.48831e+07	1.28148e+07	0.12434	0.0293403	-0.214173	0.150093	0.28888
tr|A1B2Q1|A1B2Q1_PARDP	Fructose-bisphosphate aldolase OS=Paracoccus denitrificans (strain Pd 1222) GN=Pden_1698 PE=3 SV=1	2878.47	0	22	tr|A1B2Q1|A1B2Q1_PARDP	5.68799e+07	5.04081e+07	4.41521e+07	4.81317e+07	3.97994e+07	4.03293e+07	4.30065e+07	4.92699e+07	4.03293e+07	0.106775	0.0418845	-0.288493	0.0524344	0.144237
tr|A1B2Q3|A1B2Q3_PARDP	Ribulose 1,5-bisphosphate carboxylase small subunit OS=Paracoccus denitrificans (strain Pd 1222) GN=Pden_1700 PE=4 SV=1	1423.22	0	10	tr|A1B2Q3|A1B2Q3_PARDP	6.07674e+06	5.84966e+06	6.43474e+06	6.8981e+06	3.82158e+06	3.31692e+06	3.75654e+06	6.25574e+06	3.75654e+06	0.0724332	0.0755912	-0.735184	0.000204158	0.00609832
tr|A1B2Q4|A1B2Q4_PARDP	AAA ATPase, central domain protein OS=Paracoccus denitrificans (strain Pd 1222) GN=Pden_1701 PE=4 SV=1	2502.43	0	22	tr|A1B2Q4|A1B2Q4_PARDP	9.32384e+06	8.41538e+06	7.042e+06	7.70745e+06	7.13906e+06	9.20695e+06	9.63388e+06	8.06141e+06	9.20695e+06	0.120396	0.15408	0.193082	0.590744	0.711267
tr|A1B2R4|A1B2R4_PARDP	Uncharacterized protein OS=Paracoccus denitrificans (strain Pd 1222) GN=Pden_1711 PE=4 SV=1	111.28	0	2	tr|A1B2R4|A1B2R4_PARDP	6876.27	2479.4	13336.6	7989.18	59868.6	82049.7	126574	7432.73	82049.7	0.581993	0.379572	3.46859	0.000397004	0.00912707
tr|A1B2R5|A1B2R5_PARDP	Glucose-methanol-choline oxidoreductase OS=Paracoccus denitrificans (strain Pd 1222) GN=Pden_1712 PE=3 SV=1	760.75	0	15	tr|A1B2R5|A1B2R5_PARDP	3.72627e+06	3.64597e+06	3.75346e+06	3.82966e+06	3.36194e+06	2.08786e+06	2.22287e+06	3.73987e+06	2.22287e+06	0.0202784	0.273652	-0.750552	0.014404	0.0703147
tr|A1B2R6|A1B2R6_PARDP	Amino acid/amide ABC transporter membrane protein 2, HAAT family OS=Paracoccus denitrificans (strain Pd 1222) GN=Pden_1713 PE=3 SV=1	45.28	0.0013363	1	tr|A1B2R6|A1B2R6_PARDP	40462.9	60854	38705.1	54155.4	35778.7	55.0611	1692.41	47309.2	1692.41	0.22095	1.6124	-4.7897	0.0389644	0.123108
tr|A1B2R8|A1B2R8_PARDP	Amino acid/amide ABC transporter ATP-binding protein 2, HAAT family OS=Paracoccus denitrificans (strain Pd 1222) GN=Pden_1715 PE=4 SV=1	531.63	0	7	tr|A1B2R8|A1B2R8_PARDP	5.54455e+06	4.01573e+06	3.91538e+06	4.40341e+06	2.8732e+06	3.80196e+06	4.48337e+06	4.20957e+06	3.80196e+06	0.167074	0.217299	-0.145398	0.208211	0.356953
tr|A1B2R9|A1B2R9_PARDP	Amino acid/amide ABC transporter ATP-binding protein 1, HAAT family OS=Paracoccus denitrificans (strain Pd 1222) GN=Pden_1716 PE=4 SV=1	861.46	0	10	tr|A1B2R9|A1B2R9_PARDP	8.10126e+06	6.90532e+06	5.82532e+06	6.48402e+06	4.6506e+06	6.80512e+06	6.60015e+06	6.69467e+06	6.60015e+06	0.140223	0.197581	-0.0197994	0.329925	0.481701
tr|A1B2S0|A1B2S0_PARDP	Amino acid/amide ABC transporter substrate-binding protein, HAAT family OS=Paracoccus denitrificans (strain Pd 1222) GN=Pden_1717 PE=4 SV=1	1624.8	0	12	tr|A1B2S0|A1B2S0_PARDP	6.88178e+07	5.50386e+07	5.96093e+07	6.14292e+07	3.86192e+07	5.91762e+07	6.23304e+07	6.05193e+07	5.91762e+07	0.0936268	0.241237	-0.0322146	0.280563	0.437159
tr|A1B2S1|A1B2S1_PARDP	Transcriptional regulator, LysR family OS=Paracoccus denitrificans (strain Pd 1222) GN=Pden_1718 PE=4 SV=1	126.12	0	3	tr|A1B2S1|A1B2S1_PARDP	482659	332124	364721	270148	460476	432052	470813	348423	460476	0.246256	0.0441667	0.403868	0.116026	0.24279
tr|A1B2S2|A1B2S2_PARDP	AMP-dependent synthetase and ligase OS=Paracoccus denitrificans (strain Pd 1222) GN=Pden_1719 PE=4 SV=1	2121.66	0	23	tr|A1B2S2|A1B2S2_PARDP	2.63096e+07	3.10836e+07	2.53515e+07	2.5488e+07	2.15834e+07	1.59673e+07	1.62217e+07	2.58988e+07	1.62217e+07	0.100404	0.176945	-0.674775	0.00549972	0.0402733
tr|A1B2S3|A1B2S3_PARDP	Malonyl-CoA decarboxylase OS=Paracoccus denitrificans (strain Pd 1222) GN=Pden_1720 PE=4 SV=1	1295.86	0	18	tr|A1B2S3|A1B2S3_PARDP	9.43449e+06	7.77373e+06	6.86239e+06	8.29467e+06	9.92078e+06	9.083e+06	9.76972e+06	8.0342e+06	9.76972e+06	0.132661	0.0465557	0.282923	0.0980971	0.218673
tr|A1B2S4|A1B2S4_PARDP	Transporter, UIT1 family OS=Paracoccus denitrificans (strain Pd 1222) GN=Pden_1721 PE=4 SV=1	218.97	0	2	tr|A1B2S4|A1B2S4_PARDP	2.96479e+06	3.06129e+06	3.33388e+06	3.30586e+06	2.28864e+06	493848	479270	3.18358e+06	493848	0.0574254	0.95696	-2.68744	0.00947096	0.0539165
tr|A1B2S5|A1B2S5_PARDP	Transcriptional regulator, GntR family OS=Paracoccus denitrificans (strain Pd 1222) GN=Pden_1722 PE=4 SV=1	439.97	0	8	tr|A1B2S5|A1B2S5_PARDP	2.66431e+06	2.09688e+06	2.45135e+06	2.19163e+06	1.90756e+06	2.09923e+06	2.14914e+06	2.32149e+06	2.09923e+06	0.109331	0.0621511	-0.142926	0.162836	0.305799
tr|A1B2S6|A1B2S6_PARDP	Uncharacterized protein OS=Paracoccus denitrificans (strain Pd 1222) GN=Pden_1723 PE=4 SV=1	514.97	0	5	tr|A1B2S6|A1B2S6_PARDP	2.40721e+06	2.19958e+06	2.47162e+06	2.13541e+06	2.16038e+06	3.71967e+06	4.03447e+06	2.30339e+06	3.71967e+06	0.0700343	0.303662	0.692881	0.0775338	0.189105
tr|A1B2T1|A1B2T1_PARDP	CHAD domain containing protein OS=Paracoccus denitrificans (strain Pd 1222) GN=Pden_1728 PE=4 SV=1	52.04	0.000454133	1	tr|A1B2T1|A1B2T1_PARDP	148647	153279	162912	159617	148522	204348	183714	156448	183714	0.0408929	0.157818	0.232071	0.208095	0.356953
tr|A1B2T2|A1B2T2_PARDP	Alanine dehydrogenase OS=Paracoccus denitrificans (strain Pd 1222) GN=Pden_1729 PE=3 SV=1	1516.99	0	12	tr|A1B2T2|A1B2T2_PARDP	4.09642e+07	4.71961e+07	4.22295e+07	4.55369e+07	1.76408e+07	1.4996e+07	1.51909e+07	4.38832e+07	1.51909e+07	0.0655392	0.0924545	-1.52944	4.74423e-06	0.000410248
tr|A1B2T3|A1B2T3_PARDP	Uncharacterized protein OS=Paracoccus denitrificans (strain Pd 1222) GN=Pden_1730 PE=4 SV=1	36.5	0.00259067	2	tr|A1B2T3|A1B2T3_PARDP	95724.4	50819.4	53707.6	54123.2	103295	150831	126290	53915.4	126290	0.337625	0.187468	1.22798	0.0059864	0.0417202
tr|A1B2T5|A1B2T5_PARDP	Putative glutathione S-transferase OS=Paracoccus denitrificans (strain Pd 1222) GN=Pden_1732 PE=4 SV=1	180.01	0	6	tr|A1B2T5|A1B2T5_PARDP	722853	1.48372e+06	1.25683e+06	1.51714e+06	818511	1.15691e+06	780747	1.37028e+06	818511	0.294659	0.225464	-0.738434	0.218912	0.367958
tr|A1B2T6|A1B2T6_PARDP	Iron permease FTR1 OS=Paracoccus denitrificans (strain Pd 1222) GN=Pden_1733 PE=4 SV=1	57.87	0.000460617	2	tr|A1B2T6|A1B2T6_PARDP	1.75253e+06	1.08272e+06	972423	903412	786309	804649	1.04147e+06	1.02757e+06	804649	0.331325	0.16219	-0.350725	0.173776	0.317652
tr|A1B2T8|A1B2T8_PARDP	Dyp-type peroxidase family OS=Paracoccus denitrificans (strain Pd 1222) GN=Pden_1735 PE=4 SV=1	166.67	0	5	tr|A1B2T8|A1B2T8_PARDP	550717	656868	831628	550861	1.2573e+06	1.14097e+06	1.02803e+06	603864	1.14097e+06	0.204682	0.100376	0.923546	0.00241788	0.0253678
tr|A1B2T9|A1B2T9_PARDP	Uncharacterized protein OS=Paracoccus denitrificans (strain Pd 1222) GN=Pden_1736 PE=4 SV=1	835.4	0	7	tr|A1B2T9|A1B2T9_PARDP	3.2736e+06	1.75927e+06	2.94623e+06	3.65295e+06	5.01423e+06	1.06328e+07	1.09263e+07	3.10992e+06	1.06328e+07	0.281452	0.376148	1.77558	0.0039131	0.0334647
tr|A1B2U6|A1B2U6_PARDP	DEAD/DEAH box helicase domain protein OS=Paracoccus denitrificans (strain Pd 1222) GN=Pden_1743 PE=4 SV=1	2057.11	0	19	tr|A1B2U6|A1B2U6_PARDP	2.69105e+07	2.80298e+07	2.80462e+07	2.54374e+07	1.94398e+07	2.2564e+07	1.97877e+07	2.74701e+07	1.97877e+07	0.0454829	0.0831256	-0.472962	0.00679504	0.0446959
tr|A1B2U7|A1B2U7_PARDP	Thymidine kinase OS=Paracoccus denitrificans (strain Pd 1222) GN=tdk PE=3 SV=1	485.79	0	5	tr|A1B2U7|A1B2U7_PARDP	549342	1.32395e+06	1.29198e+06	1.12066e+06	740201	833446	1.1711e+06	1.20632e+06	833446	0.335381	0.247791	-0.529805	0.630325	0.742988
tr|A1B2U8|A1B2U8_PARDP	Cytochrome B561 OS=Paracoccus denitrificans (strain Pd 1222) GN=Pden_1745 PE=3 SV=1	149.19	0	2	tr|A1B2U8|A1B2U8_PARDP	248318	434990	325766	344867	293675	188453	130838	335317	188453	0.22658	0.404117	-0.830732	0.0406636	0.125449
tr|A1B2V0|A1B2V0_PARDP	ABC transporter related protein OS=Paracoccus denitrificans (strain Pd 1222) GN=Pden_1747 PE=4 SV=1	426.95	0	9	tr|A1B2V0|A1B2V0_PARDP	3.13711e+06	2.90663e+06	2.58914e+06	2.67445e+06	2.22022e+06	980481	1.2148e+06	2.79054e+06	1.2148e+06	0.0872168	0.447488	-1.19858	0.00790302	0.049075
tr|A1B2V1|A1B2V1_PARDP	MltA-interacting MipA family protein OS=Paracoccus denitrificans (strain Pd 1222) GN=Pden_1748 PE=4 SV=1	2165.85	0	14	tr|A1B2V1|A1B2V1_PARDP	8.91933e+07	9.10327e+07	8.01142e+07	8.14784e+07	9.32294e+07	1.21818e+08	1.24323e+08	8.53359e+07	1.21818e+08	0.0638897	0.152703	0.514979	0.0243658	0.0959144
tr|A1B2V3|A1B2V3_PARDP	Transferase hexapeptide repeat containing protein OS=Paracoccus denitrificans (strain Pd 1222) GN=Pden_1750 PE=4 SV=1	230.87	0	4	tr|A1B2V3|A1B2V3_PARDP	403775	146605	297427	249517	422436	469486	494056	273472	469486	0.389311	0.0787749	0.785245	0.0382928	0.121784
tr|A1B2V4|A1B2V4_PARDP	Phosphoglycerate mutase OS=Paracoccus denitrificans (strain Pd 1222) GN=Pden_1751 PE=3 SV=1	125.72	0	2	tr|A1B2V4|A1B2V4_PARDP	263465	197389	91519.6	124930	166727	394067	396408	161160	394067	0.453304	0.413503	1.32736	0.0887285	0.205174
tr|A1B2V5|A1B2V5_PARDP	Coproporphyrinogen oxidase OS=Paracoccus denitrificans (strain Pd 1222) GN=Pden_1752 PE=3 SV=1	574.48	0	8	tr|A1B2V5|A1B2V5_PARDP	5.48107e+06	5.60765e+06	6.6341e+06	5.06616e+06	5.99654e+06	7.00262e+06	7.87319e+06	5.54436e+06	7.00262e+06	0.116901	0.134984	0.336967	0.0893141	0.20595
tr|A1B2V6|A1B2V6_PARDP	Uncharacterized protein OS=Paracoccus denitrificans (strain Pd 1222) GN=Pden_1753 PE=4 SV=1	432.14	0	3	tr|A1B2V6|A1B2V6_PARDP	7.75647e+06	6.75546e+06	6.00063e+06	6.01499e+06	6.95955e+06	1.14234e+07	1.03545e+07	6.38523e+06	1.03545e+07	0.12492	0.243315	0.699873	0.0401334	0.124277
tr|A1B2V7|A1B2V7_PARDP	Short-chain dehydrogenase/reductase SDR OS=Paracoccus denitrificans (strain Pd 1222) GN=Pden_1754 PE=4 SV=1	129.09	0	3	tr|A1B2V7|A1B2V7_PARDP	202473	564714	556569	537666	389716	369587	446307	547117	389716	0.37739	0.0989817	-0.489211	0.797327	0.873722
tr|A1B2V8|A1B2V8_PARDP	16S rRNA m(2)G 1207 methyltransferase OS=Paracoccus denitrificans (strain Pd 1222) GN=Pden_1755 PE=4 SV=1	636.49	0	9	tr|A1B2V8|A1B2V8_PARDP	2.90284e+06	2.52686e+06	2.81762e+06	2.4619e+06	3.30441e+06	3.51587e+06	3.75355e+06	2.67224e+06	3.51587e+06	0.0805687	0.0637517	0.397973	0.00918535	0.0528006
tr|A1B2V9|A1B2V9_PARDP	ATP-dependent Clp protease adapter protein ClpS OS=Paracoccus denitrificans (strain Pd 1222) GN=clpS PE=3 SV=1	122.97	0	3	tr|A1B2V9|A1B2V9_PARDP	3.68758e+06	3.37811e+06	3.96708e+06	3.81732e+06	4.0228e+06	4.53901e+06	4.42763e+06	3.75245e+06	4.42763e+06	0.0674722	0.0627387	0.238917	0.0750375	0.185796
tr|A1B2W0|A1B2W0_PARDP	Serine-type D-Ala-D-Ala carboxypeptidase OS=Paracoccus denitrificans (strain Pd 1222) GN=Pden_1757 PE=3 SV=1	1613.73	0	20	tr|A1B2W0|A1B2W0_PARDP	9.87777e+06	1.07197e+07	1.01988e+07	8.8597e+06	8.87536e+06	1.10424e+07	1.13477e+07	1.00383e+07	1.10424e+07	0.0790607	0.129337	0.137727	0.625895	0.740267
tr|A1B2W2|A1B2W2_PARDP	Transcriptional regulator, AsnC family OS=Paracoccus denitrificans (strain Pd 1222) GN=Pden_1759 PE=4 SV=1	127.41	0	3	tr|A1B2W2|A1B2W2_PARDP	495616	299509	458597	315866	421197	516729	520517	387231	516729	0.252804	0.115768	0.441137	0.168185	0.31252
tr|A1B2W5|A1B2W5_PARDP	DNA-directed DNA polymerase OS=Paracoccus denitrificans (strain Pd 1222) GN=Pden_1762 PE=3 SV=1	1000.86	0	18	tr|A1B2W5|A1B2W5_PARDP	4.77953e+06	4.81286e+06	4.60543e+06	4.68519e+06	4.09963e+06	2.65758e+06	2.40651e+06	4.73236e+06	2.65758e+06	0.0199102	0.299129	-0.832376	0.0105613	0.0579473
tr|A1B2W6|A1B2W6_PARDP	Nucleoside ABC transporter ATP-binding protein OS=Paracoccus denitrificans (strain Pd 1222) GN=Pden_1763 PE=4 SV=1	1049.73	0	14	tr|A1B2W6|A1B2W6_PARDP	1.31338e+07	1.15715e+07	1.17126e+07	1.13977e+07	1.08301e+07	9.13576e+06	9.12373e+06	1.16421e+07	9.13576e+06	0.0666788	0.101242	-0.349724	0.0329484	0.111989
tr|A1B2W8|A1B2W8_PARDP	Nucleoside ABC transporter membrane protein OS=Paracoccus denitrificans (strain Pd 1222) GN=Pden_1765 PE=3 SV=1	16.54	0.00744725	1	tr|A1B2W8|A1B2W8_PARDP	104287	26489.5	36374.4	115947	225495	103620	70365.4	70330.7	103620	0.647909	0.613359	0.750525	0.168426	0.312598
tr|A1B2W9|A1B2W9_PARDP	Nucleoside-binding protein OS=Paracoccus denitrificans (strain Pd 1222) GN=Pden_1766 PE=4 SV=1	4274.72	0	22	tr|A1B2W9|A1B2W9_PARDP	3.84225e+08	3.36772e+08	3.26016e+08	3.39634e+08	3.43693e+08	4.30485e+08	4.55209e+08	3.38203e+08	4.30485e+08	0.0741917	0.142916	0.348084	0.126193	0.255969
tr|A1B2X0|A1B2X0_PARDP	Ferritin, Dps family protein OS=Paracoccus denitrificans (strain Pd 1222) GN=Pden_1767 PE=3 SV=1	238.69	0	4	tr|A1B2X0|A1B2X0_PARDP	467219	341504	461525	433396	541034	585097	708637	447461	585097	0.136605	0.142065	0.387628	0.0144285	0.0703147
tr|A1B2X2|A1B2X2_PARDP	3-oxoacyl-[acyl-carrier-protein] reductase OS=Paracoccus denitrificans (strain Pd 1222) GN=Pden_1769 PE=4 SV=1	2257.75	0	10	tr|A1B2X2|A1B2X2_PARDP	8.654e+07	9.38586e+07	8.23586e+07	8.87211e+07	9.30707e+07	1.24036e+08	1.18768e+08	8.76306e+07	1.18768e+08	0.0544727	0.147982	0.438755	0.0379202	0.12127
tr|A1B2X3|A1B2X3_PARDP	Malonyl CoA-acyl carrier protein transacylase OS=Paracoccus denitrificans (strain Pd 1222) GN=Pden_1770 PE=3 SV=1	793.33	0	10	tr|A1B2X3|A1B2X3_PARDP	1.71573e+07	1.78928e+07	2.0336e+07	1.93517e+07	1.60284e+07	2.11955e+07	2.25005e+07	1.86222e+07	2.11955e+07	0.0765169	0.171926	0.187836	0.610684	0.727947
tr|A1B2X4|A1B2X4_PARDP	Integral membrane sensor signal transduction histidine kinase OS=Paracoccus denitrificans (strain Pd 1222) GN=Pden_1771 PE=4 SV=1	367.45	0	6	tr|A1B2X4|A1B2X4_PARDP	3.1054e+06	2.49836e+06	2.27299e+06	2.49864e+06	2.36802e+06	1.5124e+06	1.69468e+06	2.4985e+06	1.69468e+06	0.137718	0.242517	-0.56005	0.0357025	0.1173
tr|A1B2X5|A1B2X5_PARDP	Beta-lactamase domain protein OS=Paracoccus denitrificans (strain Pd 1222) GN=Pden_1772 PE=4 SV=1	158.16	0	3	tr|A1B2X5|A1B2X5_PARDP	718457	596036	750820	731269	462538	602371	671705	724863	602371	0.100145	0.184057	-0.266999	0.126101	0.255969
tr|A1B2Y3|A1B2Y3_PARDP	Efflux transporter, RND family, MFP subunit OS=Paracoccus denitrificans (strain Pd 1222) GN=Pden_1780 PE=3 SV=1	1358.54	0	15	tr|A1B2Y3|A1B2Y3_PARDP	2.01967e+07	1.74016e+07	2.02193e+07	1.9218e+07	1.91539e+07	2.20032e+07	2.46675e+07	1.97073e+07	2.20032e+07	0.0687101	0.125666	0.159422	0.188318	0.333896
tr|A1B2Y4|A1B2Y4_PARDP	Transporter, hydrophobe/amphiphile efflux-1 (HAE1) family OS=Paracoccus denitrificans (strain Pd 1222) GN=Pden_1781 PE=3 SV=1	427.59	0	8	tr|A1B2Y4|A1B2Y4_PARDP	3.33349e+06	3.75867e+06	3.46964e+06	3.45806e+06	3.46977e+06	1.47703e+06	1.3284e+06	3.46385e+06	1.47703e+06	0.0513602	0.571644	-1.22967	0.0322574	0.110701
tr|A1B2Y6|A1B2Y6_PARDP	Signal transduction histidine kinase, glucose-6-phosphate specific OS=Paracoccus denitrificans (strain Pd 1222) GN=Pden_1783 PE=4 SV=1	275.71	0	8	tr|A1B2Y6|A1B2Y6_PARDP	2.31777e+06	2.27481e+06	1.66801e+06	1.96273e+06	1.61224e+06	1.5834e+06	1.19659e+06	2.11877e+06	1.5834e+06	0.147443	0.158532	-0.416278	0.026235	0.0995094
tr|A1B2Y7|A1B2Y7_PARDP	Two component transcriptional regulator, LuxR family OS=Paracoccus denitrificans (strain Pd 1222) GN=Pden_1784 PE=4 SV=1	384.46	0	9	tr|A1B2Y7|A1B2Y7_PARDP	5.94159e+06	5.66212e+06	5.6858e+06	5.51446e+06	5.25209e+06	8.4072e+06	7.94366e+06	5.67396e+06	7.94366e+06	0.0311193	0.236583	0.48545	0.128374	0.258684
tr|A1B2Y8|A1B2Y8_PARDP	Helix-turn-helix domain protein OS=Paracoccus denitrificans (strain Pd 1222) GN=Pden_1785 PE=4 SV=1	281.28	0	5	tr|A1B2Y8|A1B2Y8_PARDP	1.89201e+06	2.17478e+06	1.96947e+06	1.94332e+06	1.36068e+06	1.76364e+06	1.40689e+06	1.9564e+06	1.40689e+06	0.0622407	0.146003	-0.475657	0.0158849	0.0745502
tr|A1B2Z1|A1B2Z1_PARDP	Integral membrane sensor signal transduction histidine kinase OS=Paracoccus denitrificans (strain Pd 1222) GN=Pden_1788 PE=4 SV=1	58.87	0.000461255	3	tr|A1B2Z1|A1B2Z1_PARDP	380077	472026	366290	465345	271317	238044	220581	422711	238044	0.13183	0.105935	-0.821069	0.00105809	0.0168274
tr|A1B2Z4|A1B2Z4_PARDP	Maf-like protein Pden_1791 OS=Paracoccus denitrificans (strain Pd 1222) GN=Pden_1791 PE=3 SV=1	469.03	0	5	tr|A1B2Z4|A1B2Z4_PARDP	3.09166e+06	3.20427e+06	2.64753e+06	2.61687e+06	2.74374e+06	3.52955e+06	3.56238e+06	2.8696e+06	3.52955e+06	0.104344	0.141361	0.302968	0.26124	0.416115
tr|A1B2Z5|A1B2Z5_PARDP	Ribonuclease OS=Paracoccus denitrificans (strain Pd 1222) GN=Pden_1792 PE=4 SV=1	609.82	0	6	tr|A1B2Z5|A1B2Z5_PARDP	7.23182e+06	6.93024e+06	6.83004e+06	6.20328e+06	6.02275e+06	8.02761e+06	7.54846e+06	6.88014e+06	7.54846e+06	0.0635704	0.14542	0.133783	0.595328	0.714458
tr|A1B2Z8|A1B2Z8_PARDP	Allergen V5/Tpx-1 family protein OS=Paracoccus denitrificans (strain Pd 1222) GN=Pden_1795 PE=4 SV=1	159.39	0	2	tr|A1B2Z8|A1B2Z8_PARDP	229586	33410.9	115781	154350	307053	636552	615100	135065	615100	0.612591	0.354825	2.20202	0.014031	0.0689064
tr|A1B2Z9|A1B2Z9_PARDP	GCN5-related N-acetyltransferase OS=Paracoccus denitrificans (strain Pd 1222) GN=Pden_1796 PE=4 SV=1	63.38	0.000465549	1	tr|A1B2Z9|A1B2Z9_PARDP	494674	508531	284364	641634	642724	1.05896e+06	850494	501602	850494	0.30615	0.244636	0.761893	0.0289751	0.104947
tr|A1B300|A1B300_PARDP	Sulfate-transporting ATPase OS=Paracoccus denitrificans (strain Pd 1222) GN=Pden_1797 PE=3 SV=1	1719.49	0	15	tr|A1B300|A1B300_PARDP	2.11437e+07	1.71613e+07	1.55818e+07	1.56826e+07	1.2906e+07	1.44583e+07	1.43902e+07	1.64219e+07	1.43902e+07	0.149665	0.0630297	-0.189069	0.0626979	0.164452
tr|A1B301|A1B301_PARDP	Sulfate ABC transporter, periplasmic sulfate-binding protein OS=Paracoccus denitrificans (strain Pd 1222) GN=Pden_1798 PE=4 SV=1	685.32	0	9	tr|A1B301|A1B301_PARDP	8.3082e+06	3.50841e+06	6.69128e+06	7.79017e+06	4.23645e+06	8.96427e+06	8.87195e+06	7.24073e+06	8.87195e+06	0.327381	0.367426	0.297282	0.706077	0.805721
tr|A1B302|A1B302_PARDP	Sulfate ABC transporter, inner membrane subunit CysT OS=Paracoccus denitrificans (strain Pd 1222) GN=Pden_1799 PE=4 SV=1	55.67	0.000457666	1	tr|A1B302|A1B302_PARDP	153741	255991	180044	264711	110714	63108.7	75870.2	218017	75870.2	0.258078	0.296063	-1.50062	0.00181509	0.0216362
tr|A1B304|A1B304_PARDP	Heat shock protein DnaJ domain protein OS=Paracoccus denitrificans (strain Pd 1222) GN=Pden_1801 PE=4 SV=1	89.71	0.000496771	2	tr|A1B304|A1B304_PARDP	42312.5	241628	223858	178163	211640	206286	208753	201010	208753	0.525815	0.012828	0.0639064	0.391787	0.543578
tr|A1B305|A1B305_PARDP	Uncharacterized protein OS=Paracoccus denitrificans (strain Pd 1222) GN=Pden_1802 PE=4 SV=1	21.82	0.0058382	1	tr|A1B305|A1B305_PARDP	428409	254807	304398	277559	508322	602413	610328	290978	602413	0.244846	0.0989151	1.05138	0.00316897	0.0300225
tr|A1B306|A1B306_PARDP	Glycosyl transferase, group 1 OS=Paracoccus denitrificans (strain Pd 1222) GN=Pden_1803 PE=4 SV=1	329.69	0	4	tr|A1B306|A1B306_PARDP	908678	397188	495718	562155	677351	801552	696542	528936	696542	0.376363	0.0922015	0.399967	0.234236	0.387191
tr|A1B307|A1B307_PARDP	ABC transporter related protein OS=Paracoccus denitrificans (strain Pd 1222) GN=Pden_1804 PE=3 SV=1	1057.77	0	18	tr|A1B307|A1B307_PARDP	1.04842e+07	9.80846e+06	9.28122e+06	9.26751e+06	9.62304e+06	7.42879e+06	7.47315e+06	9.54484e+06	7.47315e+06	0.0591211	0.153425	-0.352455	0.0898265	0.206398
tr|A1B308|A1B308_PARDP	Binding-protein-dependent transport systems inner membrane component OS=Paracoccus denitrificans (strain Pd 1222) GN=Pden_1805 PE=3 SV=1	209.98	0	4	tr|A1B308|A1B308_PARDP	1.5055e+06	1.46516e+06	1.4339e+06	1.35429e+06	1.73171e+06	1.00581e+06	808812	1.44953e+06	1.00581e+06	0.0444853	0.411173	-0.527147	0.198457	0.346311
tr|A1B309|A1B309_PARDP	Binding-protein-dependent transport systems inner membrane component OS=Paracoccus denitrificans (strain Pd 1222) GN=Pden_1806 PE=3 SV=1	359.94	0	4	tr|A1B309|A1B309_PARDP	1.65442e+06	1.78788e+06	1.91663e+06	1.71193e+06	2.11621e+06	1.23291e+06	1.10334e+06	1.7499e+06	1.23291e+06	0.0641099	0.371386	-0.504864	0.220477	0.369498
tr|A1B310|A1B310_PARDP	Extracellular solute-binding protein, family 5 OS=Paracoccus denitrificans (strain Pd 1222) GN=Pden_1807 PE=4 SV=1	2301.1	0	30	tr|A1B310|A1B310_PARDP	5.87112e+07	5.61976e+07	4.85917e+07	5.03937e+07	4.88721e+07	4.18116e+07	4.14038e+07	5.32957e+07	4.18116e+07	0.0891459	0.0953694	-0.347972	0.0548037	0.14882
tr|A1B311|A1B311_PARDP	Cytochrome c, class I OS=Paracoccus denitrificans (strain Pd 1222) GN=Pden_1808 PE=4 SV=1	470.22	0	5	tr|A1B311|A1B311_PARDP	1.15944e+07	9.90487e+06	1.00122e+07	9.86618e+06	6.82404e+06	2.37485e+06	2.74239e+06	9.95851e+06	2.74239e+06	0.0807778	0.620408	-1.86048	0.0038835	0.0334244
tr|A1B312|A1B312_PARDP	Prephenate dehydratase OS=Paracoccus denitrificans (strain Pd 1222) GN=Pden_1809 PE=4 SV=1	1793.33	0	12	tr|A1B312|A1B312_PARDP	2.18715e+07	2.46619e+07	2.24759e+07	2.12119e+07	2.69116e+07	3.20013e+07	3.39538e+07	2.21737e+07	3.20013e+07	0.0663387	0.117449	0.529417	0.00792554	0.0490804
tr|A1B313|A1B313_PARDP	Uncharacterized protein OS=Paracoccus denitrificans (strain Pd 1222) GN=Pden_1810 PE=4 SV=1	479.31	0	8	tr|A1B313|A1B313_PARDP	5.93067e+06	3.83802e+06	4.06186e+06	3.61699e+06	4.06122e+06	8.20081e+06	6.72995e+06	3.94994e+06	6.72995e+06	0.24336	0.33148	0.769344	0.120904	0.249574
tr|A1B314|A1B314_PARDP	5'-Nucleotidase domain protein OS=Paracoccus denitrificans (strain Pd 1222) GN=Pden_1811 PE=3 SV=1	66.6	0.000469484	3	tr|A1B314|A1B314_PARDP	171064	138377	318790	160447	247926	72931.6	124712	165756	124712	0.416978	0.605255	-0.409721	0.311583	0.467007
tr|A1B318|A1B318_PARDP	Peptide chain release factor 2 OS=Paracoccus denitrificans (strain Pd 1222) GN=prfB PE=3 SV=1	2133.17	0	18	tr|A1B318|A1B318_PARDP	1.77966e+07	1.6526e+07	2.04157e+07	1.76892e+07	1.47085e+07	9.92396e+06	1.16854e+07	1.77429e+07	1.16854e+07	0.0907515	0.199888	-0.602528	0.00790535	0.049075
tr|A1B319|A1B319_PARDP	Penicillin-binding protein, 1A family OS=Paracoccus denitrificans (strain Pd 1222) GN=Pden_1816 PE=4 SV=1	1830.06	0	25	tr|A1B319|A1B319_PARDP	1.30051e+07	1.51451e+07	1.55947e+07	1.53768e+07	1.63949e+07	1.04278e+07	1.01006e+07	1.5261e+07	1.04278e+07	0.0810328	0.287896	-0.549375	0.170272	0.31459
tr|A1B320|A1B320_PARDP	N-acetylmuramoyl-L-alanine amidase OS=Paracoccus denitrificans (strain Pd 1222) GN=Pden_1817 PE=4 SV=1	322.36	0	6	tr|A1B320|A1B320_PARDP	1.27817e+06	1.08555e+06	1.11029e+06	1.08692e+06	1.12056e+06	933447	1.05039e+06	1.09861e+06	1.05039e+06	0.0812591	0.0913469	-0.0646694	0.268312	0.423396
tr|A1B321|A1B321_PARDP	Aminotransferase OS=Paracoccus denitrificans (strain Pd 1222) GN=Pden_1818 PE=3 SV=1	910.24	0	11	tr|A1B321|A1B321_PARDP	1.19468e+07	1.00033e+07	9.26689e+06	9.49932e+06	1.0127e+07	1.13839e+07	1.12525e+07	9.7513e+06	1.12525e+07	0.119648	0.063257	0.207058	0.424179	0.568933
tr|A1B322|A1B322_PARDP	DSBA oxidoreductase OS=Paracoccus denitrificans (strain Pd 1222) GN=Pden_1819 PE=4 SV=1	323.19	0	4	tr|A1B322|A1B322_PARDP	1.60545e+06	743968	1.3571e+06	1.74488e+06	764297	1.40982e+06	1.48507e+06	1.48127e+06	1.40982e+06	0.324806	0.32483	-0.0662453	0.699371	0.799866
tr|A1B324|A1B324_PARDP	Uncharacterized protein OS=Paracoccus denitrificans (strain Pd 1222) GN=Pden_1821 PE=4 SV=1	62.29	0.0004649	1	tr|A1B324|A1B324_PARDP	53158.7	64654.3	64116.2	90896	68704.9	30487.6	30811	64385.3	30811	0.234979	0.507032	-1.06327	0.0651715	0.168386
tr|A1B326|A1B326_PARDP	Peptidase M20 OS=Paracoccus denitrificans (strain Pd 1222) GN=Pden_1823 PE=4 SV=1	878.42	0	12	tr|A1B326|A1B326_PARDP	1.66377e+07	1.4238e+07	1.73826e+07	1.72837e+07	8.35733e+06	7.94237e+06	7.63504e+06	1.69607e+07	7.94237e+06	0.0896686	0.0454333	-1.09429	4.68182e-05	0.00228599
tr|A1B328|A1B328_PARDP	Transcriptional regulator, CarD family OS=Paracoccus denitrificans (strain Pd 1222) GN=Pden_1825 PE=4 SV=1	983.59	0	10	tr|A1B328|A1B328_PARDP	3.09952e+07	2.86646e+07	2.83988e+07	2.64247e+07	1.95e+07	2.86158e+07	2.82373e+07	2.85317e+07	2.82373e+07	0.0654022	0.202634	-0.0149492	0.286114	0.44377
tr|A1B330|A1B330_PARDP	Heat shock protein Hsp15 OS=Paracoccus denitrificans (strain Pd 1222) GN=Pden_1827 PE=4 SV=1	42.06	0.00219877	1	tr|A1B330|A1B330_PARDP	288675	77480.4	75245	130054	196841	105411	96229.2	103767	105411	0.703138	0.418797	0.0705183	0.926878	0.955499
tr|A1B331|A1B331_PARDP	Helicase domain protein OS=Paracoccus denitrificans (strain Pd 1222) GN=Pden_1828 PE=4 SV=1	2966.29	0	25	tr|A1B331|A1B331_PARDP	1.39491e+08	1.18345e+08	1.00119e+08	1.02687e+08	1.1578e+08	7.88322e+07	7.45534e+07	1.10516e+08	7.88322e+07	0.157262	0.252652	-0.483764	0.105551	0.22808
tr|A1B333|A1B333_PARDP	Sterol-binding domain protein OS=Paracoccus denitrificans (strain Pd 1222) GN=Pden_1830 PE=4 SV=1	69.64	0.000474383	1	tr|A1B333|A1B333_PARDP	579382	262739	237591	249576	367266	362608	308203	256158	362608	0.496586	0.0948997	0.501856	0.635827	0.747128
tr|A1B334|A1B334_PARDP	Alpha/beta hydrolase fold protein OS=Paracoccus denitrificans (strain Pd 1222) GN=Pden_1831 PE=4 SV=1	69.15	0.000473261	2	tr|A1B334|A1B334_PARDP	539173	166497	393195	431147	271865	266979	426050	412171	271865	0.409726	0.28126	-0.598819	0.71082	0.810042
tr|A1B335|A1B335_PARDP	Oligoendopeptidase, pepF/M3 family OS=Paracoccus denitrificans (strain Pd 1222) GN=Pden_1832 PE=4 SV=1	2007.64	0	23	tr|A1B335|A1B335_PARDP	3.72761e+07	4.00743e+07	3.62717e+07	3.66684e+07	2.50572e+07	2.44173e+07	2.26091e+07	3.69723e+07	2.44173e+07	0.0457297	0.0528412	-0.598491	0.000330511	0.00791667
tr|A1B336|A1B336_PARDP	Peptidase M19, renal dipeptidase OS=Paracoccus denitrificans (strain Pd 1222) GN=Pden_1833 PE=4 SV=1	685.71	0	13	tr|A1B336|A1B336_PARDP	8.88184e+06	9.53261e+06	9.44536e+06	7.92785e+06	8.26473e+06	6.28698e+06	6.85586e+06	9.1636e+06	6.85586e+06	0.0824938	0.142684	-0.417895	0.0443471	0.130472
tr|A1B337|A1B337_PARDP	Glutathione S-transferase, C-terminal domain OS=Paracoccus denitrificans (strain Pd 1222) GN=Pden_1834 PE=3 SV=1	811.34	0	6	tr|A1B337|A1B337_PARDP	3.89819e+06	1.35844e+07	1.53166e+07	1.3356e+07	1.32735e+07	1.45182e+07	1.72475e+07	1.34702e+07	1.45182e+07	0.447916	0.135397	0.108136	0.299119	0.455423
tr|A1B338|A1B338_PARDP	Uncharacterized protein OS=Paracoccus denitrificans (strain Pd 1222) GN=Pden_1835 PE=4 SV=1	90.74	0.000498753	1	tr|A1B338|A1B338_PARDP	226126	210652	239614	226190	306007	332341	326211	226158	326211	0.0524659	0.0428576	0.528475	0.0012871	0.018555
tr|A1B339|A1B339_PARDP	DNA topoisomerase 4 subunit B OS=Paracoccus denitrificans (strain Pd 1222) GN=parE PE=3 SV=1	2047.87	0	20	tr|A1B339|A1B339_PARDP	2.36557e+07	2.75426e+07	2.22597e+07	2.41002e+07	2.38616e+07	2.14597e+07	2.05382e+07	2.38779e+07	2.14597e+07	0.0919864	0.0781567	-0.153983	0.241185	0.3954
tr|A1B342|A1B342_PARDP	Lipoprotein-releasing system ATP-binding protein LolD OS=Paracoccus denitrificans (strain Pd 1222) GN=lolD PE=3 SV=1	156.86	0	3	tr|A1B342|A1B342_PARDP	538472	208205	272604	236478	252162	250671	254571	254541	252162	0.48414	0.00779461	-0.00990519	0.541026	0.667475
tr|A1B343|A1B343_PARDP	Lipoprotein releasing system, transmembrane protein, LolC/E family OS=Paracoccus denitrificans (strain Pd 1222) GN=Pden_1840 PE=3 SV=1	142.93	0	4	tr|A1B343|A1B343_PARDP	537069	702637	736659	686117	753302	363939	319874	694377	363939	0.132577	0.497954	-0.93192	0.106848	0.229928
tr|A1B345|A1B345_PARDP	Heavy metal translocating P-type ATPase OS=Paracoccus denitrificans (strain Pd 1222) GN=Pden_1842 PE=3 SV=1	179.13	0	3	tr|A1B345|A1B345_PARDP	212043	180724	168126	205639	385358	98702.9	39430.5	193182	98702.9	0.10797	1.06019	-0.965788	0.327668	0.480062
tr|A1B350|A1B350_PARDP	Cytochrome c oxidase, cbb3-type, subunit II OS=Paracoccus denitrificans (strain Pd 1222) GN=Pden_1847 PE=4 SV=1	17.41	0.00704225	1	tr|A1B350|A1B350_PARDP	667.07	36.8	361.663	362.999	146.078	365.765	1028.74	362.331	365.765	0.720676	0.894808	0.0136107	0.563753	0.687827
tr|A1B352|A1B352_PARDP	UspA domain protein OS=Paracoccus denitrificans (strain Pd 1222) GN=Pden_1849 PE=3 SV=1	1145.54	0	13	tr|A1B352|A1B352_PARDP;tr|Q51678|Q51678_PARDE	3.79887e+07	3.65251e+07	4.21189e+07	4.48904e+07	4.56342e+07	5.1278e+07	5.7045e+07	4.00538e+07	5.1278e+07	0.0947809	0.111177	0.35832	0.0324938	0.111113
tr|A1B353|A1B353_PARDP	Putative transcriptional regulator, Crp/Fnr family OS=Paracoccus denitrificans (strain Pd 1222) GN=Pden_1850 PE=4 SV=1	79.03	0.000484262	1	tr|A1B353|A1B353_PARDP	7608.09	853271	582347	751628	220252	433089	804074	666987	433089	0.688244	0.608185	-0.611285	0.625976	0.740267
tr|A1B356|A1B356_PARDP	DNA polymerase I OS=Paracoccus denitrificans (strain Pd 1222) GN=Pden_1853 PE=3 SV=1	3335.26	0	33	tr|A1B356|A1B356_PARDP	5.28923e+07	5.08383e+07	4.39872e+07	4.72106e+07	4.46043e+07	3.7372e+07	3.47005e+07	4.90245e+07	3.7372e+07	0.0808515	0.131747	-0.390558	0.0395058	0.123977
tr|A1B357|A1B357_PARDP	Uncharacterized protein OS=Paracoccus denitrificans (strain Pd 1222) GN=Pden_1854 PE=4 SV=1	35.54	0.00257621	1	tr|A1B357|A1B357_PARDP	41378.5	21877.2	28942.6	29565.9	28062.6	43773.3	34386.1	29254.2	34386.1	0.265512	0.223258	0.233262	0.384302	0.537008
tr|A1B358|A1B358_PARDP	ABC transporter related protein OS=Paracoccus denitrificans (strain Pd 1222) GN=Pden_1855 PE=4 SV=1	1125.36	0	13	tr|A1B358|A1B358_PARDP	9.90449e+06	8.62606e+06	8.00974e+06	7.83852e+06	6.93378e+06	7.49461e+06	8.31006e+06	8.3179e+06	7.49461e+06	0.108951	0.091306	-0.149376	0.203559	0.350873
tr|A1B360|A1B360_PARDP	Glycosyl transferase, family 14 OS=Paracoccus denitrificans (strain Pd 1222) GN=Pden_1857 PE=4 SV=1	88.11	0.00049554	2	tr|A1B360|A1B360_PARDP	313866	409124	251047	257202	170593	102526	132054	285534	132054	0.23788	0.252725	-1.1054	0.00188009	0.0220998
tr|A1B361|A1B361_PARDP	Uncharacterized protein OS=Paracoccus denitrificans (strain Pd 1222) GN=Pden_1858 PE=4 SV=1	138.6	0	4	tr|A1B361|A1B361_PARDP	522285	390103	463992	454845	495295	516844	616968	459418	516844	0.118225	0.119564	0.169991	0.124108	0.254232
tr|A1B367|A1B367_PARDP	Putative transcriptional regulator, MerR family OS=Paracoccus denitrificans (strain Pd 1222) GN=Pden_1864 PE=4 SV=1	662.52	0	10	tr|A1B367|A1B367_PARDP	7.97921e+06	8.88436e+06	7.56676e+06	7.96262e+06	6.49133e+06	1.50157e+07	1.32706e+07	7.97091e+06	1.32706e+07	0.0688643	0.388451	0.735422	0.181515	0.326393
tr|A1B368|A1B368_PARDP	2-deoxycytidine 5-triphosphate deaminase OS=Paracoccus denitrificans (strain Pd 1222) GN=Pden_1865 PE=4 SV=1	1166.3	0	11	tr|A1B368|A1B368_PARDP	1.75322e+07	1.92585e+07	1.59396e+07	1.86261e+07	1.58174e+07	1.6452e+07	1.74591e+07	1.80791e+07	1.6452e+07	0.081468	0.0499438	-0.135404	0.373776	0.526319
tr|A1B369|A1B369_PARDP	Segregation and condensation protein B OS=Paracoccus denitrificans (strain Pd 1222) GN=Pden_1866 PE=3 SV=1	802.5	0	9	tr|A1B369|A1B369_PARDP	4.73691e+06	7.63376e+06	8.0162e+06	7.624e+06	5.94168e+06	8.16648e+06	8.75059e+06	7.62888e+06	8.16648e+06	0.217279	0.194521	0.0982435	0.592581	0.712725
tr|A1B370|A1B370_PARDP	Condensin subunit ScpA OS=Paracoccus denitrificans (strain Pd 1222) GN=Pden_1867 PE=4 SV=1	448.65	0	6	tr|A1B370|A1B370_PARDP	2.48306e+06	1.99739e+06	2.16268e+06	1.9881e+06	2.04268e+06	2.61769e+06	2.58352e+06	2.08004e+06	2.58352e+06	0.107141	0.13359	0.31387	0.29937	0.455423
tr|A1B371|A1B371_PARDP	Beta-N-acetylhexosaminidase OS=Paracoccus denitrificans (strain Pd 1222) GN=Pden_1868 PE=4 SV=1	245.31	0	3	tr|A1B371|A1B371_PARDP	521149	624297	584434	573084	634957	679765	563098	578759	634957	0.0738307	0.0940246	0.133765	0.339538	0.491218
tr|A1B372|A1B372_PARDP	Sporulation domain protein OS=Paracoccus denitrificans (strain Pd 1222) GN=Pden_1869 PE=4 SV=1	538.32	0	9	tr|A1B372|A1B372_PARDP	2.82073e+06	2.97751e+06	2.77254e+06	2.57865e+06	1.70723e+06	1.28934e+06	1.1714e+06	2.79664e+06	1.28934e+06	0.0589682	0.20266	-1.11701	0.000313329	0.00764944
tr|A1B375|A1B375_PARDP	Heat shock protein DnaJ domain protein OS=Paracoccus denitrificans (strain Pd 1222) GN=Pden_1874 PE=4 SV=1	341.46	0	6	tr|A1B375|A1B375_PARDP	3.74089e+06	5.40477e+06	5.5571e+06	5.994e+06	2.49675e+06	3.13516e+06	3.71518e+06	5.48094e+06	3.13516e+06	0.190875	0.195605	-0.805745	0.0118838	0.0624697
tr|A1B376|A1B376_PARDP	BolA family protein OS=Paracoccus denitrificans (strain Pd 1222) GN=Pden_1875 PE=3 SV=1	357.15	0	5	tr|A1B376|A1B376_PARDP	6.05461e+06	4.72726e+06	4.89184e+06	4.42914e+06	4.15608e+06	6.05583e+06	5.97353e+06	4.80955e+06	5.97353e+06	0.141704	0.199041	0.312893	0.632719	0.744772
tr|A1B377|A1B377_PARDP	Fructose-1,6-bisphosphatase OS=Paracoccus denitrificans (strain Pd 1222) GN=Pden_1876 PE=3 SV=1	2270.88	0	15	tr|A1B377|A1B377_PARDP	1.49418e+08	1.63984e+08	1.59548e+08	1.58239e+08	9.44735e+07	1.09209e+08	1.1319e+08	1.58893e+08	1.09209e+08	0.038678	0.0933475	-0.540959	0.00105342	0.0168274
tr|A1B378|A1B378_PARDP	Exonuclease RecJ OS=Paracoccus denitrificans (strain Pd 1222) GN=Pden_1877 PE=4 SV=1	721.86	0	10	tr|A1B378|A1B378_PARDP	2.4208e+06	2.77684e+06	2.57718e+06	2.60869e+06	2.04961e+06	1.59942e+06	1.6018e+06	2.59293e+06	1.6018e+06	0.0562278	0.148109	-0.694862	0.00297894	0.0287899
tr|A1B380|A1B380_PARDP	Carbamoyl-phosphate synthase (glutamine-hydrolyzing) OS=Paracoccus denitrificans (strain Pd 1222) GN=Pden_1879 PE=3 SV=1	4617.53	0	49	tr|A1B380|A1B380_PARDP	1.07649e+08	1.20787e+08	1.25732e+08	1.19729e+08	9.71332e+07	6.64386e+07	7.0367e+07	1.20258e+08	7.0367e+07	0.0647947	0.214202	-0.773146	0.00590059	0.0417202
tr|A1B381|A1B381_PARDP	UPF0114 protein Pden_1880 OS=Paracoccus denitrificans (strain Pd 1222) GN=Pden_1880 PE=3 SV=1	75.68	0.000481232	2	tr|A1B381|A1B381_PARDP	1.15004e+06	1.0687e+06	1.12791e+06	1.02308e+06	744400	1.03863e+06	1.3567e+06	1.09831e+06	1.03863e+06	0.0527182	0.292597	-0.0800674	0.628261	0.741932
tr|A1B382|A1B382_PARDP	Cell division protein ZapA OS=Paracoccus denitrificans (strain Pd 1222) GN=Pden_1881 PE=4 SV=1	67.31	0.00047081	1	tr|A1B382|A1B382_PARDP	19.4921	14249	27986.3	59643.4	16038.6	111561	128239	21117.7	111561	1.00024	0.709917	2.48196	0.227949	0.378772
tr|A1B385|A1B385_PARDP	Imidazole glycerol phosphate synthase subunit HisH OS=Paracoccus denitrificans (strain Pd 1222) GN=hisH PE=3 SV=1	188.89	0	2	tr|A1B385|A1B385_PARDP	376139	125847	260059	324068	174457	482197	647212	292063	482197	0.398126	0.55207	0.732056	0.320155	0.474533
tr|A1B386|A1B386_PARDP	Uncharacterized protein OS=Paracoccus denitrificans (strain Pd 1222) GN=Pden_1885 PE=4 SV=1	172.63	0	3	tr|A1B386|A1B386_PARDP	8.51159e+06	7.35772e+06	7.9204e+06	6.96008e+06	1.11453e+07	1.22509e+07	1.48006e+07	7.63906e+06	1.22509e+07	0.0879462	0.147234	0.682394	0.00132666	0.0188987
tr|A1B391|A1B391_PARDP	Ribonuclease D OS=Paracoccus denitrificans (strain Pd 1222) GN=rnd PE=3 SV=1	933.67	0	13	tr|A1B391|A1B391_PARDP	2.00147e+07	2.1651e+07	2.33455e+07	2.17825e+07	1.67081e+07	1.70882e+07	1.73634e+07	2.17167e+07	1.70882e+07	0.0627247	0.0192967	-0.3458	0.00990392	0.0556329
tr|A1B392|A1B392_PARDP	Queuine tRNA-ribosyltransferase OS=Paracoccus denitrificans (strain Pd 1222) GN=tgt PE=3 SV=1	636.46	0	11	tr|A1B392|A1B392_PARDP	4.24349e+06	3.19107e+06	3.14274e+06	3.12666e+06	2.55572e+06	2.8566e+06	3.07742e+06	3.16691e+06	2.8566e+06	0.159278	0.092537	-0.148735	0.118025	0.245426
tr|A1B394|A1B394_PARDP	Methionine-R-sulfoxide reductase OS=Paracoccus denitrificans (strain Pd 1222) GN=Pden_1893 PE=4 SV=1	22.1	0.00542345	1	tr|A1B394|A1B394_PARDP	230576	161166	291875	325257	191648	257161	285083	261226	257161	0.286512	0.196056	-0.0126284	0.959671	0.977513
tr|A1B395|A1B395_PARDP	Uncharacterized protein OS=Paracoccus denitrificans (strain Pd 1222) GN=Pden_1894 PE=4 SV=1	868.86	0	10	tr|A1B395|A1B395_PARDP	4.27816e+07	3.37028e+07	3.72699e+07	3.2172e+07	3.75063e+07	4.8099e+07	5.46671e+07	3.54864e+07	4.8099e+07	0.129158	0.185183	0.440565	0.0808766	0.194421
tr|A1B396|A1B396_PARDP	Uncharacterized protein OS=Paracoccus denitrificans (strain Pd 1222) GN=Pden_1895 PE=4 SV=1	308.52	0	3	tr|A1B396|A1B396_PARDP	1.12362e+06	874993	1.49444e+06	1.56328e+06	522981	880641	806293	1.30903e+06	806293	0.255813	0.256205	-0.684505	0.0261286	0.0995094
tr|A1B397|A1B397_PARDP	Choline dehydrogenase OS=Paracoccus denitrificans (strain Pd 1222) GN=Pden_1896 PE=3 SV=1	370.4	0	8	tr|A1B397|A1B397_PARDP	2.83277e+06	1.75809e+06	2.03821e+06	1.96702e+06	2.443e+06	1.81496e+06	1.97872e+06	2.00261e+06	1.97872e+06	0.219207	0.156709	-0.0170898	0.861475	0.911369
tr|A1B398|A1B398_PARDP	Betaine aldehyde dehydrogenase OS=Paracoccus denitrificans (strain Pd 1222) GN=Pden_1897 PE=3 SV=1	199.2	0	5	tr|A1B398|A1B398_PARDP	2.0428e+06	1.52931e+06	1.8822e+06	1.69793e+06	1.49253e+06	1.53423e+06	1.45134e+06	1.79007e+06	1.49253e+06	0.124565	0.0277659	-0.260342	0.0877507	0.204028
tr|A1B399|A1B399_PARDP	HTH-type transcriptional regulator BetI OS=Paracoccus denitrificans (strain Pd 1222) GN=betI PE=3 SV=1	786.95	0	12	tr|A1B399|A1B399_PARDP	6.76214e+06	4.7647e+06	5.36211e+06	4.70139e+06	4.57517e+06	6.9391e+06	6.01453e+06	5.0634e+06	6.01453e+06	0.177333	0.203883	0.250858	0.596366	0.715245
tr|A1B3A0|A1B3A0_PARDP	Substrate-binding region of ABC-type glycine betaine transport system OS=Paracoccus denitrificans (strain Pd 1222) GN=Pden_1899 PE=4 SV=1	403.22	0	5	tr|A1B3A0|A1B3A0_PARDP	7.49847e+06	5.71867e+06	7.66252e+06	1.18656e+07	6.38302e+06	1.53611e+07	1.60669e+07	7.58049e+06	1.53611e+07	0.318339	0.428351	1.01901	0.199594	0.347578
tr|A1B3A1|A1B3A1_PARDP	Binding-protein-dependent transport systems inner membrane component OS=Paracoccus denitrificans (strain Pd 1222) GN=Pden_1900 PE=3 SV=1	97.5	0	2	tr|A1B3A1|A1B3A1_PARDP	218319	222518	291867	247456	250321	91192.4	66015.8	234987	91192.4	0.137788	0.735678	-1.36356	0.0431972	0.12916
tr|A1B3A2|A1B3A2_PARDP	ABC transporter related protein OS=Paracoccus denitrificans (strain Pd 1222) GN=Pden_1901 PE=4 SV=1	1155.56	0	13	tr|A1B3A2|A1B3A2_PARDP	1.03684e+07	1.19929e+07	1.18835e+07	1.17357e+07	1.2296e+07	1.07416e+07	1.09064e+07	1.18096e+07	1.09064e+07	0.0659857	0.0754617	-0.114754	0.83747	0.899162
tr|A1B3A9|A1B3A9_PARDP	Fumarate hydratase class II OS=Paracoccus denitrificans (strain Pd 1222) GN=fumC PE=3 SV=1	1414.09	0	19	tr|A1B3A9|A1B3A9_PARDP	8.61305e+07	7.56426e+07	8.53189e+07	8.53853e+07	5.67417e+07	5.50333e+07	5.82192e+07	8.53521e+07	5.67417e+07	0.0601307	0.0281364	-0.589017	0.000894257	0.0152384
tr|A1B3B0|A1B3B0_PARDP	Uncharacterized protein OS=Paracoccus denitrificans (strain Pd 1222) GN=Pden_1909 PE=4 SV=1	76.18	0.000481696	2	tr|A1B3B0|A1B3B0_PARDP	817061	448792	778263	847749	553138	961876	1.07439e+06	797662	961876	0.255864	0.317792	0.2705	0.471326	0.608386
tr|A1B3B2|A1B3B2_PARDP	Uncharacterized protein OS=Paracoccus denitrificans (strain Pd 1222) GN=Pden_1912 PE=4 SV=1	110.78	0	1	tr|A1B3B2|A1B3B2_PARDP	9209.28	172686	297031	263415	226105	205372	193554	218050	205372	0.69391	0.0790888	-0.0545018	0.447596	0.587919
tr|A1B3B6|A1B3B6_PARDP	Peptidyl-prolyl cis-trans isomerase OS=Paracoccus denitrificans (strain Pd 1222) GN=Pden_1916 PE=3 SV=1	399.62	0	6	tr|A1B3B6|A1B3B6_PARDP	3.05194e+06	1.44963e+06	1.68368e+06	2.5981e+06	3.76214e+06	5.16407e+06	5.84529e+06	2.14089e+06	5.16407e+06	0.344211	0.215716	1.30397	0.00586325	0.0417202
tr|A1B3B7|A1B3B7_PARDP	Peptidyl-prolyl cis-trans isomerase OS=Paracoccus denitrificans (strain Pd 1222) GN=Pden_1917 PE=3 SV=1	595.69	0	8	tr|A1B3B7|A1B3B7_PARDP	2.76612e+07	1.41791e+07	2.22248e+07	2.23163e+07	1.63258e+07	2.61667e+07	2.97439e+07	2.22705e+07	2.61667e+07	0.257421	0.28857	0.232599	0.620521	0.736905
tr|A1B3B8|A1B3B8_PARDP	Phosphoglycerate kinase OS=Paracoccus denitrificans (strain Pd 1222) GN=pgk PE=3 SV=1	3584.11	0	19	tr|A1B3B8|A1B3B8_PARDP	8.19382e+07	8.48926e+07	8.87128e+07	8.30843e+07	7.4089e+07	7.41978e+07	8.27618e+07	8.39884e+07	7.41978e+07	0.0350219	0.0646116	-0.17873	0.197433	0.345236
tr|A1B3C0|A1B3C0_PARDP	Fructose-bisphosphate aldolase OS=Paracoccus denitrificans (strain Pd 1222) GN=Pden_1920 PE=4 SV=1	4425.92	0	27	tr|A1B3C0|A1B3C0_PARDP	3.30675e+08	3.34655e+08	3.42705e+08	3.30029e+08	8.1863e+07	7.73478e+07	8.47101e+07	3.32665e+08	8.1863e+07	0.0174286	0.0456605	-2.02276	1.29497e-07	2.34852e-05
tr|A1B3C1|A1B3C1_PARDP	Signal recognition particle receptor FtsY OS=Paracoccus denitrificans (strain Pd 1222) GN=ftsY PE=3 SV=1	1112.86	0	15	tr|A1B3C1|A1B3C1_PARDP	1.85957e+07	1.74079e+07	1.62062e+07	1.62594e+07	1.43348e+07	1.26302e+07	1.27097e+07	1.68337e+07	1.27097e+07	0.0660624	0.0727447	-0.40458	0.0106215	0.0580903
tr|A1B3C3|A1B3C3_PARDP	ATP phosphoribosyltransferase OS=Paracoccus denitrificans (strain Pd 1222) GN=Pden_1923 PE=3 SV=1	349	0	4	tr|A1B3C3|A1B3C3_PARDP	1.31881e+06	1.77142e+06	1.60239e+06	1.65759e+06	1.79945e+06	1.75439e+06	1.7755e+06	1.62999e+06	1.7755e+06	0.121249	0.0126894	0.123567	0.220175	0.369237
tr|A1B3C4|A1B3C4_PARDP	ATP phosphoribosyltransferase regulatory subunit OS=Paracoccus denitrificans (strain Pd 1222) GN=Pden_1924 PE=4 SV=1	123.56	0	4	tr|A1B3C4|A1B3C4_PARDP	2.86111e+06	1.3919e+06	2.96305e+06	1.79542e+06	1.76449e+06	1.50926e+06	1.7837e+06	2.32827e+06	1.76449e+06	0.346191	0.090877	-0.361197	0.264189	0.418711
tr|A1B3C7|A1B3C7_PARDP	Uncharacterized protein OS=Paracoccus denitrificans (strain Pd 1222) GN=Pden_1927 PE=4 SV=1	636.98	0	8	tr|A1B3C7|A1B3C7_PARDP	1.76781e+07	1.55467e+07	2.01326e+07	1.6647e+07	1.54632e+07	2.02825e+07	2.22919e+07	1.71626e+07	2.02825e+07	0.111899	0.181403	0.241621	0.43899	0.582155
tr|A1B3C8|A1B3C8_PARDP	Cell wall hydrolase, SleB OS=Paracoccus denitrificans (strain Pd 1222) GN=Pden_1928 PE=4 SV=1	56.02	0.000458085	3	tr|A1B3C8|A1B3C8_PARDP	2.32771e+06	1.7401e+06	1.9364e+06	1.70549e+06	1.53514e+06	2.10983e+06	1.87005e+06	1.83825e+06	1.87005e+06	0.148163	0.157019	0.0268066	0.688964	0.790814
tr|A1B3C9|A1B3C9_PARDP	Aspartyl/glutamyl-tRNA(Asn/Gln) amidotransferase subunit B OS=Paracoccus denitrificans (strain Pd 1222) GN=gatB PE=3 SV=1	1958.15	0	18	tr|A1B3C9|A1B3C9_PARDP	1.97881e+07	2.30528e+07	2.35601e+07	2.60827e+07	2.27886e+07	2.16469e+07	2.27924e+07	2.33064e+07	2.27886e+07	0.11189	0.0294622	-0.0323334	0.758642	0.844756
tr|A1B3D0|A1B3D0_PARDP	Uncharacterized protein OS=Paracoccus denitrificans (strain Pd 1222) GN=Pden_1931 PE=4 SV=1	1662.79	0	19	tr|A1B3D0|A1B3D0_PARDP	1.45336e+07	1.35188e+07	1.51186e+07	1.32758e+07	1.52704e+07	1.84873e+07	1.89086e+07	1.40262e+07	1.84873e+07	0.061262	0.113359	0.399357	0.0361354	0.11808
tr|A1B3D1|A1B3D1_PARDP	Uncharacterized protein OS=Paracoccus denitrificans (strain Pd 1222) GN=Pden_1932 PE=4 SV=1	543.6	0	7	tr|A1B3D1|A1B3D1_PARDP	1.69851e+06	705272	1.50859e+06	1.51001e+06	1.12795e+06	1.58847e+06	1.94729e+06	1.5093e+06	1.58847e+06	0.326521	0.264201	0.0737573	0.518273	0.647472
tr|A1B3D2|A1B3D2_PARDP	O-acetylhomoserine sulfhydrolase OS=Paracoccus denitrificans (strain Pd 1222) GN=Pden_1933 PE=3 SV=1	3554.45	0	24	tr|A1B3D2|A1B3D2_PARDP	2.72971e+08	2.64005e+08	2.55185e+08	2.45398e+08	2.52455e+08	2.13743e+08	2.26798e+08	2.59595e+08	2.26798e+08	0.045571	0.0852601	-0.194645	0.149609	0.288646
tr|A1B3D4|A1B3D4_PARDP	Methionine synthase (B12-dependent) OS=Paracoccus denitrificans (strain Pd 1222) GN=Pden_1935 PE=4 SV=1	746.16	0	15	tr|A1B3D4|A1B3D4_PARDP	1.50328e+06	1.58808e+06	1.73253e+06	1.73366e+06	2.18846e+06	1.21304e+06	990376	1.66031e+06	1.21304e+06	0.0692995	0.435285	-0.451456	0.388301	0.540513
tr|A1B3D6|A1B3D6_PARDP	Cytochrome c, class I OS=Paracoccus denitrificans (strain Pd 1222) GN=Pden_1937 PE=4 SV=1	124.69	0	3	tr|A1B3D6|A1B3D6_PARDP	4.29884e+06	1.06583e+06	1.3783e+06	1.46529e+06	1.89046e+06	1.27697e+06	1.54624e+06	1.4218e+06	1.54624e+06	0.734692	0.19571	0.121723	0.733436	0.826173
tr|A1B3D7|A1B3D7_PARDP	Cytochrome c oxidase subunit 1 OS=Paracoccus denitrificans (strain Pd 1222) GN=Pden_1938 PE=3 SV=1	298.18	0	5	tr|A1B3D7|A1B3D7_PARDP	6.60144e+07	6.37282e+07	6.13093e+07	6.63544e+07	5.85926e+07	2.74623e+07	2.59023e+07	6.48713e+07	2.74623e+07	0.0363553	0.494117	-1.23991	0.0181528	0.0804364
tr|A1B3D9|A1B3D9_PARDP	FAD dependent oxidoreductase OS=Paracoccus denitrificans (strain Pd 1222) GN=Pden_1940 PE=3 SV=1	1743.27	0	29	tr|A1B3D9|A1B3D9_PARDP	1.54303e+07	1.44792e+07	1.41715e+07	1.40862e+07	2.12689e+07	1.44204e+07	1.42466e+07	1.43253e+07	1.44204e+07	0.0423527	0.240613	0.0096293	0.335519	0.487174
tr|A1B3E0|A1B3E0_PARDP	Glyoxylate reductase OS=Paracoccus denitrificans (strain Pd 1222) GN=Pden_1941 PE=3 SV=1	2677.53	0	18	tr|A1B3E0|A1B3E0_PARDP	8.54228e+07	7.92308e+07	6.2769e+07	7.13832e+07	5.79022e+07	6.96994e+07	7.30102e+07	7.5307e+07	6.96994e+07	0.131356	0.118757	-0.109677	0.328177	0.480373
tr|A1B3E1|A1B3E1_PARDP	Uncharacterized protein OS=Paracoccus denitrificans (strain Pd 1222) GN=Pden_1942 PE=4 SV=1	493.2	0	6	tr|A1B3E1|A1B3E1_PARDP	1.08059e+07	1.05484e+07	8.77233e+06	9.04987e+06	8.59728e+06	1.09426e+07	1.19873e+07	9.79913e+06	1.09426e+07	0.105295	0.165198	0.163459	0.563291	0.687594
tr|A1B3E3|A1B3E3_PARDP	Peptidyl-dipeptidase Dcp, Metallo peptidase, MEROPS family M03A OS=Paracoccus denitrificans (strain Pd 1222) GN=Pden_1944 PE=3 SV=1	1338.46	0	21	tr|A1B3E3|A1B3E3_PARDP	2.06147e+07	2.0505e+07	2.23021e+07	2.0489e+07	2.1925e+07	1.68087e+07	1.6717e+07	2.05599e+07	1.68087e+07	0.0421736	0.161262	-0.290616	0.180235	0.325011
tr|A1B3E6|A1B3E6_PARDP	Uncharacterized protein OS=Paracoccus denitrificans (strain Pd 1222) GN=Pden_1948 PE=4 SV=1	281.62	0	5	tr|A1B3E6|A1B3E6_PARDP	2.71951e+06	1.97674e+06	2.36281e+06	1.91543e+06	1.50541e+06	1.41218e+06	1.70101e+06	2.16978e+06	1.50541e+06	0.166692	0.0957486	-0.521657	0.0124662	0.0645953
tr|A1B3E7|A1B3E7_PARDP	Putative L-sorbosone dehydrogenase OS=Paracoccus denitrificans (strain Pd 1222) GN=Pden_1949 PE=4 SV=1	718.87	0	10	tr|A1B3E7|A1B3E7_PARDP	8.54588e+06	7.78908e+06	7.48224e+06	8.4111e+06	1.86044e+07	1.50706e+07	1.64802e+07	8.10009e+06	1.64802e+07	0.0627373	0.106403	1.02579	5.06682e-05	0.00229726
tr|A1B3E8|A1B3E8_PARDP	Glucose-6-phosphate isomerase OS=Paracoccus denitrificans (strain Pd 1222) GN=pgi PE=3 SV=1	2644.26	0	26	tr|A1B3E8|A1B3E8_PARDP	1.11494e+07	1.23024e+07	1.22751e+07	1.37325e+07	3.04888e+08	2.29386e+08	2.40506e+08	1.22888e+07	2.40506e+08	0.085587	0.157834	4.29066	1.48635e-08	8.74351e-06
tr|A1B3E9|A1B3E9_PARDP	6-phosphogluconolactonase OS=Paracoccus denitrificans (strain Pd 1222) GN=Pden_1951 PE=4 SV=1	701.09	0	8	tr|A1B3E9|A1B3E9_PARDP	2.28902e+06	1.70748e+06	2.01762e+06	2.07171e+06	1.45608e+07	3.73543e+07	4.31228e+07	2.04467e+06	3.73543e+07	0.118695	0.476747	4.19146	2.40138e-05	0.00138571
tr|A1B3F0|A1B3F0_PARDP	Glucose-6-phosphate 1-dehydrogenase OS=Paracoccus denitrificans (strain Pd 1222) GN=zwf PE=3 SV=1	4083.52	0	33	tr|A1B3F0|A1B3F0_PARDP	3.86766e+07	3.89364e+07	3.64954e+07	3.70118e+07	1.23486e+09	9.52187e+08	9.33116e+08	3.78442e+07	9.52187e+08	0.0319878	0.162467	4.65345	4.81223e-09	6.10913e-06
tr|A1B3F2|A1B3F2_PARDP	SAM-dependent methyltransferase OS=Paracoccus denitrificans (strain Pd 1222) GN=Pden_1954 PE=3 SV=1	991.46	0	11	tr|A1B3F2|A1B3F2_PARDP	4.89375e+06	5.63165e+06	5.19144e+06	5.17771e+06	1.01586e+07	8.6807e+06	8.45918e+06	5.18457e+06	8.6807e+06	0.0583226	0.101532	0.743588	0.000225983	0.00630518
tr|A1B3F3|A1B3F3_PARDP	6-phosphogluconate dehydratase OS=Paracoccus denitrificans (strain Pd 1222) GN=Pden_1955 PE=3 SV=1	3089.36	0	29	tr|A1B3F3|A1B3F3_PARDP	1.4649e+07	1.2003e+07	1.25391e+07	1.15009e+07	4.10462e+08	2.50401e+08	2.65519e+08	1.22711e+07	2.65519e+08	0.109198	0.286182	4.43583	1.16855e-07	2.28226e-05
tr|A1B3F5|A1B3F5_PARDP	Protein tyrosine phosphatase OS=Paracoccus denitrificans (strain Pd 1222) GN=Pden_1957 PE=4 SV=1	97.47	0	3	tr|A1B3F5|A1B3F5_PARDP	268519	536538	548084	582200	527654	569152	586455	542311	569152	0.299373	0.0538578	0.0697746	0.364125	0.516777
tr|A1B3F7|A1B3F7_PARDP	Histidinol dehydrogenase OS=Paracoccus denitrificans (strain Pd 1222) GN=hisD PE=3 SV=1	978.15	0	13	tr|A1B3F7|A1B3F7_PARDP	5.74776e+06	5.28659e+06	5.46071e+06	5.20857e+06	3.99645e+06	4.69088e+06	4.66958e+06	5.37365e+06	4.66958e+06	0.044058	0.0887017	-0.202421	0.0307785	0.108387
tr|A1B3F8|A1B3F8_PARDP	Uncharacterized protein OS=Paracoccus denitrificans (strain Pd 1222) GN=Pden_1960 PE=4 SV=1	171.53	0	4	tr|A1B3F8|A1B3F8_PARDP	1.80932e+06	1.67312e+06	1.59594e+06	1.41497e+06	1.33682e+06	1.577e+06	1.8566e+06	1.63453e+06	1.577e+06	0.10137	0.163596	-0.0512929	0.812658	0.884794
tr|A1B3G2|A1B3G2_PARDP	Uncharacterized protein OS=Paracoccus denitrificans (strain Pd 1222) GN=Pden_1964 PE=4 SV=1	89.03	0.000496524	3	tr|A1B3G2|A1B3G2_PARDP	389787	415800	452222	282581	288187	592871	554852	402793	554852	0.189521	0.346872	0.462815	0.400123	0.550331
tr|A1B3G3|A1B3G3_PARDP	Uncharacterized protein OS=Paracoccus denitrificans (strain Pd 1222) GN=Pden_1965 PE=4 SV=1	149.08	0	3	tr|A1B3G3|A1B3G3_PARDP	769106	570952	859096	654026	527871	567759	639019	711566	567759	0.177605	0.0973809	-0.320986	0.12809	0.258347
tr|A1B3G7|A1B3G7_PARDP	Uncharacterized protein OS=Paracoccus denitrificans (strain Pd 1222) GN=Pden_1969 PE=4 SV=1	51.93	0.000453515	1	tr|A1B3G7|A1B3G7_PARDP	181614	90260.4	122690	79996.2	74707.7	41531.6	53114.9	106475	53114.9	0.385671	0.298271	-0.986403	0.0177247	0.0788649
tr|A1B3H6|A1B3H6_PARDP	Periplasmic binding protein/LacI transcriptional regulator OS=Paracoccus denitrificans (strain Pd 1222) GN=Pden_1978 PE=4 SV=1	539.27	0	9	tr|A1B3H6|A1B3H6_PARDP	1.20426e+07	9.63348e+06	8.38166e+06	8.56234e+06	3.37761e+06	2.42895e+06	1.97641e+06	9.09791e+06	2.42895e+06	0.174506	0.275636	-1.9027	6.60995e-05	0.00275126
tr|A1B3H7|A1B3H7_PARDP	Methionine aminopeptidase OS=Paracoccus denitrificans (strain Pd 1222) GN=map PE=3 SV=1	1025.1	0	13	tr|A1B3H7|A1B3H7_PARDP	2.262e+07	2.40108e+07	2.12468e+07	2.22937e+07	1.95284e+07	2.27563e+07	2.36544e+07	2.24569e+07	2.27563e+07	0.0505951	0.0987222	0.0191476	0.729083	0.822364
tr|A1B3H8|A1B3H8_PARDP	Molybdopterin binding domain OS=Paracoccus denitrificans (strain Pd 1222) GN=Pden_1980 PE=4 SV=1	624.31	0	8	tr|A1B3H8|A1B3H8_PARDP	6.90798e+06	4.23437e+06	6.39627e+06	7.45441e+06	4.62406e+06	8.40262e+06	8.97541e+06	6.65212e+06	8.40262e+06	0.225727	0.322376	0.338092	0.518821	0.647582
tr|A1B3H9|A1B3H9_PARDP	GCN5-related N-acetyltransferase OS=Paracoccus denitrificans (strain Pd 1222) GN=Pden_1981 PE=4 SV=1	592.03	0	8	tr|A1B3H9|A1B3H9_PARDP	6.04837e+06	6.68818e+06	6.87934e+06	6.84313e+06	6.25122e+06	7.0116e+06	7.20542e+06	6.76565e+06	7.0116e+06	0.0584428	0.0739227	0.0516091	0.69098	0.792769
tr|A1B3I0|A1B3I0_PARDP	Uncharacterized protein OS=Paracoccus denitrificans (strain Pd 1222) GN=Pden_1982 PE=4 SV=1	117.32	0	1	tr|A1B3I0|A1B3I0_PARDP	126939	20578.4	44403.4	91506	68840.2	169237	259791	67954.7	169237	0.671879	0.575559	1.4087	0.108718	0.232549
tr|A1B3I1|A1B3I1_PARDP	Uncharacterized protein OS=Paracoccus denitrificans (strain Pd 1222) GN=Pden_1983 PE=4 SV=1	685.44	0	8	tr|A1B3I1|A1B3I1_PARDP	2.61575e+06	2.65048e+06	2.61894e+06	2.75681e+06	2.5102e+06	2.67431e+06	2.81974e+06	2.63471e+06	2.67431e+06	0.0248421	0.0580417	0.0215483	0.976859	0.986847
tr|A1B3I2|A1B3I2_PARDP	Dihydroxy-acid dehydratase OS=Paracoccus denitrificans (strain Pd 1222) GN=ilvD PE=3 SV=1	1223.95	0	18	tr|A1B3I2|A1B3I2_PARDP	1.35681e+07	1.73465e+07	1.72234e+07	1.66104e+07	1.82245e+07	9.60239e+06	1.0107e+07	1.69169e+07	1.0107e+07	0.109681	0.382683	-0.742874	0.137255	0.2712
tr|A1B3I4|A1B3I4_PARDP	Cardiolipin synthetase 2 OS=Paracoccus denitrificans (strain Pd 1222) GN=Pden_1986 PE=3 SV=1	190.34	0	5	tr|A1B3I4|A1B3I4_PARDP	1.12241e+06	987984	747199	851827	838791	954969	748822	919906	838791	0.175964	0.121944	-0.129213	0.507094	0.639597
tr|A1B3I5|A1B3I5_PARDP	Acetyl-coenzyme A carboxylase carboxyl transferase subunit beta OS=Paracoccus denitrificans (strain Pd 1222) GN=accD PE=3 SV=1	1616.15	0	19	tr|A1B3I5|A1B3I5_PARDP	3.95605e+07	4.0627e+07	3.78048e+07	3.81174e+07	3.88595e+07	4.23384e+07	4.39371e+07	3.8839e+07	4.23384e+07	0.0336231	0.0622408	0.124711	0.358104	0.511088
tr|A1B3I6|A1B3I6_PARDP	FolC bifunctional protein OS=Paracoccus denitrificans (strain Pd 1222) GN=Pden_1988 PE=3 SV=1	296	0	7	tr|A1B3I6|A1B3I6_PARDP	2.56263e+06	3.89983e+06	3.16563e+06	3.02209e+06	2.29824e+06	1.87966e+06	2.01004e+06	3.09386e+06	2.01004e+06	0.17541	0.103843	-0.621798	0.00845564	0.0507534
tr|A1B3I7|A1B3I7_PARDP	AFG1-family ATPase OS=Paracoccus denitrificans (strain Pd 1222) GN=Pden_1989 PE=4 SV=1	779.86	0	13	tr|A1B3I7|A1B3I7_PARDP	5.70366e+06	6.0934e+06	6.19336e+06	6.07631e+06	6.43381e+06	5.87501e+06	6.11937e+06	6.08485e+06	6.11937e+06	0.0357295	0.0456039	0.00816172	0.759597	0.844773
tr|A1B3I8|A1B3I8_PARDP	Uncharacterized protein OS=Paracoccus denitrificans (strain Pd 1222) GN=Pden_1990 PE=4 SV=1	553.24	0	8	tr|A1B3I8|A1B3I8_PARDP	3.46798e+06	2.79272e+06	2.46402e+06	2.50398e+06	2.57132e+06	3.31885e+06	3.71031e+06	2.64835e+06	3.31885e+06	0.165376	0.180834	0.327736	0.342652	0.494877
tr|A1B3I9|A1B3I9_PARDP	Aldehyde dehydrogenase OS=Paracoccus denitrificans (strain Pd 1222) GN=Pden_1991 PE=3 SV=1	178.6	0	4	tr|A1B3I9|A1B3I9_PARDP	1.6375e+06	1.31878e+06	1.44555e+06	1.12089e+06	2.01167e+06	1.53018e+06	1.41006e+06	1.38216e+06	1.53018e+06	0.157291	0.192884	0.148288	0.208626	0.357424
tr|A1B3J0|A1B3J0_PARDP	Major facilitator superfamily MFS_1 OS=Paracoccus denitrificans (strain Pd 1222) GN=Pden_1992 PE=4 SV=1	219.04	0	3	tr|A1B3J0|A1B3J0_PARDP	2.5124e+06	2.73893e+06	2.43931e+06	2.49037e+06	3.04597e+06	1.51513e+06	1.16111e+06	2.50139e+06	1.51513e+06	0.0521346	0.525211	-0.723269	0.130417	0.261555
tr|A1B3J3|A1B3J3_PARDP	HemY domain protein OS=Paracoccus denitrificans (strain Pd 1222) GN=Pden_1995 PE=4 SV=1	2110.82	0	18	tr|A1B3J3|A1B3J3_PARDP	5.12875e+07	5.02827e+07	5.07406e+07	4.75208e+07	4.77839e+07	3.4943e+07	3.19486e+07	5.05116e+07	3.4943e+07	0.0335459	0.220074	-0.531596	0.0347709	0.115536
tr|A1B3J4|A1B3J4_PARDP	Uncharacterized protein OS=Paracoccus denitrificans (strain Pd 1222) GN=Pden_1996 PE=4 SV=1	2617.54	0	25	tr|A1B3J4|A1B3J4_PARDP	3.02775e+07	2.93534e+07	3.31236e+07	3.15631e+07	3.35557e+07	1.88699e+07	2.11878e+07	3.09203e+07	2.11878e+07	0.0526566	0.321759	-0.54501	0.103648	0.225503
tr|A1B3J8|A1B3J8_PARDP	YCII-related protein OS=Paracoccus denitrificans (strain Pd 1222) GN=Pden_2000 PE=4 SV=1	68.07	0.000471921	1	tr|A1B3J8|A1B3J8_PARDP	452881	173301	223760	315830	139299	245537	274001	269795	245537	0.421147	0.323272	-0.11461	0.368221	0.520665
tr|A1B3J9|A1B3J9_PARDP	Uncharacterized protein OS=Paracoccus denitrificans (strain Pd 1222) GN=Pden_2001 PE=4 SV=1	87.53	0.000495295	2	tr|A1B3J9|A1B3J9_PARDP	1.61917e+06	903100	987343	1.03421e+06	1.08714e+06	1.525e+06	1.67445e+06	1.01078e+06	1.525e+06	0.28758	0.213616	0.593737	0.210007	0.358098
tr|A1B3K0|A1B3K0_PARDP	Lipid A ABC exporter family, fused ATPase and inner membrane subunits OS=Paracoccus denitrificans (strain Pd 1222) GN=Pden_2002 PE=4 SV=1	1515.71	0	13	tr|A1B3K0|A1B3K0_PARDP	1.0685e+07	1.09784e+07	1.17345e+07	1.18035e+07	1.07425e+07	7.20437e+06	6.81536e+06	1.13565e+07	7.20437e+06	0.0491112	0.262152	-0.655769	0.0294134	0.10608
tr|A1B3K2|A1B3K2_PARDP	Peptidoglycan-binding LysM OS=Paracoccus denitrificans (strain Pd 1222) GN=Pden_2004 PE=4 SV=1	1148.67	0	10	tr|A1B3K2|A1B3K2_PARDP	2.65442e+07	3.11841e+07	3.31583e+07	2.67331e+07	2.02214e+07	2.15594e+07	2.25891e+07	2.89586e+07	2.15594e+07	0.112064	0.0553298	-0.421405	0.00856046	0.0509016
tr|A1B3K3|A1B3K3_PARDP	AMP-dependent synthetase and ligase OS=Paracoccus denitrificans (strain Pd 1222) GN=Pden_2005 PE=4 SV=1	1582.98	0	16	tr|A1B3K3|A1B3K3_PARDP	2.56926e+07	2.50254e+07	2.34828e+07	2.38766e+07	2.10026e+07	1.38493e+07	1.55207e+07	2.4451e+07	1.55207e+07	0.0415943	0.222858	-0.6553	0.00923734	0.0529427
tr|A1B3K4|A1B3K4_PARDP	Uncharacterized protein OS=Paracoccus denitrificans (strain Pd 1222) GN=Pden_2006 PE=4 SV=1	332.99	0	6	tr|A1B3K4|A1B3K4_PARDP	3.40636e+06	2.64087e+06	3.60604e+06	3.00697e+06	2.20661e+06	2.22704e+06	2.59645e+06	3.20666e+06	2.22704e+06	0.135583	0.0936316	-0.523144	0.0214426	0.089397
tr|A1B3K6|A1B3K6_PARDP	ABC transporter related protein OS=Paracoccus denitrificans (strain Pd 1222) GN=Pden_2008 PE=4 SV=1	3246.23	0	29	tr|A1B3K6|A1B3K6_PARDP	9.22319e+07	7.89019e+07	8.13563e+07	7.65233e+07	1.05782e+08	8.15435e+07	8.76106e+07	8.01291e+07	8.76106e+07	0.084359	0.137627	0.128948	0.290763	0.448509
tr|A1B3K7|A1B3K7_PARDP	Sulfotransferase OS=Paracoccus denitrificans (strain Pd 1222) GN=Pden_2009 PE=4 SV=1	940.93	0	14	tr|A1B3K7|A1B3K7_PARDP	1.95793e+07	1.19234e+07	1.02532e+07	1.24608e+07	1.39442e+07	1.89614e+07	1.80911e+07	1.21921e+07	1.80911e+07	0.304353	0.157717	0.569685	0.185155	0.330364
tr|A1B3K9|A1B3K9_PARDP	Uncharacterized protein OS=Paracoccus denitrificans (strain Pd 1222) GN=Pden_2011 PE=4 SV=1	55.52	0.000457457	2	tr|A1B3K9|A1B3K9_PARDP	26828.5	21075.5	15583.8	15368.1	20414.1	39536.1	20001.4	18329.6	20414.1	0.275378	0.418797	0.171759	0.249963	0.404039
tr|A1B3L2|A1B3L2_PARDP	ABC transporter related protein OS=Paracoccus denitrificans (strain Pd 1222) GN=Pden_2014 PE=4 SV=1	1602.09	0	16	tr|A1B3L2|A1B3L2_PARDP	4.67694e+06	7.37214e+06	7.03354e+06	7.08189e+06	5.22162e+06	6.10234e+06	5.94573e+06	7.05771e+06	5.94573e+06	0.191367	0.081619	-0.247337	0.405729	0.555335
tr|A1B3L3|A1B3L3_PARDP	1-acyl-sn-glycerol-3-phosphate acyltransferase OS=Paracoccus denitrificans (strain Pd 1222) GN=Pden_2015 PE=4 SV=1	470.15	0	8	tr|A1B3L3|A1B3L3_PARDP	5.83845e+06	6.02433e+06	5.23287e+06	5.03813e+06	4.80201e+06	6.17229e+06	6.62742e+06	5.53566e+06	6.17229e+06	0.0853838	0.161944	0.159211	0.624715	0.739666
tr|A1B3L4|A1B3L4_PARDP	Uncharacterized protein OS=Paracoccus denitrificans (strain Pd 1222) GN=Pden_2016 PE=4 SV=1	807.28	0	9	tr|A1B3L4|A1B3L4_PARDP	1.25712e+07	1.35405e+07	1.86527e+07	1.12494e+07	1.16232e+07	1.06103e+07	9.34766e+06	1.30558e+07	1.06103e+07	0.231274	0.108298	-0.298236	0.0833214	0.197774
tr|A1B3L5|A1B3L5_PARDP	ABC transporter related protein OS=Paracoccus denitrificans (strain Pd 1222) GN=Pden_2017 PE=4 SV=1	460.84	0	4	tr|A1B3L5|A1B3L5_PARDP	1.73462e+06	3.76356e+06	2.77802e+06	3.02118e+06	1.69419e+06	2.40282e+06	2.41495e+06	2.8996e+06	2.40282e+06	0.296971	0.190114	-0.269858	0.262619	0.417394
tr|A1B3L6|A1B3L6_PARDP	MJ0042 family finger-like protein OS=Paracoccus denitrificans (strain Pd 1222) GN=Pden_2018 PE=4 SV=1	121.92	0	2	tr|A1B3L6|A1B3L6_PARDP	216685	48623.5	137221	136828	179533	77935	163302	137025	163302	0.509178	0.389136	0.253111	0.790158	0.868416
tr|A1B3L7|A1B3L7_PARDP	Uncharacterized protein OS=Paracoccus denitrificans (strain Pd 1222) GN=Pden_2019 PE=4 SV=1	214.72	0	6	tr|A1B3L7|A1B3L7_PARDP	624870	692204	671232	669486	606870	218603	225797	670359	225797	0.0426407	0.633858	-1.56991	0.0196094	0.0839602
tr|A1B3L8|A1B3L8_PARDP	Diaminopimelate decarboxylase OS=Paracoccus denitrificans (strain Pd 1222) GN=lysA PE=3 SV=1	522.76	0	11	tr|A1B3L8|A1B3L8_PARDP	4.81733e+06	4.34013e+06	4.87031e+06	4.73288e+06	4.618e+06	4.6621e+06	3.95546e+06	4.77511e+06	4.618e+06	0.0511959	0.0897275	-0.0482068	0.430522	0.574105
tr|A1B3M2|A1B3M2_PARDP	DNA-3-methyladenine glycosylase I OS=Paracoccus denitrificans (strain Pd 1222) GN=Pden_2024 PE=4 SV=1	113.41	0	3	tr|A1B3M2|A1B3M2_PARDP	953046	1.10836e+06	1.30855e+06	1.18012e+06	1.21239e+06	1.10558e+06	1.17949e+06	1.14424e+06	1.17949e+06	0.130341	0.0469212	0.044476	0.750737	0.839832
tr|A1B3M4|A1B3M4_PARDP	Acetyl-CoA acetyltransferase OS=Paracoccus denitrificans (strain Pd 1222) GN=Pden_2026 PE=3 SV=1	4311.85	0	16	tr|A1B3M4|A1B3M4_PARDP	2.84801e+08	2.96334e+08	3.24558e+08	3.22888e+08	2.87828e+08	3.00139e+08	3.1452e+08	3.09611e+08	3.00139e+08	0.0642205	0.0444091	-0.0434998	0.784423	0.864807
tr|A1B3M5|A1B3M5_PARDP	3-oxoacyl-[acyl-carrier-protein] reductase OS=Paracoccus denitrificans (strain Pd 1222) GN=Pden_2027 PE=4 SV=1	1941.64	0	12	sp|P50204|PHAB_PARDE;tr|A1B3M5|A1B3M5_PARDP	1.67438e+08	1.60468e+08	1.68159e+08	1.757e+08	1.1314e+08	1.5174e+08	1.58831e+08	1.67799e+08	1.5174e+08	0.0370807	0.174099	-0.145129	0.105896	0.228438
tr|A1B3M6|A1B3M6_PARDP	Uncharacterized protein OS=Paracoccus denitrificans (strain Pd 1222) GN=Pden_2028 PE=4 SV=1	241.6	0	2	tr|A1B3M6|A1B3M6_PARDP	126791	3461.43	71661.4	95741	62074.4	6532.41	110911	83701.2	62074.4	0.70429	0.872758	-0.416168	0.88554	0.926024
tr|A1B3M7|A1B3M7_PARDP	Methyltransferase small OS=Paracoccus denitrificans (strain Pd 1222) GN=Pden_2029 PE=4 SV=1	106.03	0	2	tr|A1B3M7|A1B3M7_PARDP	44651.7	66010.1	45382.1	46832.3	26759.6	10062.3	43842.9	46107.2	26759.6	0.201783	0.62818	-0.784759	0.0504079	0.141421
tr|A1B3M9|A1B3M9_PARDP	Trans-hexaprenyltranstransferase OS=Paracoccus denitrificans (strain Pd 1222) GN=Pden_2031 PE=3 SV=1	2092.43	0	20	tr|A1B3M9|A1B3M9_PARDP	3.74123e+07	3.38139e+07	3.2987e+07	3.33552e+07	3.35216e+07	3.24118e+07	3.40417e+07	3.35845e+07	3.35216e+07	0.0593658	0.0249829	-0.00266984	0.661625	0.770227
tr|A1B3N0|A1B3N0_PARDP	Ammonium transporter OS=Paracoccus denitrificans (strain Pd 1222) GN=Pden_2032 PE=3 SV=1	34.53	0.00256849	1	tr|A1B3N0|A1B3N0_PARDP	19.4921	34166.2	34589.6	34114.8	31782.4	19764.4	25998.7	34140.5	25998.7	0.666213	0.232524	-0.393044	0.439538	0.582155
tr|A1B3N1|A1B3N1_PARDP	Penicillin-binding protein, 1A family OS=Paracoccus denitrificans (strain Pd 1222) GN=Pden_2033 PE=4 SV=1	1484.12	0	17	tr|A1B3N1|A1B3N1_PARDP	1.07399e+07	1.29407e+07	1.15785e+07	1.26638e+07	1.4581e+07	8.77565e+06	8.41128e+06	1.21211e+07	8.77565e+06	0.0847037	0.326905	-0.464501	0.332299	0.48461
tr|A1B3N2|A1B3N2_PARDP	Toluene tolerance family protein OS=Paracoccus denitrificans (strain Pd 1222) GN=Pden_2034 PE=4 SV=1	659.59	0	12	tr|A1B3N2|A1B3N2_PARDP	1.99344e+07	1.89372e+07	1.75512e+07	1.77921e+07	1.706e+07	1.90045e+07	1.92262e+07	1.83647e+07	1.90045e+07	0.0593561	0.0646677	0.0501046	0.926898	0.955499
tr|A1B3N3|A1B3N3_PARDP	VacJ family lipoprotein OS=Paracoccus denitrificans (strain Pd 1222) GN=Pden_2035 PE=4 SV=1	165.47	0	5	tr|A1B3N3|A1B3N3_PARDP	2.54827e+06	1.33019e+06	1.31819e+06	1.07491e+06	1.41887e+06	1.7045e+06	1.75618e+06	1.32419e+06	1.7045e+06	0.423553	0.111695	0.364255	0.676177	0.779811
tr|A1B3N4|A1B3N4_PARDP	Type I secretion system ATPase OS=Paracoccus denitrificans (strain Pd 1222) GN=Pden_2036 PE=4 SV=1	615.89	0	8	tr|A1B3N4|A1B3N4_PARDP	3.25216e+06	3.27112e+06	3.78775e+06	3.32204e+06	3.04599e+06	1.76736e+06	1.71503e+06	3.29658e+06	1.76736e+06	0.0747306	0.346386	-0.899332	0.016014	0.0748105
tr|A1B3N5|A1B3N5_PARDP	Type I secretion membrane fusion protein, HlyD family OS=Paracoccus denitrificans (strain Pd 1222) GN=Pden_2037 PE=4 SV=1	517.07	0	9	tr|A1B3N5|A1B3N5_PARDP	4.98368e+06	4.30396e+06	4.12213e+06	4.12374e+06	4.65567e+06	3.65447e+06	3.3053e+06	4.21385e+06	3.65447e+06	0.0933525	0.181034	-0.205146	0.250052	0.404039
tr|A1B3N9|A1B3N9_PARDP	Acetylornithine aminotransferase OS=Paracoccus denitrificans (strain Pd 1222) GN=argD PE=3 SV=1	1103.76	0	14	tr|A1B3N9|A1B3N9_PARDP	1.31313e+07	1.137e+07	1.65162e+07	1.50807e+07	1.26617e+07	1.88155e+07	1.83825e+07	1.4106e+07	1.83825e+07	0.160332	0.206663	0.385479	0.273674	0.428924
tr|A1B3P0|A1B3P0_PARDP	Transport permease protein OS=Paracoccus denitrificans (strain Pd 1222) GN=Pden_2042 PE=3 SV=1	237.29	0	3	tr|A1B3P0|A1B3P0_PARDP	655421	640814	435753	474796	493700	491623	446603	557805	491623	0.204154	0.0557545	-0.166055	0.328379	0.480373
tr|A1B3P1|A1B3P1_PARDP	GcrA cell cycle regulator OS=Paracoccus denitrificans (strain Pd 1222) GN=Pden_2043 PE=4 SV=1	1001.05	0	10	tr|A1B3P1|A1B3P1_PARDP	1.32372e+07	1.2746e+07	1.79794e+07	1.50204e+07	1.70039e+07	2.36073e+07	2.83033e+07	1.41288e+07	2.36073e+07	0.160516	0.247109	0.743473	0.0221786	0.0906584
tr|A1B3P4|A1B3P4_PARDP	TonB-dependent receptor OS=Paracoccus denitrificans (strain Pd 1222) GN=Pden_2046 PE=3 SV=1	759.46	0	12	tr|A1B3P4|A1B3P4_PARDP	1.96745e+06	1.49634e+06	1.72199e+06	1.61026e+06	3.4224e+06	4.4636e+06	5.03315e+06	1.66613e+06	4.4636e+06	0.118468	0.189672	1.42252	0.000122822	0.00421411
tr|A1B3P5|A1B3P5_PARDP	Arginase OS=Paracoccus denitrificans (strain Pd 1222) GN=Pden_2047 PE=3 SV=1	158.96	0	3	tr|A1B3P5|A1B3P5_PARDP	2.03703e+06	2.13219e+06	575037	2.10683e+06	1.57194e+06	3.75885e+06	2.17624e+06	2.07193e+06	2.17624e+06	0.443466	0.451314	0.0710657	0.291695	0.448857
tr|A1B3Q0|A1B3Q0_PARDP	Uncharacterized protein OS=Paracoccus denitrificans (strain Pd 1222) GN=Pden_2052 PE=4 SV=1	36.15	0.00258398	1	tr|A1B3Q0|A1B3Q0_PARDP	78950.1	40191.3	55183.2	56546.7	73175.3	98727	100766	55865	98727	0.276811	0.169159	0.821608	0.0282031	0.103822
tr|A1B3Q2|A1B3Q2_PARDP	Uncharacterized protein OS=Paracoccus denitrificans (strain Pd 1222) GN=Pden_2054 PE=4 SV=1	364.02	0	4	tr|A1B3Q2|A1B3Q2_PARDP	983984	1.78419e+06	1.6076e+06	1.27305e+06	1.45375e+06	1.88315e+06	1.60078e+06	1.44033e+06	1.60078e+06	0.251783	0.132588	0.162173	0.30851	0.464175
tr|A1B3Q9|A1B3Q9_PARDP	DNA-cytosine methyltransferase OS=Paracoccus denitrificans (strain Pd 1222) GN=Pden_2061 PE=3 SV=1	541.99	0	7	tr|A1B3Q9|A1B3Q9_PARDP	1.23796e+06	1.43368e+06	1.09237e+06	1.09529e+06	897512	765430	691572	1.16662e+06	765430	0.132489	0.132935	-0.605294	0.00433727	0.0357543
tr|A1B3S6|A1B3S6_PARDP	Uncharacterized protein OS=Paracoccus denitrificans (strain Pd 1222) GN=Pden_2078 PE=4 SV=1	1600.54	0	20	tr|A1B3S6|A1B3S6_PARDP	1.5539e+07	1.86447e+07	1.70478e+07	1.83609e+07	2.16688e+07	1.46893e+07	1.5465e+07	1.77044e+07	1.5465e+07	0.0816914	0.221452	-0.194107	0.866229	0.914021
tr|A1B3T3|A1B3T3_PARDP	Uncharacterized protein OS=Paracoccus denitrificans (strain Pd 1222) GN=Pden_2085 PE=4 SV=1	600.17	0	10	tr|A1B285|A1B285_PARDP;tr|A1B3T3|A1B3T3_PARDP	3.31918e+06	3.08757e+06	2.76779e+06	2.61317e+06	2.9602e+06	2.64717e+06	2.5338e+06	2.92768e+06	2.64717e+06	0.107636	0.081384	-0.143154	0.387804	0.540414
tr|A1B3T4|A1B3T4_PARDP	RNA polymerase, sigma 32 subunit, RpoH OS=Paracoccus denitrificans (strain Pd 1222) GN=Pden_2086 PE=3 SV=1	316.1	0	6	tr|A1B3T4|A1B3T4_PARDP	2.37199e+06	3.35982e+06	2.59675e+06	3.18373e+06	2.66999e+06	2.03962e+06	2.04901e+06	2.89024e+06	2.04901e+06	0.163066	0.160355	-0.488784	0.0862505	0.201834
tr|A1B3T5|A1B3T5_PARDP	Uncharacterized protein OS=Paracoccus denitrificans (strain Pd 1222) GN=Pden_2087 PE=4 SV=1	1112.31	0	12	tr|A1B3T5|A1B3T5_PARDP	4.09214e+06	4.18068e+06	4.44985e+06	4.11854e+06	3.54198e+06	2.44437e+06	2.60812e+06	4.14961e+06	2.60812e+06	0.0389414	0.206688	-0.669928	0.00668276	0.0445075
tr|A1B3T6|A1B3T6_PARDP	Endonuclease OS=Paracoccus denitrificans (strain Pd 1222) GN=Pden_2088 PE=4 SV=1	4417.05	0	44	tr|A1B3T6|A1B3T6_PARDP	1.11101e+08	1.24685e+08	1.11375e+08	1.20654e+08	1.07134e+08	6.65292e+07	6.40856e+07	1.16014e+08	6.65292e+07	0.0581683	0.305106	-0.801086	0.0192259	0.0831153
tr|A1B3T7|A1B3T7_PARDP	Uncharacterized protein OS=Paracoccus denitrificans (strain Pd 1222) GN=Pden_2089 PE=4 SV=1	992.72	0	12	tr|A1B3T7|A1B3T7_PARDP	1.53784e+07	2.0524e+07	1.85969e+07	1.8791e+07	1.92738e+07	2.38242e+07	2.46606e+07	1.86939e+07	2.38242e+07	0.117095	0.12835	0.349876	0.081015	0.194421
tr|A1B3T8|A1B3T8_PARDP	Uncharacterized protein OS=Paracoccus denitrificans (strain Pd 1222) GN=Pden_2090 PE=4 SV=1	2293.91	0	24	tr|A1B3T8|A1B3T8_PARDP	3.25494e+07	4.29301e+07	3.81369e+07	3.90938e+07	3.65306e+07	3.20175e+07	3.04831e+07	3.86154e+07	3.20175e+07	0.112259	0.0952321	-0.270203	0.163069	0.306011
tr|A1B3U1|A1B3U1_PARDP	3-deoxy-D-manno-octulosonic-acid transferase-like protein OS=Paracoccus denitrificans (strain Pd 1222) GN=Pden_2093 PE=4 SV=1	304.9	0	6	tr|A1B3U1|A1B3U1_PARDP	678385	663110	549201	623560	997102	958901	775449	643335	958901	0.0918483	0.130144	0.576493	0.00644909	0.0436646
tr|A1B3U3|A1B3U3_PARDP	DSBA oxidoreductase OS=Paracoccus denitrificans (strain Pd 1222) GN=Pden_2095 PE=4 SV=1	1076.91	0	8	tr|A1B3U3|A1B3U3_PARDP	1.63375e+07	1.86506e+07	2.39755e+07	2.55923e+07	2.02247e+07	3.21408e+07	3.46554e+07	2.13131e+07	3.21408e+07	0.206425	0.265759	0.604012	0.120695	0.249344
tr|A1B3U4|A1B3U4_PARDP	Uncharacterized protein OS=Paracoccus denitrificans (strain Pd 1222) GN=Pden_2096 PE=4 SV=1	202.61	0	3	tr|A1B3U4|A1B3U4_PARDP	398577	104932	46064.1	76253.8	321097	420422	499629	90592.8	420422	1.04306	0.216223	2.23267	0.0313687	0.109403
tr|A1B3U5|A1B3U5_PARDP	A/G-specific DNA-adenine glycosylase OS=Paracoccus denitrificans (strain Pd 1222) GN=Pden_2097 PE=4 SV=1	57.12	0.000459982	2	tr|A1B3U5|A1B3U5_PARDP	393983	480061	511597	544263	616399	526584	466019	495829	526584	0.133802	0.141074	0.0875529	0.36406	0.516777
tr|A1B3U7|A1B3U7_PARDP	Uncharacterized protein OS=Paracoccus denitrificans (strain Pd 1222) GN=Pden_2099 PE=4 SV=1	98.05	0	2	tr|A1B3U7|A1B3U7_PARDP	114912	117618	96192.4	104325	116618	99762.1	129203	109618	116618	0.0912744	0.128235	0.0909838	0.541595	0.667529
tr|A1B3U9|A1B3U9_PARDP	Methyltransferase OS=Paracoccus denitrificans (strain Pd 1222) GN=Pden_2101 PE=3 SV=1	358.88	0	6	tr|A1B3U9|A1B3U9_PARDP	1.99803e+06	1.77048e+06	3.09141e+06	2.54702e+06	2.24467e+06	2.19239e+06	2.51842e+06	2.27253e+06	2.24467e+06	0.251349	0.0755252	-0.00719324	0.960729	0.977513
tr|A1B3V1|A1B3V1_PARDP	Ureidoglycolate lyase OS=Paracoccus denitrificans (strain Pd 1222) GN=Pden_2103 PE=3 SV=1	149.23	0	3	tr|A1B3V1|A1B3V1_PARDP	510125	811051	1.3172e+06	1.29801e+06	341697	643873	495223	1.05453e+06	495223	0.399672	0.306109	-1.05093	0.0488188	0.138493
tr|A1B3V3|A1B3V3_PARDP	Transcriptional regulator, GntR family OS=Paracoccus denitrificans (strain Pd 1222) GN=Pden_2105 PE=4 SV=1	1325.02	0	9	tr|A1B3V3|A1B3V3_PARDP	5.26414e+07	5.44468e+07	5.34871e+07	4.85311e+07	5.43856e+07	6.87363e+07	7.72888e+07	5.30642e+07	6.87363e+07	0.0498057	0.173243	0.373379	0.048983	0.138649
tr|A1B3V4|A1B3V4_PARDP	ErfK/YbiS/YcfS/YnhG family protein OS=Paracoccus denitrificans (strain Pd 1222) GN=Pden_2106 PE=4 SV=1	143.41	0	5	tr|A1B3V4|A1B3V4_PARDP	1.51669e+06	1.09581e+06	1.57277e+06	1.27396e+06	1.10321e+06	1.02245e+06	978058	1.39532e+06	1.02245e+06	0.162152	0.0613322	-0.443085	0.0412989	0.126634
tr|A1B3W7|A1B3W7_PARDP	Glucose-1-phosphate thymidylyltransferase OS=Paracoccus denitrificans (strain Pd 1222) GN=Pden_2119 PE=3 SV=1	780.9	0	7	tr|A1B3W7|A1B3W7_PARDP	6.84986e+06	6.41049e+06	7.54268e+06	8.51781e+06	8.07178e+06	9.35383e+06	1.14603e+07	7.19627e+06	9.35383e+06	0.125334	0.177689	0.379982	0.050839	0.142119
tr|A1B3W8|A1B3W8_PARDP	dTDP-4-dehydrorhamnose reductase OS=Paracoccus denitrificans (strain Pd 1222) GN=Pden_2120 PE=4 SV=1	467.4	0	9	tr|A1B3W8|A1B3W8_PARDP	2.54461e+06	1.6837e+06	1.7102e+06	1.51512e+06	1.89531e+06	2.12879e+06	2.09988e+06	1.69695e+06	2.09988e+06	0.248084	0.0623496	0.307405	0.433892	0.577683
tr|A1B3W9|A1B3W9_PARDP	dTDP-glucose 4,6-dehydratase OS=Paracoccus denitrificans (strain Pd 1222) GN=Pden_2121 PE=3 SV=1	602.2	0	11	tr|A1B3W9|A1B3W9_PARDP	3.77028e+06	3.27143e+06	2.01454e+06	3.25028e+06	3.62342e+06	4.18825e+06	4.61713e+06	3.26085e+06	4.18825e+06	0.243033	0.120302	0.361107	0.0877296	0.204028
tr|A1B3X0|A1B3X0_PARDP	dTDP-4-dehydrorhamnose 3,5-epimerase OS=Paracoccus denitrificans (strain Pd 1222) GN=Pden_2122 PE=4 SV=1	196.72	0	4	tr|A1B3X0|A1B3X0_PARDP	505693	263916	313675	392483	462011	835713	847219	353079	835713	0.285734	0.306517	1.25206	0.0183848	0.0810397
tr|A1B3X3|A1B3X3_PARDP	Transport permease protein OS=Paracoccus denitrificans (strain Pd 1222) GN=Pden_2125 PE=3 SV=1	70.88	0.000475511	2	tr|A1B3X3|A1B3X3_PARDP	192632	192928	146377	142289	207593	172864	115229	169504	172864	0.166241	0.282354	0.0418727	0.820165	0.888774
tr|A1B3X4|A1B3X4_PARDP	Capsule polysaccharide export protein-like protein OS=Paracoccus denitrificans (strain Pd 1222) GN=Pden_2126 PE=4 SV=1	2272.45	0	26	tr|A1BC54|A1BC54_PARDP;tr|A1B3X4|A1B3X4_PARDP	2.91404e+07	3.42513e+07	2.95202e+07	3.29527e+07	4.63196e+07	2.7044e+07	2.58499e+07	3.12364e+07	2.7044e+07	0.0803194	0.347403	-0.205741	0.923262	0.952911
tr|A1B3X5|A1B3X5_PARDP	ABC transporter related protein OS=Paracoccus denitrificans (strain Pd 1222) GN=Pden_2127 PE=4 SV=1	248.01	0	5	tr|A1B3X5|A1B3X5_PARDP	4.03169e+06	3.28596e+06	3.0167e+06	2.88817e+06	4.34834e+06	6.80469e+06	6.49321e+06	3.15133e+06	6.49321e+06	0.154775	0.227362	1.04429	0.00536819	0.0400877
tr|A1B3X6|A1B3X6_PARDP	Uncharacterized protein OS=Paracoccus denitrificans (strain Pd 1222) GN=Pden_2128 PE=4 SV=1	258.52	0	5	tr|A1B3X6|A1B3X6_PARDP	1.82923e+06	565574	843436	1.24704e+06	1.07764e+06	2.9488e+06	2.85928e+06	1.04524e+06	2.85928e+06	0.489281	0.45983	1.47922	0.0860856	0.20182
tr|A1B3Y0|A1B3Y0_PARDP	Anthranilate synthase, component I OS=Paracoccus denitrificans (strain Pd 1222) GN=Pden_2132 PE=4 SV=1	1099.75	0	16	tr|A1B3Y0|A1B3Y0_PARDP	1.27866e+07	1.094e+07	1.14459e+07	1.01502e+07	9.86256e+06	6.9533e+06	6.64588e+06	1.11929e+07	6.9533e+06	0.0977369	0.226975	-0.686453	0.0149319	0.0720157
tr|A1B3Y1|A1B3Y1_PARDP	Putative peptidyl-prolyl cis-trans isomerase OS=Paracoccus denitrificans (strain Pd 1222) GN=Pden_2133 PE=4 SV=1	1706.89	0	16	tr|A1B3Y1|A1B3Y1_PARDP	1.99203e+07	1.75081e+07	2.04867e+07	1.91932e+07	1.70858e+07	1.37583e+07	1.44418e+07	1.95567e+07	1.44418e+07	0.0670584	0.11642	-0.437162	0.0216094	0.0899448
tr|A1B3Y2|A1B3Y2_PARDP	Aminotransferase OS=Paracoccus denitrificans (strain Pd 1222) GN=Pden_2134 PE=4 SV=1	200.28	0	5	tr|A1B3Y2|A1B3Y2_PARDP	1.07095e+06	1.18949e+06	1.27845e+06	1.28723e+06	1.11621e+06	824271	913093	1.23397e+06	913093	0.0833729	0.157329	-0.433535	0.0423475	0.128111
tr|A1B3Y4|A1B3Y4_PARDP	Anthranilate synthase, component II OS=Paracoccus denitrificans (strain Pd 1222) GN=Pden_2136 PE=4 SV=1	239.11	0	4	tr|A1B3Y4|A1B3Y4_PARDP	3.00829e+06	2.11102e+06	2.74912e+06	2.87573e+06	2.94637e+06	3.97144e+06	4.71489e+06	2.81242e+06	3.97144e+06	0.148055	0.229006	0.498215	0.0398009	0.123977
tr|A1B3Y7|A1B3Y7_PARDP	Indole-3-glycerol phosphate synthase OS=Paracoccus denitrificans (strain Pd 1222) GN=trpC PE=3 SV=1	664.6	0	9	tr|A1B3Y7|A1B3Y7_PARDP	4.34128e+06	3.03523e+06	4.48877e+06	5.06275e+06	4.47689e+06	8.16607e+06	7.95529e+06	4.41502e+06	7.95529e+06	0.202364	0.301741	0.849694	0.0453094	0.132383
tr|A1B3Y8|A1B3Y8_PARDP	Cyclic pyranopterin monophosphate synthase accessory protein OS=Paracoccus denitrificans (strain Pd 1222) GN=moaC PE=3 SV=1	381.7	0	5	tr|A1B3Y8|A1B3Y8_PARDP	3.49697e+06	3.05728e+06	4.5172e+06	3.97693e+06	3.38952e+06	4.62372e+06	5.3268e+06	3.73695e+06	4.62372e+06	0.166945	0.220546	0.310174	0.295634	0.45245
tr|A1B3Y9|A1B3Y9_PARDP	Molybdopterin molybdochelatase OS=Paracoccus denitrificans (strain Pd 1222) GN=Pden_2141 PE=4 SV=1	315.71	0	9	tr|A1B3Y9|A1B3Y9_PARDP	3.53795e+06	2.20735e+06	3.06788e+06	2.94745e+06	3.13635e+06	3.30144e+06	3.44456e+06	3.00766e+06	3.30144e+06	0.187398	0.0468213	0.13474	0.319741	0.474533
tr|A1B3Z1|A1B3Z1_PARDP	Serine-type D-Ala-D-Ala carboxypeptidase OS=Paracoccus denitrificans (strain Pd 1222) GN=Pden_2143 PE=3 SV=1	1826.04	0	21	tr|A1B3Z1|A1B3Z1_PARDP	4.91294e+07	4.39556e+07	4.20516e+07	3.92822e+07	3.97886e+07	4.00405e+07	4.08995e+07	4.30036e+07	4.00405e+07	0.095242	0.0144739	-0.102645	0.346212	0.498317
tr|A1B3Z2|A1B3Z2_PARDP	Thymidylate kinase OS=Paracoccus denitrificans (strain Pd 1222) GN=tmk PE=3 SV=1	358.11	0	5	tr|A1B3Z2|A1B3Z2_PARDP	2.31694e+06	1.9875e+06	2.97793e+06	2.27888e+06	1.65526e+06	2.08076e+06	2.37743e+06	2.29791e+06	2.08076e+06	0.175069	0.178129	-0.14316	0.257205	0.411829
tr|A1B3Z3|A1B3Z3_PARDP	DNA polymerase III, delta prime subunit OS=Paracoccus denitrificans (strain Pd 1222) GN=Pden_2145 PE=4 SV=1	1243.7	0	13	tr|A1B3Z3|A1B3Z3_PARDP	1.14092e+07	9.45516e+06	9.2723e+06	9.35131e+06	8.5277e+06	1.20542e+07	1.20072e+07	9.40323e+06	1.20072e+07	0.104084	0.186189	0.352692	0.469493	0.606329
tr|A1B3Z4|A1B3Z4_PARDP	Hydrolase, TatD family OS=Paracoccus denitrificans (strain Pd 1222) GN=Pden_2146 PE=4 SV=1	126.89	0	3	tr|A1B3Z4|A1B3Z4_PARDP	307229	1.34555e+06	1.37714e+06	1.26754e+06	1.27639e+06	1.71565e+06	1.94249e+06	1.30655e+06	1.71565e+06	0.477951	0.205884	0.393636	0.191674	0.33749
tr|A1B3Z5|A1B3Z5_PARDP	Beta-lactamase domain protein OS=Paracoccus denitrificans (strain Pd 1222) GN=Pden_2147 PE=4 SV=1	28.16	0.00379427	1	tr|A1B3Z5|A1B3Z5_PARDP	53.1411	14727.6	21278.6	22436.8	14853.4	24627.5	37695.3	18003.1	24627.5	0.703627	0.445492	0.476308	0.301729	0.458462
tr|A1B3Z6|A1B3Z6_PARDP	Auxin Efflux Carrier OS=Paracoccus denitrificans (strain Pd 1222) GN=Pden_2148 PE=4 SV=1	93.7	0	2	tr|A1B3Z6|A1B3Z6_PARDP	149992	154692	230654	182447	230756	30345.9	46793.5	168569	46793.5	0.206305	1.0841	-1.84406	0.0812438	0.194602
tr|A1B3Z7|A1B3Z7_PARDP	Binding-protein-dependent transport systems inner membrane component OS=Paracoccus denitrificans (strain Pd 1222) GN=Pden_2149 PE=3 SV=1	262.81	0	4	tr|A1B3Z7|A1B3Z7_PARDP	8.9391e+06	9.70253e+06	8.95346e+06	1.00852e+07	6.40679e+06	3.82251e+06	3.53853e+06	9.328e+06	3.82251e+06	0.0604021	0.34437	-1.28588	0.00168492	0.0212115
tr|A1B3Z8|A1B3Z8_PARDP	Binding-protein-dependent transport systems inner membrane component OS=Paracoccus denitrificans (strain Pd 1222) GN=Pden_2150 PE=3 SV=1	1243.22	0	8	tr|A1B7N8|A1B7N8_PARDP;tr|A1B3Z8|A1B3Z8_PARDP	3.02714e+07	3.17979e+07	2.90022e+07	3.03649e+07	2.34739e+07	1.51674e+07	1.74183e+07	3.03182e+07	1.74183e+07	0.0376478	0.2299	-0.799575	0.00308743	0.0294699
tr|A1B3Z9|A1B3Z9_PARDP	Polyamine ABC trasnporter, periplasmic polyamine-binding protein OS=Paracoccus denitrificans (strain Pd 1222) GN=Pden_2151 PE=4 SV=1	2464.43	0	15	tr|A1B3Z9|A1B3Z9_PARDP	1.06339e+08	6.46207e+07	8.92588e+07	1.05137e+08	6.12568e+07	9.78724e+07	1.07831e+08	9.71978e+07	9.78724e+07	0.212817	0.275609	0.0148074	0.850541	0.906092
tr|A1B400|A1B400_PARDP	Extracellular solute-binding protein, family 1 OS=Paracoccus denitrificans (strain Pd 1222) GN=Pden_2152 PE=4 SV=1	1403.04	0	12	tr|A1B400|A1B400_PARDP	8.5694e+07	3.99784e+07	5.9595e+07	7.21018e+07	4.26808e+07	8.10718e+07	8.43042e+07	6.58484e+07	8.10718e+07	0.301934	0.33387	0.306587	0.782625	0.86395
[truncated: 1,220 more rows]
